# Supplementary material for: Ultra-Structure database design methodology for managing systems biology data and analyses
Source: BMC Bioinformatics. 2009 Aug 19;10:254. doi: 10.1186/1471-2105-10-254 (PMC2748085; doi:10.1186/1471-2105-10-254)
Supplement: Additional file 2 — Ultra-Structure Prototype. Distribution of prototype code. Instructions for use are contained inside. [file 1471-2105-10-254-S2.zip]

Archive with 775 entries (627 files):
- core576/
- core576/main/
- core576/main/core576-client/
- core576/main/core576-client/pom.xml
- core576/main/core576-client/src/
- core576/main/core576-client/src/main/
- core576/main/core576-client/src/main/assembly/
- core576/main/core576-client/src/main/assembly/client.xml
- core576/main/core576-client/src/main/java/
- core576/main/core576-client/src/main/java/edu/
- core576/main/core576-client/src/main/java/edu/unc/
- core576/main/core576-client/src/main/java/edu/unc/giddings/
- core576/main/core576-client/src/main/java/edu/unc/giddings/core576/
- core576/main/core576-client/src/main/java/edu/unc/giddings/core576/client/
- core576/main/core576-client/src/main/java/edu/unc/giddings/core576/client/importer/
- core576/main/core576-client/src/main/java/edu/unc/giddings/core576/client/importer/GeneralParser.java
- core576/main/core576-client/src/main/java/edu/unc/giddings/core576/client/importer/GFSImporter.java
- core576/main/core576-client/src/main/java/edu/unc/giddings/core576/client/importer/MassListImporter.java
- core576/main/core576-client/src/main/java/edu/unc/giddings/core576/client/importer/package-info.java
- core576/main/core576-client/src/main/java/edu/unc/giddings/core576/client/ProjectInformation.java
- core576/main/core576-client/src/main/resources/
- core576/main/core576-client/src/main/resources/logback.xml
- core576/main/core576-client/src/main/shell/
- core576/main/core576-client/src/main/shell/GFSImport.sh
- core576/main/core576-client/src/main/shell/MassListImport.sh
- core576/main/core576-client/src/test/
- core576/main/core576-client/src/test/java/
- core576/main/core576-client/src/test/java/edu/
- core576/main/core576-client/src/test/java/edu/unc/
- core576/main/core576-client/src/test/java/edu/unc/giddings/
- core576/main/core576-client/src/test/java/edu/unc/giddings/core576/
- core576/main/core576-client/src/test/java/edu/unc/giddings/core576/client/
- core576/main/core576-client/src/test/java/edu/unc/giddings/core576/client/importer/
- core576/main/core576-client/src/test/java/edu/unc/giddings/core576/client/importer/GFSImporterTest.java
- core576/main/core576-client/src/test/java/edu/unc/giddings/core576/client/importer/MassListImporterTest.java
- core576/main/core576-client/src/test/resources/
- core576/main/core576-client/src/test/resources/edu/
- core576/main/core576-client/src/test/resources/edu/unc/
- core576/main/core576-client/src/test/resources/edu/unc/giddings/
- core576/main/core576-client/src/test/resources/edu/unc/giddings/core576/
- core576/main/core576-client/src/test/resources/edu/unc/giddings/core576/client/
- core576/main/core576-client/src/test/resources/edu/unc/giddings/core576/client/importer/
- core576/main/core576-client/src/test/resources/edu/unc/giddings/core576/client/importer/GFSImporterTestExpectedOutput.xml
- core576/main/core576-client/src/test/resources/edu/unc/giddings/core576/client/importer/GFSImporterTestSampleInput.txt
- core576/main/core576-client/src/test/resources/edu/unc/giddings/core576/client/importer/GFSImporterTestSeedData.xml
- core576/main/core576-client/src/test/resources/edu/unc/giddings/core576/client/importer/MassListImporterTestExpectedOutput.xml
- core576/main/core576-client/src/test/resources/edu/unc/giddings/core576/client/importer/MassListImporterTestSampleInput.pkl
- core576/main/core576-client/src/test/resources/edu/unc/giddings/core576/client/importer/MassListImporterTestSeedData.xml
- core576/main/core576-client/src/test/resources/logback-test.xml
- core576/main/core576-client/src/test/resources/testng.xml
- core576/main/core576-core/
- core576/main/core576-core/pom.xml
- core576/main/core576-core/src/
- core576/main/core576-core/src/main/
- core576/main/core576-core/src/main/assembly/
- core576/main/core576-core/src/main/assembly/test-resources.xml
- core576/main/core576-core/src/main/java/
- core576/main/core576-core/src/main/java/edu/
- core576/main/core576-core/src/main/java/edu/unc/
- core576/main/core576-core/src/main/java/edu/unc/giddings/
- core576/main/core576-core/src/main/java/edu/unc/giddings/core576/
- core576/main/core576-core/src/main/java/edu/unc/giddings/core576/cache/
- core576/main/core576-core/src/main/java/edu/unc/giddings/core576/cache/BioEntityLocationCache.java
- core576/main/core576-core/src/main/java/edu/unc/giddings/core576/cache/BioEntityNetworkCache.java
- core576/main/core576-core/src/main/java/edu/unc/giddings/core576/cache/package-info.java
- core576/main/core576-core/src/main/java/edu/unc/giddings/core576/cache/RuleformCache.java
- core576/main/core576-core/src/main/java/edu/unc/giddings/core576/dao/
- core576/main/core576-core/src/main/java/edu/unc/giddings/core576/dao/AttributeDAO.java
- core576/main/core576-core/src/main/java/edu/unc/giddings/core576/dao/BioEntityAttributeDAO.java
- core576/main/core576-core/src/main/java/edu/unc/giddings/core576/dao/BioEntityAttributeTypeDAO.java
- core576/main/core576-core/src/main/java/edu/unc/giddings/core576/dao/BioEntityAttributeV2DAO.java
- core576/main/core576-core/src/main/java/edu/unc/giddings/core576/dao/BioEntityDAO.java
- core576/main/core576-core/src/main/java/edu/unc/giddings/core576/dao/BioEntityLocationNetworkDAO.java
- core576/main/core576-core/src/main/java/edu/unc/giddings/core576/dao/CoordinateBundle.java
- core576/main/core576-core/src/main/java/edu/unc/giddings/core576/dao/CoordinateDAO.java
- core576/main/core576-core/src/main/java/edu/unc/giddings/core576/dao/CoordinateKindDAO.java
- core576/main/core576-core/src/main/java/edu/unc/giddings/core576/dao/DAOFactory.java
- core576/main/core576-core/src/main/java/edu/unc/giddings/core576/dao/EventAttributeAuthorizationDAO.java
- core576/main/core576-core/src/main/java/edu/unc/giddings/core576/dao/EventAttributeTypeDAO.java
- core576/main/core576-core/src/main/java/edu/unc/giddings/core576/dao/EventAttributeV2DAO.java
- core576/main/core576-core/src/main/java/edu/unc/giddings/core576/dao/EventDAO.java
- core576/main/core576-core/src/main/java/edu/unc/giddings/core576/dao/EventSequencingAuthorizationDAO.java
- core576/main/core576-core/src/main/java/edu/unc/giddings/core576/dao/ExistentialRuleformDAO.java
- core576/main/core576-core/src/main/java/edu/unc/giddings/core576/dao/GenericDAO.java
- core576/main/core576-core/src/main/java/edu/unc/giddings/core576/dao/GFSDAO.java
- core576/main/core576-core/src/main/java/edu/unc/giddings/core576/dao/hibernate/
- core576/main/core576-core/src/main/java/edu/unc/giddings/core576/dao/hibernate/ExistentialRuleformHibernateDAO.java
- core576/main/core576-core/src/main/java/edu/unc/giddings/core576/dao/hibernate/GenericHibernateDAO.java
- core576/main/core576-core/src/main/java/edu/unc/giddings/core576/dao/hibernate/HibernateAttributeDAO.java
- core576/main/core576-core/src/main/java/edu/unc/giddings/core576/dao/hibernate/HibernateBioEntityAttributeDAO.java
- core576/main/core576-core/src/main/java/edu/unc/giddings/core576/dao/hibernate/HibernateBioEntityAttributeTypeDAO.java
- core576/main/core576-core/src/main/java/edu/unc/giddings/core576/dao/hibernate/HibernateBioEntityAttributeV2DAO.java
- core576/main/core576-core/src/main/java/edu/unc/giddings/core576/dao/hibernate/HibernateBioEntityDAO.java
- core576/main/core576-core/src/main/java/edu/unc/giddings/core576/dao/hibernate/HibernateBioEntityLocationNetworkDAO.java
- core576/main/core576-core/src/main/java/edu/unc/giddings/core576/dao/hibernate/HibernateCoordinateDAO.java
- core576/main/core576-core/src/main/java/edu/unc/giddings/core576/dao/hibernate/HibernateCoordinateKindDAO.java
- core576/main/core576-core/src/main/java/edu/unc/giddings/core576/dao/hibernate/HibernateDAOFactory.java
- core576/main/core576-core/src/main/java/edu/unc/giddings/core576/dao/hibernate/HibernateEventAttributeAuthorizationDAO.java
- core576/main/core576-core/src/main/java/edu/unc/giddings/core576/dao/hibernate/HibernateEventAttributeV2DAO.java
- core576/main/core576-core/src/main/java/edu/unc/giddings/core576/dao/hibernate/HibernateEventDAO.java
- core576/main/core576-core/src/main/java/edu/unc/giddings/core576/dao/hibernate/HibernateEventSequencingAuthorizationDAO.java
- core576/main/core576-core/src/main/java/edu/unc/giddings/core576/dao/hibernate/HibernateGFSDAO.java
- core576/main/core576-core/src/main/java/edu/unc/giddings/core576/dao/hibernate/HibernateJobAttributeDAO.java
- core576/main/core576-core/src/main/java/edu/unc/giddings/core576/dao/hibernate/HibernateJobDAO.java
- core576/main/core576-core/src/main/java/edu/unc/giddings/core576/dao/hibernate/HibernateLocationContextDAO.java
- core576/main/core576-core/src/main/java/edu/unc/giddings/core576/dao/hibernate/HibernateLocationDAO.java
- core576/main/core576-core/src/main/java/edu/unc/giddings/core576/dao/hibernate/HibernateLocationRelationshipDAO.java
- core576/main/core576-core/src/main/java/edu/unc/giddings/core576/dao/hibernate/HibernateMetaProtocolDAO.java
- core576/main/core576-core/src/main/java/edu/unc/giddings/core576/dao/hibernate/HibernateNetworkDAO.java
- core576/main/core576-core/src/main/java/edu/unc/giddings/core576/dao/hibernate/HibernateProtocolDAO.java
- core576/main/core576-core/src/main/java/edu/unc/giddings/core576/dao/hibernate/HibernateResourceAttributeDAO.java
- core576/main/core576-core/src/main/java/edu/unc/giddings/core576/dao/hibernate/HibernateResourceDAO.java
- core576/main/core576-core/src/main/java/edu/unc/giddings/core576/dao/hibernate/HibernateStatusCodeDAO.java
- core576/main/core576-core/src/main/java/edu/unc/giddings/core576/dao/hibernate/HibernateStatusCodeSequencingDAO.java
- core576/main/core576-core/src/main/java/edu/unc/giddings/core576/dao/hibernate/HibernateUserDAO.java
- core576/main/core576-core/src/main/java/edu/unc/giddings/core576/dao/hibernate/HibernateUtil.java
- core576/main/core576-core/src/main/java/edu/unc/giddings/core576/dao/hibernate/LocationCalculator.java
- core576/main/core576-core/src/main/java/edu/unc/giddings/core576/dao/JobAttributeDAO.java
- core576/main/core576-core/src/main/java/edu/unc/giddings/core576/dao/JobDAO.java
- core576/main/core576-core/src/main/java/edu/unc/giddings/core576/dao/LocationContextDAO.java
- core576/main/core576-core/src/main/java/edu/unc/giddings/core576/dao/LocationDAO.java
- core576/main/core576-core/src/main/java/edu/unc/giddings/core576/dao/LocationRelationshipDAO.java
- core576/main/core576-core/src/main/java/edu/unc/giddings/core576/dao/MetaProtocolDAO.java
- core576/main/core576-core/src/main/java/edu/unc/giddings/core576/dao/NetworkDAO.java
- core576/main/core576-core/src/main/java/edu/unc/giddings/core576/dao/package-info.java
- core576/main/core576-core/src/main/java/edu/unc/giddings/core576/dao/ProtocolDAO.java
- core576/main/core576-core/src/main/java/edu/unc/giddings/core576/dao/RelationshipChainDAO.java
- core576/main/core576-core/src/main/java/edu/unc/giddings/core576/dao/RelationshipDAO.java
- core576/main/core576-core/src/main/java/edu/unc/giddings/core576/dao/ResearchFlagDAO.java
- core576/main/core576-core/src/main/java/edu/unc/giddings/core576/dao/ResourceAttributeDAO.java
- core576/main/core576-core/src/main/java/edu/unc/giddings/core576/dao/ResourceAttributeTypeDAO.java
- core576/main/core576-core/src/main/java/edu/unc/giddings/core576/dao/ResourceDAO.java
- core576/main/core576-core/src/main/java/edu/unc/giddings/core576/dao/StatusCodeDAO.java
- core576/main/core576-core/src/main/java/edu/unc/giddings/core576/dao/StatusCodeSequencingDAO.java
- core576/main/core576-core/src/main/java/edu/unc/giddings/core576/dao/UnitDAO.java
- core576/main/core576-core/src/main/java/edu/unc/giddings/core576/dao/UserDAO.java
- core576/main/core576-core/src/main/java/edu/unc/giddings/core576/exception/
- core576/main/core576-core/src/main/java/edu/unc/giddings/core576/exception/CoRE576Exception.java
- core576/main/core576-core/src/main/java/edu/unc/giddings/core576/exception/IncorrectCoordinateKindDefinition.java
- core576/main/core576-core/src/main/java/edu/unc/giddings/core576/ProjectInformation.java
- core576/main/core576-core/src/main/java/edu/unc/giddings/core576/reflect/
- core576/main/core576-core/src/main/java/edu/unc/giddings/core576/reflect/AttributeTypeUtil.java
- core576/main/core576-core/src/main/java/edu/unc/giddings/core576/ruleform/
- core576/main/core576-core/src/main/java/edu/unc/giddings/core576/ruleform/Attribute.java
- core576/main/core576-core/src/main/java/edu/unc/giddings/core576/ruleform/AttributeMetaAttribute.java
- core576/main/core576-core/src/main/java/edu/unc/giddings/core576/ruleform/AttributeNetwork.java
- core576/main/core576-core/src/main/java/edu/unc/giddings/core576/ruleform/BioEntity.java
- core576/main/core576-core/src/main/java/edu/unc/giddings/core576/ruleform/BioEntityAttribute.java
- core576/main/core576-core/src/main/java/edu/unc/giddings/core576/ruleform/BioEntityAttributeAuthorization.java
- core576/main/core576-core/src/main/java/edu/unc/giddings/core576/ruleform/BioEntityAttributeType.java
- core576/main/core576-core/src/main/java/edu/unc/giddings/core576/ruleform/BioEntityAttributeV2.java
- core576/main/core576-core/src/main/java/edu/unc/giddings/core576/ruleform/BioEntityLocation.java
- core576/main/core576-core/src/main/java/edu/unc/giddings/core576/ruleform/BioEntityLocationAttribute.java
- core576/main/core576-core/src/main/java/edu/unc/giddings/core576/ruleform/BioEntityLocationNetwork.java
- core576/main/core576-core/src/main/java/edu/unc/giddings/core576/ruleform/BioEntityNetwork.java
- core576/main/core576-core/src/main/java/edu/unc/giddings/core576/ruleform/BioEntityNetworkAttribute.java
- core576/main/core576-core/src/main/java/edu/unc/giddings/core576/ruleform/BioEntityNetworkDeduction.java
- core576/main/core576-core/src/main/java/edu/unc/giddings/core576/ruleform/Coordinate.java
- core576/main/core576-core/src/main/java/edu/unc/giddings/core576/ruleform/CoordinateAttribute.java
- core576/main/core576-core/src/main/java/edu/unc/giddings/core576/ruleform/CoordinateKind.java
- core576/main/core576-core/src/main/java/edu/unc/giddings/core576/ruleform/CoordinateKindDefinition.java
- core576/main/core576-core/src/main/java/edu/unc/giddings/core576/ruleform/CoordinateNesting.java
- core576/main/core576-core/src/main/java/edu/unc/giddings/core576/ruleform/Event.java
- core576/main/core576-core/src/main/java/edu/unc/giddings/core576/ruleform/EventAttribute.java
- core576/main/core576-core/src/main/java/edu/unc/giddings/core576/ruleform/EventAttributeAuthorization.java
- core576/main/core576-core/src/main/java/edu/unc/giddings/core576/ruleform/EventAttributeType.java
- core576/main/core576-core/src/main/java/edu/unc/giddings/core576/ruleform/EventAttributeV2.java
- core576/main/core576-core/src/main/java/edu/unc/giddings/core576/ruleform/EventNetwork.java
- core576/main/core576-core/src/main/java/edu/unc/giddings/core576/ruleform/EventSequencingAuthorization.java
- core576/main/core576-core/src/main/java/edu/unc/giddings/core576/ruleform/ExistentialRuleform.java
- core576/main/core576-core/src/main/java/edu/unc/giddings/core576/ruleform/Job.java
- core576/main/core576-core/src/main/java/edu/unc/giddings/core576/ruleform/JobAttribute.java
- core576/main/core576-core/src/main/java/edu/unc/giddings/core576/ruleform/JobChronology.java
- core576/main/core576-core/src/main/java/edu/unc/giddings/core576/ruleform/Location.java
- core576/main/core576-core/src/main/java/edu/unc/giddings/core576/ruleform/LocationAttribute.java
- core576/main/core576-core/src/main/java/edu/unc/giddings/core576/ruleform/LocationContext.java
- core576/main/core576-core/src/main/java/edu/unc/giddings/core576/ruleform/LocationContextAttribute.java
- core576/main/core576-core/src/main/java/edu/unc/giddings/core576/ruleform/LocationMetaRule.java
- core576/main/core576-core/src/main/java/edu/unc/giddings/core576/ruleform/LocationRelationship.java
- core576/main/core576-core/src/main/java/edu/unc/giddings/core576/ruleform/MetaProtocol.java
- core576/main/core576-core/src/main/java/edu/unc/giddings/core576/ruleform/NameSearchResult.java
- core576/main/core576-core/src/main/java/edu/unc/giddings/core576/ruleform/NetworkEnabled.java
- core576/main/core576-core/src/main/java/edu/unc/giddings/core576/ruleform/NetworkRuleform.java
- core576/main/core576-core/src/main/java/edu/unc/giddings/core576/ruleform/PinnedEntities.java
- core576/main/core576-core/src/main/java/edu/unc/giddings/core576/ruleform/Protocol.java
- core576/main/core576-core/src/main/java/edu/unc/giddings/core576/ruleform/Relationship.java
- core576/main/core576-core/src/main/java/edu/unc/giddings/core576/ruleform/RelationshipChain.java
- core576/main/core576-core/src/main/java/edu/unc/giddings/core576/ruleform/ResearchFlag.java
- core576/main/core576-core/src/main/java/edu/unc/giddings/core576/ruleform/Resource.java
- core576/main/core576-core/src/main/java/edu/unc/giddings/core576/ruleform/ResourceAttribute.java
- core576/main/core576-core/src/main/java/edu/unc/giddings/core576/ruleform/ResourceAttributeAuthorization.java
- core576/main/core576-core/src/main/java/edu/unc/giddings/core576/ruleform/ResourceAttributeType.java
- core576/main/core576-core/src/main/java/edu/unc/giddings/core576/ruleform/ResourceAttributeV2.java
- core576/main/core576-core/src/main/java/edu/unc/giddings/core576/ruleform/ResourceLocation.java
- core576/main/core576-core/src/main/java/edu/unc/giddings/core576/ruleform/ResourceNetwork.java
- core576/main/core576-core/src/main/java/edu/unc/giddings/core576/ruleform/Ruleform.java
- core576/main/core576-core/src/main/java/edu/unc/giddings/core576/ruleform/StatusCode.java
- core576/main/core576-core/src/main/java/edu/unc/giddings/core576/ruleform/StatusCodeSequencing.java
- core576/main/core576-core/src/main/java/edu/unc/giddings/core576/ruleform/Unit.java
- core576/main/core576-core/src/main/java/edu/unc/giddings/core576/ruleform/User.java
- core576/main/core576-core/src/main/java/edu/unc/giddings/core576/UnitDatatype.java
- core576/main/core576-core/src/main/java/edu/unc/giddings/core576/util/
- core576/main/core576-core/src/main/java/edu/unc/giddings/core576/util/EncryptionUtil.java
- core576/main/core576-core/src/main/java/edu/unc/giddings/core576/util/FileUtil.java
- core576/main/core576-core/src/main/java/edu/unc/giddings/core576/util/ReflectionUtil.java
- core576/main/core576-core/src/main/resources/
- core576/main/core576-core/src/main/resources/edu/
- core576/main/core576-core/src/main/resources/edu/unc/
- core576/main/core576-core/src/main/resources/edu/unc/giddings/
- core576/main/core576-core/src/main/resources/edu/unc/giddings/core576/
- core576/main/core576-core/src/main/resources/edu/unc/giddings/core576/ruleform/
- core576/main/core576-core/src/main/resources/edu/unc/giddings/core576/ruleform/admin_functions.hbm.xml
- core576/main/core576-core/src/main/resources/edu/unc/giddings/core576/ruleform/Attribute.hbm.xml
- core576/main/core576-core/src/main/resources/edu/unc/giddings/core576/ruleform/AttributeMetaAttribute.hbm.xml
- core576/main/core576-core/src/main/resources/edu/unc/giddings/core576/ruleform/AttributeNetwork.hbm.xml
- core576/main/core576-core/src/main/resources/edu/unc/giddings/core576/ruleform/BioEntity.hbm.xml
- core576/main/core576-core/src/main/resources/edu/unc/giddings/core576/ruleform/BioEntityAttribute.hbm.xml
- core576/main/core576-core/src/main/resources/edu/unc/giddings/core576/ruleform/BioEntityAttributeAuthorization.hbm.xml
- core576/main/core576-core/src/main/resources/edu/unc/giddings/core576/ruleform/BioEntityAttributeType.hbm.xml
- core576/main/core576-core/src/main/resources/edu/unc/giddings/core576/ruleform/BioEntityAttributeV2.hbm.xml
- core576/main/core576-core/src/main/resources/edu/unc/giddings/core576/ruleform/BioEntityLocation.hbm.xml
- core576/main/core576-core/src/main/resources/edu/unc/giddings/core576/ruleform/BioEntityLocationAttribute.hbm.xml
- core576/main/core576-core/src/main/resources/edu/unc/giddings/core576/ruleform/BioEntityLocationNetwork.hbm.xml
- core576/main/core576-core/src/main/resources/edu/unc/giddings/core576/ruleform/BioEntityNetwork.hbm.xml
- core576/main/core576-core/src/main/resources/edu/unc/giddings/core576/ruleform/BioEntityNetworkAttribute.hbm.xml
- core576/main/core576-core/src/main/resources/edu/unc/giddings/core576/ruleform/Coordinate.hbm.xml
- core576/main/core576-core/src/main/resources/edu/unc/giddings/core576/ruleform/CoordinateAttribute.hbm.xml
- core576/main/core576-core/src/main/resources/edu/unc/giddings/core576/ruleform/CoordinateKind.hbm.xml
- core576/main/core576-core/src/main/resources/edu/unc/giddings/core576/ruleform/CoordinateKindDefinition.hbm.xml
- core576/main/core576-core/src/main/resources/edu/unc/giddings/core576/ruleform/CoordinateNesting.hbm.xml
- core576/main/core576-core/src/main/resources/edu/unc/giddings/core576/ruleform/domains.hbm.xml
- core576/main/core576-core/src/main/resources/edu/unc/giddings/core576/ruleform/Event.hbm.xml
- core576/main/core576-core/src/main/resources/edu/unc/giddings/core576/ruleform/EventAttribute.hbm.xml
- core576/main/core576-core/src/main/resources/edu/unc/giddings/core576/ruleform/EventAttributeAuthorization.hbm.xml
- core576/main/core576-core/src/main/resources/edu/unc/giddings/core576/ruleform/EventAttributeType.hbm.xml
- core576/main/core576-core/src/main/resources/edu/unc/giddings/core576/ruleform/EventAttributeV2.hbm.xml
- core576/main/core576-core/src/main/resources/edu/unc/giddings/core576/ruleform/EventNetwork.hbm.xml
- core576/main/core576-core/src/main/resources/edu/unc/giddings/core576/ruleform/EventSequencingAuthorization.hbm.xml
- core576/main/core576-core/src/main/resources/edu/unc/giddings/core576/ruleform/GFS.hbm.xml
- core576/main/core576-core/src/main/resources/edu/unc/giddings/core576/ruleform/Job.hbm.xml
- core576/main/core576-core/src/main/resources/edu/unc/giddings/core576/ruleform/JobAttribute.hbm.xml
- core576/main/core576-core/src/main/resources/edu/unc/giddings/core576/ruleform/JobChronology.hbm.xml
- core576/main/core576-core/src/main/resources/edu/unc/giddings/core576/ruleform/Location.hbm.xml
- core576/main/core576-core/src/main/resources/edu/unc/giddings/core576/ruleform/LocationAttribute.hbm.xml
- core576/main/core576-core/src/main/resources/edu/unc/giddings/core576/ruleform/LocationContext.hbm.xml
- core576/main/core576-core/src/main/resources/edu/unc/giddings/core576/ruleform/LocationContextAttribute.hbm.xml
- core576/main/core576-core/src/main/resources/edu/unc/giddings/core576/ruleform/LocationMetaRule.hbm.xml
- core576/main/core576-core/src/main/resources/edu/unc/giddings/core576/ruleform/LocationRelationship.hbm.xml
- core576/main/core576-core/src/main/resources/edu/unc/giddings/core576/ruleform/MetaProtocol.hbm.xml
- core576/main/core576-core/src/main/resources/edu/unc/giddings/core576/ruleform/Protocol.hbm.xml
- core576/main/core576-core/src/main/resources/edu/unc/giddings/core576/ruleform/Relationship.hbm.xml
- core576/main/core576-core/src/main/resources/edu/unc/giddings/core576/ruleform/RelationshipChain.hbm.xml
- core576/main/core576-core/src/main/resources/edu/unc/giddings/core576/ruleform/ResearchFlag.hbm.xml
- core576/main/core576-core/src/main/resources/edu/unc/giddings/core576/ruleform/Resource.hbm.xml
- core576/main/core576-core/src/main/resources/edu/unc/giddings/core576/ruleform/ResourceAttribute.hbm.xml
- core576/main/core576-core/src/main/resources/edu/unc/giddings/core576/ruleform/ResourceAttributeAuthorization.hbm.xml
- core576/main/core576-core/src/main/resources/edu/unc/giddings/core576/ruleform/ResourceAttributeType.hbm.xml
- core576/main/core576-core/src/main/resources/edu/unc/giddings/core576/ruleform/ResourceAttributeV2.hbm.xml
- core576/main/core576-core/src/main/resources/edu/unc/giddings/core576/ruleform/ResourceLocation.hbm.xml
- core576/main/core576-core/src/main/resources/edu/unc/giddings/core576/ruleform/ResourceNetwork.hbm.xml
- core576/main/core576-core/src/main/resources/edu/unc/giddings/core576/ruleform/schemas.hbm.xml
- core576/main/core576-core/src/main/resources/edu/unc/giddings/core576/ruleform/StatusCode.hbm.xml
- core576/main/core576-core/src/main/resources/edu/unc/giddings/core576/ruleform/StatusCodeSequencing.hbm.xml
- core576/main/core576-core/src/main/resources/edu/unc/giddings/core576/ruleform/Unit.hbm.xml
- core576/main/core576-core/src/main/resources/edu/unc/giddings/core576/ruleform/User.hbm.xml
- core576/main/core576-core/src/main/resources/hibernate.cfg.xml
- core576/main/core576-core/src/main/resources/hibernate.properties
- core576/main/core576-core/src/test/
- core576/main/core576-core/src/test/java/
- core576/main/core576-core/src/test/java/edu/
- core576/main/core576-core/src/test/java/edu/unc/
- core576/main/core576-core/src/test/java/edu/unc/giddings/
- core576/main/core576-core/src/test/java/edu/unc/giddings/core576/
- core576/main/core576-core/src/test/java/edu/unc/giddings/core576/dao/
- core576/main/core576-core/src/test/java/edu/unc/giddings/core576/dao/hibernate/
- core576/main/core576-core/src/test/java/edu/unc/giddings/core576/dao/hibernate/AttributeDAOTest.java
- core576/main/core576-core/src/test/java/edu/unc/giddings/core576/dao/hibernate/EventDaoTest.java
- core576/main/core576-core/src/test/java/edu/unc/giddings/core576/dao/hibernate/HibernateBioEntityDAOGetAllowedValuesTest.java
- core576/main/core576-core/src/test/java/edu/unc/giddings/core576/dao/hibernate/HibernateBioEntityDAOTest.java
- core576/main/core576-core/src/test/java/edu/unc/giddings/core576/dao/hibernate/HibernateDAOFactoryTest.java
- core576/main/core576-core/src/test/java/edu/unc/giddings/core576/dao/hibernate/HibernateGFSDAOTest.java
- core576/main/core576-core/src/test/java/edu/unc/giddings/core576/dao/hibernate/HibernateResourceDAOTest.java
- core576/main/core576-core/src/test/java/edu/unc/giddings/core576/dao/hibernate/HibernateSetup.java
- core576/main/core576-core/src/test/java/edu/unc/giddings/core576/dao/hibernate/ResourceAttributeAuthorizationDAOMethodTest.java
- core576/main/core576-core/src/test/java/edu/unc/giddings/core576/ruleform/
- core576/main/core576-core/src/test/java/edu/unc/giddings/core576/ruleform/BioEntityTest.java
- core576/main/core576-core/src/test/java/edu/unc/giddings/core576/ruleform/ExistentialRuleformOverrideMethodsTest.java
- core576/main/core576-core/src/test/java/edu/unc/giddings/core576/ruleform/JobTest.java
- core576/main/core576-core/src/test/java/edu/unc/giddings/core576/ruleform/RelationshipTest.java
- core576/main/core576-core/src/test/java/edu/unc/giddings/core576/ruleform/ResourceTest.java
- core576/main/core576-core/src/test/java/edu/unc/giddings/core576/testing/
- core576/main/core576-core/src/test/java/edu/unc/giddings/core576/testing/HibernateDatabaseTestCase.java
- core576/main/core576-core/src/test/java/edu/unc/giddings/core576/testing/TestNGFixes.java
- core576/main/core576-core/src/test/java/edu/unc/giddings/core576/util/
- core576/main/core576-core/src/test/java/edu/unc/giddings/core576/util/EncryptionUtilTest.java
- core576/main/core576-core/src/test/java/edu/unc/giddings/core576/util/ReflectionUtilTest.java
- core576/main/core576-core/src/test/resources/
- core576/main/core576-core/src/test/resources/edu/
- core576/main/core576-core/src/test/resources/edu/unc/
- core576/main/core576-core/src/test/resources/edu/unc/giddings/
[truncated: 475 more entries]
