# Supplementary material for: Ultra-Structure database design methodology for managing systems biology data and analyses
Source: BMC Bioinformatics. 2009 Aug 19;10:254. doi: 10.1186/1471-2105-10-254 (PMC2748085; doi:10.1186/1471-2105-10-254)
Supplement: Additional file 2 — Ultra-Structure Prototype. Distribution of prototype code. Instructions for use are contained inside. [file 1471-2105-10-254-S2.zip › core576/main/core576-client/pom.xml]

<!-- $Id: pom.xml 275 2008-06-23 02:17:30Z maier $ -->
<project xmlns="http://maven.apache.org/POM/4.0.0"
    xmlns:xsi="http://www.w3.org/2001/XMLSchema-instance"
    xsi:schemaLocation="http://maven.apache.org/POM/4.0.0 
                        http://maven.apache.org/maven-v4_0_0.xsd">
    <modelVersion>4.0.0</modelVersion>
    
    <parent>
        <groupId>edu.unc.giddings</groupId>
        <artifactId>core576</artifactId>
        <version>1.0-SNAPSHOT</version>
    </parent>
    
    <artifactId>core576-client</artifactId>
    
    <packaging>jar</packaging>
    <name>CoRE576: Ultra-Structure for Biology: Client code</name>
    <properties>
        <main.class>edu.unc.giddings.core576.client.ProjectInformation</main.class>
        <!--
        This is kind of a hacky workaround until I figure out a better way to refer
        to this jar file in shell scripts
        -->
        <main.jar.with.dependencies>${project.build.finalName}-jar-with-dependencies.jar</main.jar.with.dependencies>
    </properties>
    <build>
        <plugins>
            <plugin>
                <groupId>org.apache.maven.plugins</groupId>
                <artifactId>maven-assembly-plugin</artifactId>
                <version>2.2-beta-2</version>
                <configuration>
                    <descriptorRefs>
                        <descriptorRef>jar-with-dependencies</descriptorRef>
                    </descriptorRefs>
                    <archive>
                        <manifest>
                            <addDefaultImplementationEntries>true</addDefaultImplementationEntries>
                        </manifest>
                        <manifestEntries>
                            <Specification-Title>${project.name}</Specification-Title>
                            <Specification-Version>${project.version}</Specification-Version>
                            <Implementation-Version>${buildNumber}</Implementation-Version>
                            <Implementation-Vendor>${project.organization.name}</Implementation-Vendor>
                            <Main-Class>edu.unc.giddings.core576.client.ProjectInformation</Main-Class>
                        </manifestEntries>
                    </archive>
                    <filters></filters>
                    <filtering>true</filtering>
                    <descriptors>
                        <descriptor>src/main/assembly/client.xml</descriptor>
                    </descriptors>
                </configuration>
                <executions>
                    <execution>
                        <id>make-assembly</id>
                        <phase>package</phase>
                        <goals>
                            <goal>attached</goal>
                        </goals>
                    </execution>
                </executions>
            </plugin>

            <plugin>
                <!--
                This plugin configuration is used for modules that need common
                test resources from the core576-core module.

                See http://blogs.sonatype.com/people/brian/2008/04/17/how-to-share-resources-across-projects-in-maven/ for more.
                -->
                <groupId>org.apache.maven.plugins</groupId>
                <artifactId>maven-dependency-plugin</artifactId>
                <executions>
                    <execution>
                        <id>unpack-shared-resources</id>
                        <goals>
                            <goal>unpack-dependencies</goal>
                        </goals>
                        <phase>generate-test-resources</phase>
                        <configuration>
                            <!--
                            outputDirectory must match one of the filtered testResources
                            directories specified above
                            -->
                            <outputDirectory>src/test/generated-resources</outputDirectory>
                            <includeGroupIds>${project.groupId}</includeGroupIds>
                            <includeArtifacIds>core576-core</includeArtifacIds>
                            <excludeArtifactIds>core576-test-utilities</excludeArtifactIds>
                            <excludeTransitive>true</excludeTransitive>
                            <classifier>test-resources</classifier>
                            <type>zip</type>
                        </configuration>
                    </execution>
                </executions>
            </plugin>

            <!--
            This is configured in the parent POM
            -->
            <plugin>
                <groupId>org.codehaus.mojo</groupId>
                <artifactId>sql-maven-plugin</artifactId>
            </plugin>
        </plugins>
    </build>
    <dependencies>
        <dependency>
            <groupId>${project.groupId}</groupId>
            <artifactId>core576-core</artifactId>
            <version>${project.version}</version>
            <scope>compile</scope>
        </dependency>

        <dependency>
            <groupId>${project.groupId}</groupId>
            <artifactId>core576-core</artifactId>
            <version>${project.version}</version>
            <type>test-jar</type>
            <scope>test</scope>
        </dependency>

        <dependency>
            <groupId>${project.groupId}</groupId>
            <artifactId>core576-test-utilities</artifactId>
            <version>${version}</version>
            <type>jar</type>
            <scope>test</scope>
        </dependency>

    </dependencies>
</project>
