# Supplementary material for: Ultra-Structure database design methodology for managing systems biology data and analyses
Source: BMC Bioinformatics. 2009 Aug 19;10:254. doi: 10.1186/1471-2105-10-254 (PMC2748085; doi:10.1186/1471-2105-10-254)
Supplement: Additional file 2 — Ultra-Structure Prototype. Distribution of prototype code. Instructions for use are contained inside. [file 1471-2105-10-254-S2.zip › core576/main/core576-client/src/main/assembly/client.xml]

<?xml version="1.0" encoding="UTF-8"?>
<assembly>
    <id>client-bundle</id>
    <baseDirectory>core576-client-bundle</baseDirectory>
    <formats>
        <format>tar.gz</format>
    </formats>
    <fileSets>
        <fileSet>
            <directory>${basedir}/src/main/shell</directory>
            <outputDirectory>shell</outputDirectory>
            <includes>
                <include>**</include>
            </includes>
            <useStrictFiltering>true</useStrictFiltering>
            <useDefaultExcludes>true</useDefaultExcludes>
            <fileMode>0777</fileMode>
            <directoryMode>0755</directoryMode>
            <filtered>true</filtered>
        </fileSet>
    </fileSets>
</assembly>
