# Supplementary material for: Ultra-Structure database design methodology for managing systems biology data and analyses
Source: BMC Bioinformatics. 2009 Aug 19;10:254. doi: 10.1186/1471-2105-10-254 (PMC2748085; doi:10.1186/1471-2105-10-254)
Supplement: Additional file 2 — Ultra-Structure Prototype. Distribution of prototype code. Instructions for use are contained inside. [file 1471-2105-10-254-S2.zip › core576/main/core576-client/src/main/java/edu/unc/giddings/core576/client/importer/GeneralParser.java]

package edu.unc.giddings.core576.client.importer;

import java.io.File;
import java.io.FileNotFoundException;
import java.util.Scanner;
import java.util.regex.Pattern;

import org.slf4j.Logger;
import org.slf4j.LoggerFactory;

import edu.unc.giddings.core576.dao.DAOFactory;
import edu.unc.giddings.core576.dao.hibernate.HibernateUtil;
import edu.unc.giddings.core576.reflect.AttributeTypeUtil;
import edu.unc.giddings.core576.ruleform.Attribute;
import edu.unc.giddings.core576.ruleform.Resource;
import edu.unc.giddings.core576.ruleform.ResourceAttribute;

/**
 * @author Christopher Maier
 *
 */
public class GeneralParser {
    
    public static Logger log = LoggerFactory.getLogger(GeneralParser.class);
    
    private Attribute fieldSeparatorAttribute;
    private Attribute recordSeparatorAttribute;
    
    DAOFactory factory;
    
    public GeneralParser(){
        this.factory = DAOFactory.instance();
        
        this.fieldSeparatorAttribute = this.factory.getAttributeDAO().findByName("Field Separator", false);
        this.recordSeparatorAttribute = this.factory.getAttributeDAO().findByName("Record Separator", false);
    }
    
    public void parse(File file, Resource kind) throws FileNotFoundException{
        //kind = factory.getResourceDAO().merge(kind);
        
        Scanner fileScanner = new Scanner(file);
        
        Class fsClass = AttributeTypeUtil.getTypeClass(this.fieldSeparatorAttribute);
        log.debug("Field Separator Class: " + fsClass.getName());
        
        Class rsClass = AttributeTypeUtil.getTypeClass(this.recordSeparatorAttribute);
        log.debug("Record Separator Class: " + rsClass.getName());
        
        ResourceAttribute fsra = this.factory.getResourceAttributeDAO().getAttribute(kind, this.fieldSeparatorAttribute);
        log.debug("Field Separator Attribute Value = " + fsra);
        
        ResourceAttribute rsra = this.factory.getResourceAttributeDAO().getAttribute(kind, this.recordSeparatorAttribute);
        log.debug("Record Separator Attribute Value = " + rsra);
        
        fileScanner.useDelimiter(rsra.getTextValue());
        log.debug("The delimiter is '" + fileScanner.delimiter() + "'");
        
        while(fileScanner.hasNext()){
            String record = fileScanner.next();
            log.debug("Record: " + record);
//            Scanner fieldScanner = new Scanner(record);
//            fieldScanner.useDelimiter(fsra.getTextValue());
            String[] fields = record.split(fsra.getTextValue());
            
            for(int i = 0; i < fields.length; i++){
                log.debug("Field " + (i+1) + ": '" + fields[i] + "'");
            }
        }
        
    }
    
    public static void main(String[] args) throws FileNotFoundException {
        HibernateUtil.getSessionFactory().getCurrentSession().beginTransaction();
        
        File f = new File(args[0]);
        Resource r = DAOFactory.instance().getResourceDAO().findByName("GFS Output File", false);
        
        
        GeneralParser gp = new GeneralParser();
        gp.parse(f, r);
        
        HibernateUtil.getSessionFactory().getCurrentSession().getTransaction().rollback();
    }
    
    
}
