# Supplementary material for: Ultra-Structure database design methodology for managing systems biology data and analyses
Source: BMC Bioinformatics. 2009 Aug 19;10:254. doi: 10.1186/1471-2105-10-254 (PMC2748085; doi:10.1186/1471-2105-10-254)
Supplement: Additional file 2 — Ultra-Structure Prototype. Distribution of prototype code. Instructions for use are contained inside. [file 1471-2105-10-254-S2.zip › core576/main/core576-client/src/main/java/edu/unc/giddings/core576/client/importer/GFSImporter.java]

package edu.unc.giddings.core576.client.importer;

import java.io.File;
import java.math.BigDecimal;
import java.util.HashMap;
import java.util.Map;
import java.util.Scanner;
import java.util.regex.Pattern;

import edu.unc.giddings.core576.cache.BioEntityLocationCache;
import edu.unc.giddings.core576.cache.BioEntityNetworkCache;
import edu.unc.giddings.core576.dao.DAOFactory;
import edu.unc.giddings.core576.dao.hibernate.HibernateUtil;
import edu.unc.giddings.core576.ruleform.Attribute;
import edu.unc.giddings.core576.ruleform.BioEntity;
import edu.unc.giddings.core576.ruleform.BioEntityAttribute;
import edu.unc.giddings.core576.ruleform.BioEntityLocation;
import edu.unc.giddings.core576.ruleform.BioEntityNetwork;
import edu.unc.giddings.core576.ruleform.BioEntityNetworkAttribute;
import edu.unc.giddings.core576.ruleform.ExistentialRuleform;
import edu.unc.giddings.core576.ruleform.Location;
import edu.unc.giddings.core576.ruleform.LocationContext;
import edu.unc.giddings.core576.ruleform.PinnedEntities;
import edu.unc.giddings.core576.ruleform.Relationship;
import edu.unc.giddings.core576.ruleform.Resource;
import edu.unc.giddings.core576.util.EncryptionUtil;

import org.slf4j.Logger;
import org.slf4j.LoggerFactory;


/**
 * <p>
 * Translates the tab-delimited plain-text output of a GFS analysis run into CoRE576 rules and loads
 * them into the system database.
 * </p>
 * 
 * @author maier
 */
public class GFSImporter {

    //**************************** Static Variables ******************************//

    public static final Logger log = LoggerFactory.getLogger(GFSImporter.class);

    /**
     * Maps a truncated sequence name to a corresponding BioEntity name. Take note that this is only
     * a hack... I'm just doing this to start getting data into the system. Eventually a mechanism
     * should be in place in the database that is capable of resolving the sequence name given to a
     * distinct BioEntity automatically.
     * 
     * @see #findSequence(String)
     */
    private static final Map<String, String> sequenceMap = new HashMap<String, String>();
    static {
        sequenceMap.put(">chr1", "Chromosome 1");
        sequenceMap.put(">chr2", "Chromosome 2");
        sequenceMap.put(">chr3", "Chromosome 3");
        sequenceMap.put(">chr4", "Chromosome 4");
        sequenceMap.put(">chr5", "Chromosome 5");
        sequenceMap.put(">chr6", "Chromosome 6");
        sequenceMap.put(">chr7", "Chromosome 7");
        sequenceMap.put(">chr8", "Chromosome 8");
        sequenceMap.put(">chr9", "Chromosome 9");
        sequenceMap.put(">chr10", "Chromosome 10");
        sequenceMap.put(">chr11", "Chromosome 11");
        sequenceMap.put(">chr12", "Chromosome 12");
        sequenceMap.put(">chr13", "Chromosome 13");
        sequenceMap.put(">chr14", "Chromosome 14");
        sequenceMap.put(">chr15", "Chromosome 15");
        sequenceMap.put(">chr16", "Chromosome 16");
        sequenceMap.put(">chr17", "Chromosome 17");
        sequenceMap.put(">chr18", "Chromosome 18");
        sequenceMap.put(">chr19", "Chromosome 19");
        sequenceMap.put(">chr20", "Chromosome 20");
        sequenceMap.put(">chr21", "Chromosome 21");
        sequenceMap.put(">chr22", "Chromosome 22");
        sequenceMap.put(">chrX", "Chromosome X");
        sequenceMap.put(">chrY", "Chromosome Y");
    }

    //**************************** Instance Variables ****************************//

    DAOFactory factory;

    BioEntityNetworkCache networkCache = new BioEntityNetworkCache();
    BioEntityLocationCache locationCache = new BioEntityLocationCache();
    
    /**
     * When multiple tags are present, their information is separated by a comma and a single space.
     */
    public static final String MULTIPLE_TAG_DELIMITER = ", ";

    /**
     * The GFS results file to import into the CoRE576 System.
     */
    File gfs;

    /**
     * Flag indicating whether or not the process() method has been called and successfully
     * executed.
     */
    private boolean processed;

    /**
     * The Resource-representation of the GFS file being imported.
     */
    Resource thisGFSResource;

    /**
     * The Resource-representation of this GFSImporter.
     */
    final Resource thisImporter;

    /**
     * A GFS results file in general; does not represent an individual file.
     */
    final Resource gfsFileResource;

    /**
     * Represents the CoRE576 System as a whole.
     */
    final Resource core576Resource;

    final Attribute sequenceTagScoreAttribute;

    final Attribute hmmScoreAttribute;

    final Attribute hmmScoreExpectationValueAttribute;

    final BioEntity tagBioEntity;

    final Attribute tagNetworkAttribute;

    final Attribute aminoAcidSequenceAttribute;

    final Attribute tagStartAttribute;

    final Attribute tagStopAttribute;

    final Attribute nTermMassAttribute;

    final Attribute cTermMassAttribute;

    final Attribute startAttribute;

    final Attribute stopAttribute;

    final Relationship theoreticallyDerivesFromRelationship;
    
    final Relationship encodedByRelationship;

    final Relationship mapsToLocationRelationship;
    
    final Relationship massListRelationship;
    
    final BioEntity forwardStrand;

    final BioEntity reverseStrand;

    final LocationContext locationContext;
    
    final LocationContext peptideContext;
    
    /**
     * Represents the mass list that spectra referred to in the GFS file come from 
     */
    final BioEntity massList;
    
    /**
     * Represents the original mass list file that the spectra referred to by <code>massList</code> come from
     */
    final Resource massListFileResource;
    
    private final Relationship isARelationship;
    
    //******************************** Constructors ******************************//

    /**
     * <p>
     * Instantiates the importer with internal object representations of the various rules it must
     * have to correctly process the PKL file.
     * </p>
     * <p>
     * <em>WARNING</em>: As currently formulated, an instance of this class will only be valid
     * within a single Hibernate session, because it keeps internal references to various database
     * objects.
     * </p>
     * 
     * @param theGFS the actual file of GFS results being imported
     * @param massList the BioEntity that represents the mass list that spectra referred to in this GFS file come from
     * @param massListFileResource the Resource representing the original mass list file  
     */
    public GFSImporter(File theGFS, BioEntity massList, Resource massListFileResource, LocationContext locationContext) {

        this.gfs = theGFS;
        this.massList = massList;
        this.massListFileResource = massListFileResource;
        this.locationContext = locationContext;
        
        this.processed = false;

        this.factory = DAOFactory.instance();

        this.gfsFileResource = this.factory.getResourceDAO().findByName(PinnedEntities.GFS_FILE_GROUP_RESOURCE, false);
        this.checkInstantiatedEntity(this.gfsFileResource, PinnedEntities.GFS_FILE_GROUP_RESOURCE, "Resource");

        this.core576Resource = this.factory.getResourceDAO().findByName(PinnedEntities.CORE576_RESOURCE, false);
        this.checkInstantiatedEntity(this.core576Resource, PinnedEntities.CORE576_RESOURCE, "Resource");

        this.thisImporter = this.factory.getResourceDAO().findByName(PinnedEntities.GFS_IMPORTER_RESOURCE, false);
        this.checkInstantiatedEntity(this.thisImporter, PinnedEntities.GFS_IMPORTER_RESOURCE, "Resource");

        this.tagBioEntity = this.factory.getBioEntityDAO().findByName(PinnedEntities.TAG_BIOENTITY, false);
        this.checkInstantiatedEntity(this.tagBioEntity, PinnedEntities.TAG_BIOENTITY, "BioEntity");

        this.sequenceTagScoreAttribute = this.factory.getAttributeDAO().findByName(PinnedEntities.SEQUENCE_TAG_SCORE_ATTRIBUTE,
                false);
        this.checkInstantiatedEntity(this.sequenceTagScoreAttribute, PinnedEntities.SEQUENCE_TAG_SCORE_ATTRIBUTE, "Attribute");

        this.hmmScoreAttribute = this.factory.getAttributeDAO().findByName(PinnedEntities.HMM_SCORE_ATTRIBUTE, false);
        this.checkInstantiatedEntity(this.hmmScoreAttribute, PinnedEntities.HMM_SCORE_ATTRIBUTE, "Attribute");

        this.hmmScoreExpectationValueAttribute = this.factory.getAttributeDAO().findByName(
                PinnedEntities.HMM_SCORE_EXPECTATION_VALUE_ATTRIBUTE, false);
        this.checkInstantiatedEntity(this.hmmScoreExpectationValueAttribute,
                PinnedEntities.HMM_SCORE_EXPECTATION_VALUE_ATTRIBUTE, "Attribute");

        this.tagNetworkAttribute = this.factory.getAttributeDAO().findByName(PinnedEntities.SEQUENCE_TAG_ATTRIBUTE, false);
        this.checkInstantiatedEntity(this.tagNetworkAttribute, PinnedEntities.SEQUENCE_TAG_ATTRIBUTE, "Attribute");

        this.aminoAcidSequenceAttribute = this.factory.getAttributeDAO().findByName(PinnedEntities.AMINO_ACID_SEQUENCE_ATTRIBUTE,
                false);
        this.checkInstantiatedEntity(this.aminoAcidSequenceAttribute, PinnedEntities.AMINO_ACID_SEQUENCE_ATTRIBUTE, "Attribute");

        this.tagStartAttribute = this.factory.getAttributeDAO().findByName(PinnedEntities.TAG_START_ATTRIBUTE, false);
        this.checkInstantiatedEntity(this.tagStartAttribute, PinnedEntities.TAG_START_ATTRIBUTE, "Attribute");

        this.tagStopAttribute = this.factory.getAttributeDAO().findByName(PinnedEntities.TAG_STOP_ATTRIBUTE, false);
        this.checkInstantiatedEntity(this.tagStopAttribute, PinnedEntities.TAG_STOP_ATTRIBUTE, "Attribute");

        this.nTermMassAttribute = this.factory.getAttributeDAO().findByName(PinnedEntities.AMINO_TERMINAL_MASS_ATTRIBUTE, false);
        this.checkInstantiatedEntity(this.nTermMassAttribute, PinnedEntities.AMINO_TERMINAL_MASS_ATTRIBUTE, "Attribute");

        this.cTermMassAttribute = this.factory.getAttributeDAO()
                .findByName(PinnedEntities.CARBOXY_TERMINAL_MASS_ATTRIBUTE, false);
        this.checkInstantiatedEntity(this.cTermMassAttribute, PinnedEntities.CARBOXY_TERMINAL_MASS_ATTRIBUTE, "Attribute");

        this.startAttribute = this.factory.getAttributeDAO().findByName(PinnedEntities.START_ATTRIBUTE, false);
        this.checkInstantiatedEntity(this.startAttribute, PinnedEntities.START_ATTRIBUTE, "Attribute");

        this.stopAttribute = this.factory.getAttributeDAO().findByName(PinnedEntities.STOP_ATTRIBUTE, false);
        this.checkInstantiatedEntity(this.stopAttribute, PinnedEntities.STOP_ATTRIBUTE, "Attribute");

        this.forwardStrand = this.factory.getBioEntityDAO().findByName(PinnedEntities.FORWARD_STRAND_BIOENTITY, false);
        this.checkInstantiatedEntity(this.forwardStrand, PinnedEntities.FORWARD_STRAND_BIOENTITY, "BioEntity");

        this.reverseStrand = this.factory.getBioEntityDAO().findByName(PinnedEntities.REVERSE_STRAND_BIOENTITY, false);
        this.checkInstantiatedEntity(this.reverseStrand, PinnedEntities.REVERSE_STRAND_BIOENTITY, "BioEntity");

        this.peptideContext = this.factory.getLocationContextDAO().findByName(PinnedEntities.PEPTIDE_CONTEXT, true);
        this.checkInstantiatedEntity(this.peptideContext, PinnedEntities.PEPTIDE_CONTEXT, "LocationContext");
    
        this.theoreticallyDerivesFromRelationship = this.factory.getRelationshipDAO().findByName(PinnedEntities.THEORETICALLY_DERIVED_FROM_RELATIONSHIP, true);
        this.checkInstantiatedEntity(this.theoreticallyDerivesFromRelationship, PinnedEntities.THEORETICALLY_DERIVED_FROM_RELATIONSHIP, "Relationship");
     
        this.encodedByRelationship = this.factory.getRelationshipDAO().findByName(PinnedEntities.ENCODED_BY_RELATIONSHIP, true);
        this.checkInstantiatedEntity(this.encodedByRelationship, PinnedEntities.ENCODED_BY_RELATIONSHIP, "Relationship");
        
        this.mapsToLocationRelationship = this.factory.getRelationshipDAO().findByName(PinnedEntities.MAPS_TO_LOCATION_RELATIONSHIP, true);
        this.checkInstantiatedEntity(this.mapsToLocationRelationship, PinnedEntities.MAPS_TO_LOCATION_RELATIONSHIP, "Relationship");
        
        this.massListRelationship = this.factory.getRelationshipDAO().findByName(PinnedEntities.MASS_LIST_RELATIONSHIP, true);
        this.checkInstantiatedEntity(this.massListRelationship, PinnedEntities.MASS_LIST_RELATIONSHIP, "Relationship");

        this.isARelationship = this.factory.getRelationshipDAO().findByName(PinnedEntities.IS_A_RELATIONSHIP, true);
        this.checkInstantiatedEntity(this.isARelationship, PinnedEntities.IS_A_RELATIONSHIP, "Relationship");

    
    }

    /**
     * Indicates whether or not the importer's file has been successfully loaded or not.
     * @return
     */
    public boolean isProcessed() {
        return this.processed;
    }

    /**
     * Parses the given file as a GFS output file and loads the data into the database.
     * @throws Exception
     */
    @SuppressWarnings("boxing")
    public void process() throws Exception {
        if (this.isProcessed()) {
            throw new RuntimeException("The GFS file has already been processed!");
        }

        // Don't load the file if it's already in the database
        String hash = EncryptionUtil.md5Hash( this.gfs );
        Resource preLoaded = this.factory.getResourceDAO().findByHash( hash );
        if ( preLoaded != null ) {
            throw new RuntimeException( "This GFS file has already been loaded into the database, with the name \"" + preLoaded.getName() + "\" and MD5 hash " + hash );
        }
        
        // Generate a new Resource to represent this GFS file
        this.thisGFSResource = this.factory.getResourceDAO().createResourceFromGroup(this.gfsFileResource);
        log.info( "Generated GFS File Resource is named \"{}\"", this.thisGFSResource.getName() );
        
        // Add the file to the database
        this.thisGFSResource.setFile(this.gfs);
        
        Scanner fileScanner = new Scanner(this.gfs);

        Pattern tab = Pattern.compile("\\t");

        int lineCount = 0;
        
        while (fileScanner.hasNext()) {
            String currentLine = fileScanner.nextLine();
            log.trace( "Current Line: {}", currentLine );
            Scanner lineScanner = new Scanner(currentLine);
            
            // Each token lineScanner emits will be a single field of the current line
            lineScanner.useDelimiter(tab);
            
            // This next section converts each field into an appropriate Java object for subsequent
            // manipulation
            String sequence = lineScanner.next();
            log.trace( "Sequence: {}", sequence );
            if(sequence.equals("Sequence")) {
                log.debug( "Skipping over header line of GFS output file: {}", currentLine );
                continue;
            }

            /*
             * This is the order in the original mass list file of the precursor
             * ion in this match.
             *
             * This is zero-indexed in GFS Output, so we need to add 1.
             */
            Integer spectrumIndex = lineScanner.nextInt() + 1;
            log.trace( "Spectrum Index: {}", spectrumIndex );
            
            /*
             * We're not going to use this, but we need to account for it in the
             * parsing.
             */
            BigDecimal precursorMZ = lineScanner.nextBigDecimal();
            log.trace( "m/z: {}", precursorMZ );
            
            /*
             * Not sure that we actually want to store this in the database, but in any case we need
             * to account for it in this parsing step.
             */
            BigDecimal neutralMass = lineScanner.nextBigDecimal();
            log.trace( "Neutral Mass: {}", neutralMass );

            /*
             * Not sure that we actually want to store this in the database, but in any case we need
             * to account for it in this parsing step.
             */
            BigDecimal theoreticalPeptideMass = lineScanner.nextBigDecimal();
            log.trace( "Theoretical Mass: {}", theoreticalPeptideMass );

            String peptideSequence = lineScanner.next();
            log.trace( "Amino Acid Sequence: {}", peptideSequence );

            String sequenceDirection = lineScanner.next();
            log.trace( "Sequence Direction (as found in file): {}", sequenceDirection );
            if( !("F".equals(sequenceDirection) || "R".equals(sequenceDirection)) ){
                throw new RuntimeException("Unknown sequence direction (\"" + sequenceDirection + "\") was found (should be either \"F\" or \"R\")");
            }
            
            /*
             * The start and stop coordinates of the peptide constitute a
             * zero-based, half-open interval. Currently, however, GFS outputs
             * these in the reverse orientation for reverse-strand locations.
             */
            int peptideStart = lineScanner.nextInt();
            log.trace( "Peptide Start (as in file): {}", peptideStart );
            int peptideStop = lineScanner.nextInt();
            log.trace( "Peptide Stop (as in file): {}", peptideStop );
            
            /*
             * GFS has been modified to output all coordinates relative to the
             * forward strand; however, some older output files are still around
             * that have the old format. This check will allow the new format
             * through unchanged, but flip the coordinates for older files. Once
             * all the old files get processed, this section of code can be
             * removed.
             */
            if ("R".equals(sequenceDirection) && (peptideStart >= peptideStop)) {
                int temp = peptideStart;
                peptideStart = peptideStop;
                peptideStop = temp;
                log.trace( "Sequence is on reverse strand; New start is {} and new stop is {}", peptideStart, peptideStop ); 
            }
            
            if (peptideStart >= peptideStop){
                throw new RuntimeException("Peptide start " + peptideStart + " is not less than peptide stop " + peptideStop + " on line " + lineCount + "!");        
            }

            /*
             * Tag Information: If a single tag is present, each of these arrays will be have length =
             * 1. If multiple tags are present, they are separated by MULTIPLE_TAG_DELIMITER. The
             * start and stop information will need to be converted to Integers for loading. Note
             * that all these arrays sync up with each other; all information found at index 1 in
             * the arrays pertain to the same single tag, for example.
             */
            String[] tagSequences = lineScanner.next().split(MULTIPLE_TAG_DELIMITER);
            Integer[] tagStarts = toIntegerArray(lineScanner.next());
            Integer[] tagStops = toIntegerArray(lineScanner.next());
            BigDecimal[] tagNTermMasses = toBigDecimalArray(lineScanner.next());
            BigDecimal[] tagCTermMasses = toBigDecimalArray(lineScanner.next());

            // Score information
            BigDecimal sequenceTagScore = lineScanner.nextBigDecimal();
            log.trace( "Sequence Tag Score: {}", sequenceTagScore );
            BigDecimal hmmScore = lineScanner.nextBigDecimal();
            log.trace( "HMM Score: {}", hmmScore );
            
            // E-values for the HMMScore should always be present, but if there is
            // no value or something that isn't a number, then this indicates an error
            // of some sort in GFS and processing should halt.
            BigDecimal hmmExpectation = lineScanner.nextBigDecimal();
            log.trace( "HMM Expectation value: {}", hmmExpectation );
            if(hmmExpectation == null){
                throw new RuntimeException( "The HMMScore E-value was unexpectedly empty!" );
            }
            
            // ********************** END PARSING; BEGIN LOADING ********************** //

            // Need to find the BioEntity that represents this precursor ion
            BioEntity precursorIon =  this.factory.getBioEntityDAO().getByOrder(this.massListFileResource, this.massList, this.massListRelationship, spectrumIndex);
            if(precursorIon == null){
                log.error( "Precursor Ion is null for line {}: {}\nPerhaps your spectrum index is off?", lineCount , currentLine);
            }
            
            // Need to find the BioEntity that represents the sequence GFS is mapping to
            BioEntity sequenceEntity = this.findSequence(sequence);
            
            // need to translate from "R" and "F" to their BioEntity representations
            BioEntity strand = null;
            if ("F".equals(sequenceDirection)) {
                strand = this.forwardStrand;
            } else {
                strand = this.reverseStrand;
            }

            /*
             * Finds or creates the unique genomic region Location specified by the given
             * coordinates
             */
            Location genomicRegion = this.factory.getLocationDAO().getGenomicLocation(this.locationContext, sequenceEntity, strand, peptideStart, peptideStop, this.core576Resource);
            
            /*
             * Lookup or create the BioEntity representing the peptide with the appropriate
             * sequence. The functions that do this operate in the database, so we don't need to
             * worry about keeping a local cache.
             */
            BioEntity peptide = this.resolvePeptideEntity(peptideSequence);
            
            BioEntityLocation peptideLocationRule = 
                this.locationCache.retrieve(this.thisGFSResource, peptide, this.encodedByRelationship, genomicRegion, this.thisImporter);            
            
            /*
             * We need to use a local cache of BioEntity Network rules because it is possible that
             * the same precursor can be mapped to the same peptide within the same output file.
             */
            /* Establish link between ion and peptide */
            BioEntityNetwork ionToPeptideMapping = 
                this.networkCache.retrieve(this.thisGFSResource, precursorIon, this.theoreticallyDerivesFromRelationship, peptide, this.thisImporter);
            
            /* Add sequence tag score to network relationship */
            BioEntityNetworkAttribute sequenceTagScoreNetworkAttribute = new BioEntityNetworkAttribute();
            sequenceTagScoreNetworkAttribute.setResource(this.thisGFSResource);
            sequenceTagScoreNetworkAttribute.setNetwork(ionToPeptideMapping);
            sequenceTagScoreNetworkAttribute.setAttribute(this.sequenceTagScoreAttribute);
            sequenceTagScoreNetworkAttribute.setSequenceNumber(1);
            sequenceTagScoreNetworkAttribute.setNumericValue(sequenceTagScore);
            sequenceTagScoreNetworkAttribute.setUpdatedBy(this.thisImporter);
            ionToPeptideMapping.addAttribute(sequenceTagScoreNetworkAttribute);
            log.debug( "done with sequence tag score rule" );
            
            /* Add HMMScore to network relationship */
            BioEntityNetworkAttribute hmmScoreNetworkAttribute = new BioEntityNetworkAttribute();
            hmmScoreNetworkAttribute.setResource(this.thisGFSResource);
            hmmScoreNetworkAttribute.setNetwork(ionToPeptideMapping);
            hmmScoreNetworkAttribute.setAttribute(this.hmmScoreAttribute);
            hmmScoreNetworkAttribute.setSequenceNumber(1);
            hmmScoreNetworkAttribute.setNumericValue(hmmScore);
            hmmScoreNetworkAttribute.setUpdatedBy(this.thisImporter);
            ionToPeptideMapping.addAttribute(hmmScoreNetworkAttribute);
            log.debug( "done with HMM score rule" );
            
            /* Add HMMScore Expectation to network relationship */
            BioEntityNetworkAttribute hmmScoreExpectationNetworkAttribute = new BioEntityNetworkAttribute();
            hmmScoreExpectationNetworkAttribute.setResource(this.thisGFSResource);
            hmmScoreExpectationNetworkAttribute.setNetwork(ionToPeptideMapping);
            hmmScoreExpectationNetworkAttribute.setAttribute(this.hmmScoreExpectationValueAttribute);
            hmmScoreExpectationNetworkAttribute.setSequenceNumber(1);
            hmmScoreExpectationNetworkAttribute.setNumericValue(hmmExpectation);
            hmmScoreExpectationNetworkAttribute.setUpdatedBy(this.thisImporter);
            ionToPeptideMapping.addAttribute(hmmScoreExpectationNetworkAttribute);
            log.debug( "done with HMM Expectation value rule" );
            
            // Handle tag entities
            for (int i = 0; i < tagSequences.length; i++) {
                // create new Tag BioEntity
                log.debug( "Creating tag {}", (i+1) );
                BioEntity tag = this.factory.getBioEntityDAO().createBioEntityFromGroup(this.tagBioEntity, this.core576Resource, this.thisGFSResource, this.isARelationship);

                Location tagLocation = this.factory.getLocationDAO().getPeptideLocation(peptide, tagStarts[i], tagStops[i]);
                BioEntityLocation tagLocationRule = new BioEntityLocation();
                tagLocationRule.setResource(this.thisGFSResource);
                tagLocationRule.setBioEntity(tag);
                tagLocationRule.setRelationship(this.mapsToLocationRelationship);
                tagLocationRule.setLocation(tagLocation);
                tagLocationRule.setUpdatedBy(this.thisImporter);
                tag.addLocation(tagLocationRule);
                log.debug( "Done with Tag location rule" );
                
                BioEntityNetworkAttribute tagNetwork = new BioEntityNetworkAttribute();
                tagNetwork.setResource(this.thisGFSResource);
                tagNetwork.setNetwork(ionToPeptideMapping);
                tagNetwork.setAttribute(this.tagNetworkAttribute);
                // Add 1 because Sequence Numbers start at 1
                tagNetwork.setSequenceNumber(i + 1);
                tagNetwork.setBioEntityValue(tag);
                tagNetwork.setUpdatedBy(this.thisImporter);
                ionToPeptideMapping.addAttribute(tagNetwork);
                log.debug( "Done with tag network rule" );
                
                BioEntityAttribute sequenceAttribute = new BioEntityAttribute();
                sequenceAttribute.setResource(this.thisGFSResource);
                sequenceAttribute.setBioEntity(tag);
                sequenceAttribute.setAttribute(this.aminoAcidSequenceAttribute);
                sequenceAttribute.setTextValue(tagSequences[i]);
                sequenceAttribute.setUpdatedBy(this.thisImporter);
                tag.addAttribute(sequenceAttribute);
                log.debug( "Done with tag amino acid sequence rule" );

                log.debug( "Adding N-Terminal Mass rule" );
                BioEntityAttribute nTermMass = new BioEntityAttribute();
                nTermMass.setResource(this.thisGFSResource);
                nTermMass.setBioEntity(tag);
                nTermMass.setAttribute(this.nTermMassAttribute);
                nTermMass.setNumericValue(tagNTermMasses[i]);
                nTermMass.setUpdatedBy(this.thisImporter);
                tag.addAttribute(nTermMass);
                log.debug( "Done with N-Terminal Mass rule" );

                log.debug( "Adding C-Terminal Mass rule" );
                BioEntityAttribute cTermMass = new BioEntityAttribute();
                cTermMass.setResource(this.thisGFSResource);
                cTermMass.setBioEntity(tag);
                cTermMass.setAttribute(this.cTermMassAttribute);
                cTermMass.setNumericValue(tagCTermMasses[i]);
                cTermMass.setUpdatedBy(this.thisImporter);
                tag.addAttribute(cTermMass);
                log.debug( "Done with C-Terminal Mass rule" );

            }
        
            if(++lineCount % 100 == 0){
                /*
                 * Flush and clear Hibernate every 100 lines to prevent
                 * memory exhaustion.
                 */
                log.info( "Reached line {}; going to flush and clear the persistence context now...", lineCount );
                DAOFactory.instance().flush(true);
            }
        
        
        
        }

        this.processed = true;
    }
    
    
    /**
     * Returns the BioEntity representing the peptide that has the given amino acid sequence.
     * Peptides are treated as distinct entities relative to their sequence; one peptide with the
     * sequence "GVTTD" is considered the same entity as any other peptide with the same sequence.
     * If the peptide does not already exist, it is created and returned.
     * @param thePeptideSequence
     *            the amino acid sequence of the peptide
     * @return the distinct BioEntity that represents the peptide whose sequence was given. If the
     *         BioEntity did not previously exist, it is created and returned.
     */
    private BioEntity resolvePeptideEntity(String thePeptideSequence) {
        // WARNING This is a hack until a more general method is found.
        log.debug( "Looking for peptide BioEntity with sequence: {}", thePeptideSequence );
        BioEntity peptide = this.factory.getBioEntityDAO()
            .getUniqueBioEntityByAttributeValue(this.aminoAcidSequenceAttribute, thePeptideSequence);
        if(peptide == null) {
            log.debug( "Could not find peptide \"{}\" in database... creating one", thePeptideSequence );
            peptide = this.factory.getBioEntityDAO().createPeptide(thePeptideSequence);
            assert peptide != null : 
                "Something is wrong... tried creating a peptide with sequence \"" + thePeptideSequence + "\", but couldn't";
        }
        log.debug( "Resolved {} to {}", thePeptideSequence, peptide );
        return peptide;
    }

    /**
     * Total hack of a method to facilitate mapping of the FASTA headers currently given in GFS
     * output to corresponding BioEntities.
     * 
     * @param theSequence
     *            The contents of the "Sequence" column of GFS output. In this method, any
     *            "rev-comp" label on this name will be removed.
     * @return a BioEntity corresponding to the name given. For example, the input
     *         <code>>chr4</code> will yield the BioEntity representing Chromosome 4.
     */
    private BioEntity findSequence(String sequence) {
        // WARNING: currently GFS is outputting the sequence of any reverse strand
        // locations as a "rev-comp" version. For example, if GFS maps an ion to
        // the reverse strand of chromosome 4, the sequence will be stated as ">chr4 rev-comp".
        // Jainab says they can remove this potentially confusing output, but until such time
        // we will handle it ourselves.
        if(sequence.indexOf(" rev-comp") >-1) {
            // only chop off the " rev-comp" if it's actually there!
            sequence = sequence.substring(0, sequence.indexOf(" rev-comp"));
        }
        String sequenceName = GFSImporter.sequenceMap.get(sequence);
        
        if(sequenceName == null){
            throw new RuntimeException("Could not find BioEntity name corresponding to sequence name \"" + sequence
                + "\" in GFSImporter.sequenceMap!");
        }

        final BioEntity sequenceEntity = this.factory.getBioEntityDAO().findByName(sequenceName, false);
        log.debug( "Mapped {} to BioEntity \"{}\"", sequence, sequenceEntity.getName() );
        return sequenceEntity;
    }

    public static void main(String[] args) throws Exception {
        
        HibernateUtil.getSessionFactory().getCurrentSession().beginTransaction();
        
        File file = new File(args[0]);
        
        BioEntity massListBioEntity = DAOFactory.instance().getBioEntityDAO().findByName(args[1], true);
        log.info( "Resolved Mass List to {}", massListBioEntity );
        
        Resource massListFileResource = DAOFactory.instance().getResourceDAO().findByName(args[2], true);
        log.info( "Resolved File Resource to {}", massListFileResource );
        
        LocationContext locationContext = DAOFactory.instance().getLocationContextDAO().findByName(args[3], true);
        log.info( "Resolved Location Context to {}", locationContext );
        
        GFSImporter i = new GFSImporter(file, massListBioEntity, massListFileResource, locationContext);
        i.process();

        System.out.println("Original File: " + file.getAbsolutePath());
        System.out.println("GFS File Resource Name: \"" + i.thisGFSResource.getName() + "\"");
        
        HibernateUtil.getSessionFactory().getCurrentSession().getTransaction().commit();

    }

    private void checkInstantiatedEntity(ExistentialRuleform e, String name, String entityKind){
        if (e == null){
            throw new RuntimeException("Cannot find a " + entityKind + " named \"" + name + "\"!");
        }
    }
    /**
     * Accessory method that transforms a String into an array of BigDecimal objects. This method
     * splits the given string using <code>MULTIPLE_TAG_DELIMITER</code> and then creates a new
     * BigDecimal for each of the split strings. Naturally, each of these split strings should be
     * parseable as a BigDecimal.
     * 
     * @param raw
     * @return
     */
    static BigDecimal[] toBigDecimalArray(String raw) {
        String[] asStrings = raw.split(MULTIPLE_TAG_DELIMITER);
        BigDecimal[] asBigDecimals = new BigDecimal[asStrings.length];
        for (int i = 0; i < asBigDecimals.length; i++) {
            asBigDecimals[i] = new BigDecimal(asStrings[i]);
        }
        return asBigDecimals;
    }

    /**
     * Accessory method that transforms a String into an array of Integer objects. This method
     * splits the given string using <code>MULTIPLE_TAG_DELIMITER</code> and then creates a new
     * Integer for each of the split strings. Naturally, each of these split strings should be
     * parseable as an Integer.
     * 
     * @param raw
     * @return
     */
    static Integer[] toIntegerArray(String raw) {
        String[] asStrings = raw.split(MULTIPLE_TAG_DELIMITER);
        Integer[] asIntegers = new Integer[asStrings.length];
        for (int i = 0; i < asIntegers.length; i++) {
            asIntegers[i] = new Integer(asStrings[i]);
        }
        return asIntegers;
    }

}
