# Supplementary material for: Ultra-Structure database design methodology for managing systems biology data and analyses
Source: BMC Bioinformatics. 2009 Aug 19;10:254. doi: 10.1186/1471-2105-10-254 (PMC2748085; doi:10.1186/1471-2105-10-254)
Supplement: Additional file 2 — Ultra-Structure Prototype. Distribution of prototype code. Instructions for use are contained inside. [file 1471-2105-10-254-S2.zip › core576/main/core576-client/src/main/java/edu/unc/giddings/core576/client/importer/MassListImporter.java]

package edu.unc.giddings.core576.client.importer;

import java.io.File;
import java.io.FileNotFoundException;
import java.math.BigDecimal;
import java.util.Scanner;

import edu.unc.giddings.core576.dao.DAOFactory;
import edu.unc.giddings.core576.dao.hibernate.HibernateUtil;
import edu.unc.giddings.core576.ruleform.Attribute;
import edu.unc.giddings.core576.ruleform.BioEntity;
import edu.unc.giddings.core576.ruleform.BioEntityAttribute;
import edu.unc.giddings.core576.ruleform.BioEntityNetwork;
import edu.unc.giddings.core576.ruleform.ExistentialRuleform;
import edu.unc.giddings.core576.ruleform.PinnedEntities;
import edu.unc.giddings.core576.ruleform.Relationship;
import edu.unc.giddings.core576.ruleform.Resource;
import edu.unc.giddings.core576.util.EncryptionUtil;

import org.slf4j.Logger;
import org.slf4j.LoggerFactory;

/**
 * <p>
 * Translates a PKL-formatted or DTA-formatted mass list into CoRE576 rules and loads them into
 * the system database.
 * </p>
 * @author Christopher Maier
 */
public class MassListImporter {
    
    //**************************** Static Variables *****************************//
    
    public static Logger log = LoggerFactory.getLogger(MassListImporter.class);
    
    /** Local enum for each kind of mass list file this importer can handle. */
    public static enum FileType { PKL, DTA, UNKNOWN }
    
    public static final int MAX_LINE_COUNT = 1000;
    
    //*************************** Instance Variables ****************************//
    
    private DAOFactory factory;
    
    private FileType type;
    public FileType getFileType(){ return this.type; }
    
    /**
     * The mass list file to import into the CoRE576 System.
     */
    private File file;
    
    /**
     * Flag indicating whether or not the process() method has been called and successfully executed.
     */
    private boolean processed;
    
    /**
     * The Resource-representation of the mass list file being imported.
     */
    private Resource thisFileResource;
    
    private BioEntity thisMassList;
        
    //****************************** Final Members *******************************//
    /*
     * These members are declared final since they hold references to rules in
     * the database that are needed to generate new rules.
     */
    
    /**
     * The Resource-representation of this MassListImporter.
     */
    private final Resource thisImporter;
    
    /**
     * A PKL or DTA File in general; does not represent an individual file.
     */
    private final Resource fileGroupResource;
    
    /**
     * Represents the CoRE576 System as a whole.
     */
    private final Resource core576Resource;
    
    //private final Relationship logicallyIncludesRelationship;
    
    private final Relationship massListRelationship;
    
    /**
     * Connects Precursor Ions to the Product Ions they yield.
     */
    private final Relationship derivesFromPrecursorIonRelationship;
    
    /**
     * A Precursor Ion in general; does not represent an individual Precursor Ion.
     */
    private final BioEntity precursorIonBioEntity;

    /**
     * A generic Mass List; does not represent an individual Mass List.
     */
    private final BioEntity massListBioEntity;
    
    /**
     * A Product Ion in general; does not represent an individual Product Ion.
     */
    private final BioEntity productIonBioEntity;
    
    /**
     * The mass-to-charge ratio Attribute.
     */
    private final Attribute mzAttribute;
    
    /**
     * The intensity Attribute.
     */
    private final Attribute intensityAttribute;
    
    /**
     * The charge Attribute.
     */
    private final Attribute chargeAttribute;
    
    private final Relationship ionTypeRelationship;
    private final Relationship collectionTypeRelationship;
    
    //******************************* Constructors ******************************//
    
    /**
     * <p>
     * Instantiates the importer with internal object representations of 
     * the various rules it must have to correctly process the PKL file.
     * </p>
     * <p>
     * <em>WARNING</em>: As currently formulated, an instance of this class will only be valid within a single Hibernate session, because it keeps internal references to various database objects.
     * </p>
     */
    public MassListImporter(File theFile){
        
        this.file = theFile;
        this.processed = false;
        this.factory = DAOFactory.instance();
        
        this.type = this.determineType(this.file);
        
        if(this.type.equals(FileType.PKL)){
            this.fileGroupResource = this.factory.getResourceDAO()
                .findByName(PinnedEntities.PKL_FILE_GROUP_RESOURCE, false);
            this.checkInstantiatedEntity(this.fileGroupResource, PinnedEntities.PKL_FILE_GROUP_RESOURCE, "Resource" );
        
            this.thisImporter = this.factory.getResourceDAO()
                .findByName(PinnedEntities.MASS_LIST_IMPORTER_RESOURCE, false);
            this.checkInstantiatedEntity(this.thisImporter, PinnedEntities.MASS_LIST_IMPORTER_RESOURCE, "Resource" );
        
        }
        else if (this.type.equals(FileType.DTA)){
            this.fileGroupResource = this.factory.getResourceDAO()
                .findByName(PinnedEntities.DTA_FILE_GROUP_RESOURCE, false);
            this.checkInstantiatedEntity(this.fileGroupResource, PinnedEntities.DTA_FILE_GROUP_RESOURCE, "Resource" );
        
            this.thisImporter = this.factory.getResourceDAO()
                .findByName(PinnedEntities.MASS_LIST_IMPORTER_RESOURCE, false);
            this.checkInstantiatedEntity(this.thisImporter, PinnedEntities.MASS_LIST_IMPORTER_RESOURCE, "Resource" );
        }
        else {
            throw new RuntimeException("Don't know how to process this type of file!  It's " + this.type.name());
        }
        
        this.core576Resource = this.factory.getResourceDAO()
            .findByName(PinnedEntities.CORE576_RESOURCE, false);
        this.checkInstantiatedEntity(this.core576Resource, PinnedEntities.CORE576_RESOURCE, "Resource" );
        
        this.precursorIonBioEntity = this.factory.getBioEntityDAO()
            .findByName(PinnedEntities.PRECURSOR_ION_BIOENTITY, false);
        this.checkInstantiatedEntity(this.precursorIonBioEntity, PinnedEntities.PRECURSOR_ION_BIOENTITY, "BioEntity" );
        
        this.productIonBioEntity = this.factory.getBioEntityDAO()
            .findByName(PinnedEntities.PRODUCT_ION_BIOENTITY, false);
        this.checkInstantiatedEntity(this.productIonBioEntity, PinnedEntities.PRODUCT_ION_BIOENTITY, "BioEntity" );
        
        this.massListBioEntity = this.factory.getBioEntityDAO()
            .findByName(PinnedEntities.MASS_LIST_BIOENTITY, false);
        this.checkInstantiatedEntity(this.massListBioEntity, PinnedEntities.MASS_LIST_BIOENTITY, "BioEntity" );
                
//        logicallyIncludesRelationship = factory.getRelationshipDAO()
//            .findByName(PinnedEntities.LOGICALLY_INCLUDES_RELATIONSHIP, false);
//        checkInstantiatedEntity(logicallyIncludesRelationship, PinnedEntities.LOGICALLY_INCLUDES_RELATIONSHIP, "Relationship" );
        
        this.derivesFromPrecursorIonRelationship = this.factory.getRelationshipDAO()
            .findByName(PinnedEntities.DERIVES_FROM_PRECURSOR_ION_RELATIONSHIP, false);
        this.checkInstantiatedEntity(this.derivesFromPrecursorIonRelationship, PinnedEntities.DERIVES_FROM_PRECURSOR_ION_RELATIONSHIP, "Relationship" );
        
        this.mzAttribute = this.factory.getAttributeDAO()
            .findByName(PinnedEntities.MZ_ATTRIBUTE, false);
        this.checkInstantiatedEntity(this.mzAttribute, PinnedEntities.MZ_ATTRIBUTE, "Attribute" );
        
        this.intensityAttribute = this.factory.getAttributeDAO()
            .findByName(PinnedEntities.INTENSITY_ATTRIBUTE, false);
        this.checkInstantiatedEntity(this.intensityAttribute, PinnedEntities.INTENSITY_ATTRIBUTE, "Attribute" );
        
        this.chargeAttribute = this.factory.getAttributeDAO()
            .findByName(PinnedEntities.CHARGE_ATTRIBUTE, false);
        this.checkInstantiatedEntity(this.chargeAttribute, PinnedEntities.CHARGE_ATTRIBUTE, "Attribute" );
        
        this.massListRelationship = this.factory.getRelationshipDAO()
            .findByName(PinnedEntities.MASS_LIST_RELATIONSHIP, false);
        this.checkInstantiatedEntity(this.massListRelationship, PinnedEntities.MASS_LIST_RELATIONSHIP, "Relationship" );
        
        this.ionTypeRelationship = this.factory.getRelationshipDAO()
            .findByName(PinnedEntities.ION_TYPE_RELATIONSHIP, false);
        this.checkInstantiatedEntity(this.ionTypeRelationship, PinnedEntities.ION_TYPE_RELATIONSHIP, "Relationship");
        
        this.collectionTypeRelationship = this.factory.getRelationshipDAO()
            .findByName(PinnedEntities.COLLECTION_TYPE_RELATIONSHIP, false);
        this.checkInstantiatedEntity(this.collectionTypeRelationship, PinnedEntities.COLLECTION_TYPE_RELATIONSHIP, "Relationship");
    }
    
    
    /**
     * Indicates whether or not the importer's file has been successfully loaded or not.
     * @return
     */
    public boolean isProcessed(){ return this.processed; }
    
    /**
     * Parses the given file as a PKL file and loads the data into the database.
     * @param gfs
     * @throws Exception 
     */
    public void process() throws Exception{
        if(this.isProcessed()){
            throw new RuntimeException("The PKL file has already been processed!");
        }
        
        // Don't load the file if it's already in the database
        String hash = EncryptionUtil.md5Hash( this.file );
        Resource preLoaded = this.factory.getResourceDAO().findByHash( hash );
        if ( preLoaded != null ) {
            throw new RuntimeException( "This mass list file has already been loaded into the database, with the name \"" + preLoaded.getName() + "\" and MD5 hash " + hash );
        }
        
        
        // Generate a new Resource to represent this PKL file
        this.thisFileResource = 
            this.factory.getResourceDAO().createResourceFromGroup(this.fileGroupResource);
        
        // Add the file to the database
        this.thisFileResource.setFile(this.file);
        
        
        // Generate a BioEntity to represent the grouping of the ions (i.e., the mass list)
        this.thisMassList = this.factory.getBioEntityDAO() 
            .createBioEntityFromGroup(this.massListBioEntity, this.core576Resource, this.thisFileResource, this.collectionTypeRelationship);
        
        BioEntity currentPrecursor = null;
        
        // Now that everything is set up properly, do the processing
        Scanner scan = new Scanner(this.file);
        
        /*
         * Based on what the last line was, we determine whether or not we're
         * processing a precursor ion or a product ion. Set to "" here to make
         * the processing logic in the next while loop cleaner.
         */
        String last = "";
        
        /*
         * Keep track of how many precursors we've encountered thus far.
         */
        int precursorCount = 0;
        
        // keep track of how many products each precursor has, just for logging purposes
        int productCount = 0;
        
        /*
         * Figure out how many lines of the file we've processed. This is used
         * to manage flushing of the Hibernate context.
         */
        int lineCount = 0;
        
        while(scan.hasNext()){
            String current = scan.nextLine();
            
            if(isBlankString(last) && !isBlankString(current)){
                ++precursorCount;
                if(productCount > 0){
                    log.info("Processed {} product ions", productCount);
                }
                productCount = 0;
                currentPrecursor = this.processPrecursor(current, this.thisMassList, precursorCount);
            }
            else if(!isBlankString(last) && !isBlankString(current)){
                ++productCount;
                this.processProduct(current, currentPrecursor, productCount);
            }
                        
            if(++lineCount % MAX_LINE_COUNT == 0){
                /*
                 * Flush and clear Hibernate every 1000 lines to prevent
                 * memory exhaustion.
                 */
                log.info("Reached line {}; going to flush and clear the persistence context now...", lineCount);
                DAOFactory.instance().flush(true);
            }
            
            
            
            // save this line for comparisons next time through the loop 
            last = current;
        }
        if(productCount > 0){
            log.info( "Processed {} product ions", productCount );
        }
        this.processed = true;
    }
    
    /**
     * Process the given string as a precursor ion line in the PKL format.
     * This format is &lt;m/z value&gt; &lt;intensity&gt; &lt;charge&gt;, where 
     * the first two tokens can be parsed as BigDecimals and the third token can
     * be parsed as an Integer
     * @param line a line from a PKL file
     * @param massList the BioEntity representing the Mass List the Precursor is part of
     * @throws RuntimeException if the line does not conform to PKL format for precursor ions
     */
    @SuppressWarnings("boxing")
    private BioEntity processPrecursor(String line, BioEntity massList, final int precursorCount){
        Scanner precursor = new Scanner(line);
        
        BigDecimal mz = null;
        BigDecimal intensity  = null;
        int charge;
        
        /*
         * Since this class now handles PKL and DTA files, we have to do a
         * little differential processing. Precursors in DTA files do not have
         * intensities, but precursors in PKL files do. Both have m/z and
         * charges, however.
         */    
        
        try{
            mz = precursor.nextBigDecimal();
        }
        catch (Exception e){
            throw new RuntimeException(
                    "Parser could not read m/z token of a precursor ion line as a BigDecimal.\n" +
                    "This file may not be in " + this.type.name() + " Format.\n" +
                    "The offending line is \"" + line + "\""
            );
        }
        
        if (this.type.equals(FileType.PKL)){
            try{
                intensity = precursor.nextBigDecimal();
            }
            catch (Exception e){
                throw new RuntimeException(
                    "Parser could not read intensity token of a precursor ion line as a BigDecimal.\n" +
                    "This file may not be in " + this.type.name() + "  Format.\n" +
                    "The offending line is \"" + line + "\""
                );
            }
        }
        
        try{
            charge = precursor.nextInt();
        }
        catch (Exception e){
            throw new RuntimeException(
                    "Parser could not read charge token of a precursor ion line as an int.\n" +
                    "This file may not be in " + this.type.name() + " Format.\n" +
                    "The offending line is \"" + line + "\""
            );
        }

        if (this.type.equals(FileType.PKL)){
            log.info( "Found a PKL precursor, index {}: mz={} intensity={} charge={}",
                    new Object[]{ precursorCount, mz, intensity, charge });
        }
        if (this.type.equals(FileType.DTA)){
            log.info( "Found a DTA precursor, index {}: mz={} charge={}",
                    new Object[]{ precursorCount, mz, charge });
        }
        
        
        // Now that we've got the data, make some rules
        BioEntity thisPrecursor = this.factory.getBioEntityDAO()
            .createBioEntityFromGroup(this.precursorIonBioEntity, this.core576Resource, this.thisFileResource, this.ionTypeRelationship);
        //log.debug("Precursor BioEntity: " + thisPrecursor);
        
        BioEntityAttribute thisMz = new BioEntityAttribute();
        thisMz.setAttribute(this.mzAttribute);
        thisMz.setNumericValue(mz);
        thisMz.setResource(this.thisFileResource);
        thisMz.setUpdatedBy(this.thisImporter);
        thisPrecursor.addAttribute(thisMz);
        
        // Only add an Intensity if this is a PKL file, not a DTA file
        if(this.type.equals(FileType.PKL)){
            BioEntityAttribute thisIntensity = new BioEntityAttribute();
            thisIntensity.setAttribute(this.intensityAttribute);
            thisIntensity.setNumericValue(intensity);
            thisIntensity.setResource(this.thisFileResource);
            thisIntensity.setUpdatedBy(this.thisImporter);
            thisPrecursor.addAttribute(thisIntensity);
        }
        
        BioEntityAttribute thisCharge = new BioEntityAttribute();
        thisCharge.setAttribute(this.chargeAttribute);
        thisCharge.setIntegerValue(charge);
        thisCharge.setResource(this.thisFileResource);
        thisCharge.setUpdatedBy(this.thisImporter);
        thisPrecursor.addAttribute(thisCharge);
        
        BioEntityNetwork bn = new BioEntityNetwork();
        bn.setResource(this.thisFileResource);
        bn.setRelationship(this.massListRelationship);
        bn.setChild(massList);
        bn.setDistance(1);
        bn.setOrder(precursorCount);
        bn.setUpdatedBy(this.thisImporter);
        thisPrecursor.addParentRelationship(bn);
        
        return thisPrecursor;
    }

    /**
     * Process the given string as a product ion line in the appropriate format.
     * This format is &lt;m/z value&gt; &lt;intensity&gt;, where both tokens can
     * be parsed as BigDecimals.
     * 
     * @param line
     *            a line from a PKL or DTA file
     * @throws RuntimeException
     *             if the line does not have exactly two whitespace-delimited,
     *             BigDecimal-parseable fields.
     */
    @SuppressWarnings("boxing")
    private void processProduct(String line, BioEntity precursor, final int productCount){
        if(precursor == null){
            throw new RuntimeException("Precursor BioEntity was null!");
        }
        
        Scanner product = new Scanner(line);
        
        BigDecimal mz;
        BigDecimal intensity;
        
        try{
            mz = product.nextBigDecimal();
        } catch (Exception e){
            throw new RuntimeException(
                    "Parser could not read m/z token of a product ion line as a BigDecimal.\n" +
                    "This file may not be in " + this.type.name() + " Format.\n" +
                    "The offending line is \"" + line + "\""
            );
        }
        
        try {
            intensity = product.nextBigDecimal();
        } catch (Exception e){
            throw new RuntimeException(
                "Parser could not read intensity token of a precursor ion line as a BigDecimal.\n" +
                "This file may not be in " + this.type.name() + " Format.\n" +
                "The offending line is \"" + line + "\""
            );
        }
        
        
        if(product.hasNext()){
            throw new RuntimeException(
                    "Parser read a line as a product ion, but it has more than two fields of data.\n" +
                    "This file may not be in " + this.type.name() + " Format.\n" +
                    "The offending line is \"" + line + "\""
                    );
        }
        
        log.debug( "\tFound product ion: mz={} intensity={}", mz, intensity );

        // Now that we've got the data, make some rules
        BioEntity thisProduct = this.factory.getBioEntityDAO()
            .createBioEntityFromGroup(this.productIonBioEntity, this.core576Resource, this.thisFileResource, this.ionTypeRelationship);
        
        BioEntityAttribute thisMz = new BioEntityAttribute();
        thisMz.setAttribute(this.mzAttribute);
        thisMz.setNumericValue(mz);
        thisMz.setResource(this.thisFileResource);
        thisMz.setUpdatedBy(this.thisImporter);
        thisProduct.addAttribute(thisMz);
        
        BioEntityAttribute thisIntensity = new BioEntityAttribute();
        thisIntensity.setAttribute(this.intensityAttribute);
        thisIntensity.setNumericValue(intensity);
        thisIntensity.setResource(this.thisFileResource);
        thisIntensity.setUpdatedBy(this.thisImporter);
        thisProduct.addAttribute(thisIntensity);
    
        BioEntityNetwork bn = new BioEntityNetwork();
        bn.setResource(this.thisFileResource);
        bn.setRelationship(this.derivesFromPrecursorIonRelationship);
        bn.setChild(precursor);
        bn.setDistance(1);
        bn.setOrder(productCount);
        bn.setUpdatedBy(this.thisImporter);
        thisProduct.addParentRelationship(bn);

    }

    public static void main(String[] args) throws Exception {
        HibernateUtil.getSessionFactory().getCurrentSession().beginTransaction();
        
        File file = new File(args[0]);
        MassListImporter i = new MassListImporter(file);
        i.process();
        
        System.out.println("Original File: " + file.getAbsolutePath());
        System.out.println("Mass List File Resource Name: \"" + i.thisFileResource.getName() + "\"");
        System.out.println("Mass List BioEntity Name: \"" + i.thisMassList.getName() + "\"");

        HibernateUtil.getSessionFactory().getCurrentSession().getTransaction().commit();
        
    }
    
    private void checkInstantiatedEntity(ExistentialRuleform e, String name, String entityKind){
        if (e == null){
            throw new RuntimeException("Cannot find a " + entityKind + " named \"" + name + "\"!");
        }
    }
    
    /**
     * Determines if the given file is a DTA file or a PKL file.
     * 
     * @param file 
     * @return one of <code>DTA</code>, <code>PKL</code>, or <code>UNKNOWN</code>
     * @throws Exception
     */
    public FileType determineType(File file) {
        FileType type = FileType.UNKNOWN; // set it UNKNOWN here just to be safe
        
        Scanner scan;
        try {
            scan = new Scanner(file);
        } catch (FileNotFoundException e) {
            log.error("Couldn't find the file!");
            return FileType.UNKNOWN;
        }
        
        // find the first non-blank line of the file
        String line = scan.nextLine();
        while (line.matches("^\\p{javaWhitespace}*$")){ // blank line
            line = scan.nextLine();
        }
        
        /*
         * Count how many fields are in the first line. If two, then treat as a
         * DTA file; if three, treat as a PKL file. Otherwise, we don't know!
         */
        String[] fields = line.split("\\p{javaWhitespace}+"); // same regex the Scanner uses
        
        for (String s : fields){
            log.debug("Field: {}", s);
        }
        
        if(fields.length == 2){
            type = FileType.DTA;
        }
        else if(fields.length == 3){
            type = FileType.PKL;
        }
        else {
            type = FileType.UNKNOWN;
        }
        
        log.debug("The file is determined to be of type {}", type.name());
        return type;
    }
    
    private static boolean isBlankString(String s){
        return s.matches("^\\p{javaWhitespace}*$");
    }

}
