# Supplementary material for: Ultra-Structure database design methodology for managing systems biology data and analyses
Source: BMC Bioinformatics. 2009 Aug 19;10:254. doi: 10.1186/1471-2105-10-254 (PMC2748085; doi:10.1186/1471-2105-10-254)
Supplement: Additional file 2 — Ultra-Structure Prototype. Distribution of prototype code. Instructions for use are contained inside. [file 1471-2105-10-254-S2.zip › core576/main/core576-client/src/main/java/edu/unc/giddings/core576/client/importer/package-info.java]

/**
 * This package contains various importer classes that parse data from various file
 * formats and translates them into rules to load into the CoRE576 Ultra-Structure
 * system.
 *
 *  Initial versions of these classes will hard-code certain details about the system,
 *  but future versions should be able to operate in a general fashion, drawing much
 *  of their operational logic from rules defined within the database itself.
 */
package edu.unc.giddings.core576.client.importer;
