# Supplementary material for: Ultra-Structure database design methodology for managing systems biology data and analyses
Source: BMC Bioinformatics. 2009 Aug 19;10:254. doi: 10.1186/1471-2105-10-254 (PMC2748085; doi:10.1186/1471-2105-10-254)
Supplement: Additional file 2 — Ultra-Structure Prototype. Distribution of prototype code. Instructions for use are contained inside. [file 1471-2105-10-254-S2.zip › core576/main/core576-client/src/main/shell/GFSImport.sh]

#!/bin/bash

# $1 is the file
# $2 is the name of the BioEntity representing the mass list
# $3 is the name of the Resource the mass list came from
# $4 is the name of the LocationContext that best describes the kind of sequence data used with GFS
if test -z  "$1"
then
    echo "You need to supply a GFS file to load into the system"
    exit 1;
fi
FILE=$1

if test -z  "$2"
then
    echo "You need to supply the name of the BioEntity representing the mass list that ions analyzed in this GFS file come from."
    exit 1;
fi
MASS_LIST_BIOENTITY_NAME=$2

if test -z  "$3"
then
    echo "You need to supply the name of the Resource representing the original PKL file that the ions analyzed in this GFS file come from."
    exit 1;
fi
PKL_FILE_RESOURCE_NAME=$3

if test -z "$4"
then
    echo "You need to supply the name of a Location Context (e.g. \"Human Genome Draft 18 Coordinate\") to reflect what kinds of sequence data GFS was run with."
    exit 1;
fi
LOCATION_CONTEXT_NAME=$4

java -cp ${main.jar.with.dependencies} edu.unc.giddings.core576.client.importer.GFSImporter "$FILE" "$MASS_LIST_BIOENTITY_NAME" "$PKL_FILE_RESOURCE_NAME" "$LOCATION_CONTEXT_NAME"
