# Supplementary material for: Ultra-Structure database design methodology for managing systems biology data and analyses
Source: BMC Bioinformatics. 2009 Aug 19;10:254. doi: 10.1186/1471-2105-10-254 (PMC2748085; doi:10.1186/1471-2105-10-254)
Supplement: Additional file 2 — Ultra-Structure Prototype. Distribution of prototype code. Instructions for use are contained inside. [file 1471-2105-10-254-S2.zip › core576/main/core576-client/src/main/shell/MassListImport.sh]

#!/bin/bash

# $1 is the PKL file
if test -z  "$1"
then
    echo "You need to supply the name of a mass list file (either PKL or DTA) to load into the system!"
    exit 1;
fi
FILE=$1

java -cp ${main.jar.with.dependencies} edu.unc.giddings.core576.client.importer.MassListImporter "$FILE"
