# Supplementary material for: Ultra-Structure database design methodology for managing systems biology data and analyses
Source: BMC Bioinformatics. 2009 Aug 19;10:254. doi: 10.1186/1471-2105-10-254 (PMC2748085; doi:10.1186/1471-2105-10-254)
Supplement: Additional file 2 — Ultra-Structure Prototype. Distribution of prototype code. Instructions for use are contained inside. [file 1471-2105-10-254-S2.zip › core576/main/core576-client/src/test/java/edu/unc/giddings/core576/client/importer/GFSImporterTest.java]

package edu.unc.giddings.core576.client.importer;

import java.io.File;
import java.math.BigDecimal;

import org.dbunit.operation.DatabaseOperation;
import org.testng.annotations.Test;
import static org.testng.Assert.*;

import edu.unc.giddings.core576.ruleform.BioEntity;
import edu.unc.giddings.core576.ruleform.LocationContext;
import edu.unc.giddings.core576.ruleform.Resource;
import edu.unc.giddings.core576.testing.HibernateDatabaseTestCase;

/**
 * @author Christopher Maier
 *
 */
@Test
public class GFSImporterTest extends HibernateDatabaseTestCase {

    //*************************** Superclass Methods ****************************//
    
    @Override
    protected void prepareSettings() {
        this.dataSetLocation = "GFSImporterTestSeedData.xml";
        this.beforeTestOperations.add(DatabaseOperation.CLEAN_INSERT);
    }

    @Override
    protected void setSequences() throws Exception {
        this.setSequenceWithLastCalled("sequences.pkl_mass_list_file_seq", 1);
        this.setSequenceWithLastCalled("sequences.mass_list_seq", 1);
        this.setSequenceWithLastCalled("sequences.precursor_ion_seq", 4);
    }
    
    //****************************** Test Methods ******************************//
    

    //TODO: refactor this method to be general, taking datasets as parameters.  That way we can have multiple tests for PKL, DTA, erroneous inputs, etc.
    
    @Test(groups={"integration-hibernate"})
    public void testImport() throws Exception{
        this.beginTransaction();
        
        String gfsLocation = "GFSImporterTestSampleInput.txt";
        String resultLocation = "GFSImporterTestExpectedOutput.xml";
            
        // import into the database
        File gfsFile = this.getFileFromClasspath(gfsLocation);
        
        BioEntity massList = this.getDAOFactory().getBioEntityDAO().findByName("Mass List 1", false);
        Resource massListFileResource = this.getDAOFactory().getResourceDAO().findByName("PKL File 1", false);
        LocationContext locationContext = this.getDAOFactory().getLocationContextDAO().findByName("Human Genome Draft 18 Coordinate", false);
        
        if(massList == null){
            throw new Exception("mass list is null!");
        }

        if(massListFileResource == null){
            throw new Exception("mass list RESOURCE is null!");
        }
        if(locationContext == null){
            throw new Exception("locationContext is null!");
        }
        
        GFSImporter i = new GFSImporter(gfsFile, massList, massListFileResource, locationContext);
        i.process();
        
        // Make sure everything is committed before testing
        this.commitTransaction();
        
        this.beginTransaction();
        
        String[] tableNames = {
                "ruleform.location",
                "ruleform.location_attribute",
                "ruleform.bioentity_attribute",
                "ruleform.bioentity_network",
                "ruleform.resource_network",
                "ruleform.resource_attribute",
                "ruleform.bioentity_location",
                "ruleform.bioentity_network_attribute"
                };
        
        this.validate(resultLocation, tableNames);

        this.commitTransaction();
        
    }    
    
    @Test( groups = { "integration-hibernate" },
           expectedExceptions = { java.lang.RuntimeException.class },
           description = "Ensures that you cannot insert the same file into the database twice."
    )
    public void testRejectDuplicateImport() throws Exception {
        this.beginTransaction();
        
        /*
         * TODO: I know this code is the same as used in testImport() above. It
         * should be refactored somehow.
         */
        
        String gfsLocation = "GFSImporterTestSampleInput.txt";
            
        // import into the database
        File gfsFile = this.getFileFromClasspath( gfsLocation );
        
        BioEntity massList = this.getDAOFactory()
            .getBioEntityDAO().findByName( "Mass List 1", false );
        Resource massListFileResource = this.getDAOFactory()
            .getResourceDAO().findByName( "PKL File 1", false );
        LocationContext locationContext = this.getDAOFactory()
            .getLocationContextDAO().findByName( "Human Genome Draft 18 Coordinate", false );
        
        GFSImporter i = new GFSImporter(gfsFile, massList, massListFileResource, locationContext);
        i.process();

        // If we try to import the same file a second time, we should get a RuntimeException
        GFSImporter i2 = new GFSImporter(gfsFile, massList, massListFileResource, locationContext);
        i2.process();
        
        // we shouldn't ever get down here
        this.commitTransaction();
    }
    //****************************** Test Methods ******************************//

    @Test(groups={"utility"})
    public void testToBigDecimalArray(){
        String raw = "123.45, 84824.24, 82502.85830583, 35924880248";
        BigDecimal[] a = GFSImporter.toBigDecimalArray(raw);
        
        assertNotNull(a);
        assertEquals(a.length, 4);
        assertEquals(a[0], new BigDecimal("123.45"));
        assertEquals(a[1], new BigDecimal("84824.24"));
        assertEquals(a[2], new BigDecimal("82502.85830583"));
        assertEquals(a[3], new BigDecimal("35924880248"));
    }

    @Test(groups={"utility"})
    public void testToIntegerArray(){
        String raw = "123, 84824, 82502, 2147483600";
        Integer[] a = GFSImporter.toIntegerArray(raw);
        
        assertNotNull(a);
        assertEquals(a.length, 4);
        assertEquals(a[0], new Integer("123"));
        assertEquals(a[1], new Integer("84824"));
        assertEquals(a[2], new Integer("82502"));
        assertEquals(a[3], new Integer("2147483600"));
    }


}
