# Supplementary material for: Ultra-Structure database design methodology for managing systems biology data and analyses
Source: BMC Bioinformatics. 2009 Aug 19;10:254. doi: 10.1186/1471-2105-10-254 (PMC2748085; doi:10.1186/1471-2105-10-254)
Supplement: Additional file 2 — Ultra-Structure Prototype. Distribution of prototype code. Instructions for use are contained inside. [file 1471-2105-10-254-S2.zip › core576/main/core576-client/src/test/java/edu/unc/giddings/core576/client/importer/MassListImporterTest.java]

package edu.unc.giddings.core576.client.importer;

import java.io.File;

import org.dbunit.operation.DatabaseOperation;
import org.testng.annotations.Test;

import edu.unc.giddings.core576.testing.HibernateDatabaseTestCase;

/**
 * @author maier
 * @version $Revision$
 *
 */
@Test(groups={"integration-hibernate"})
public class MassListImporterTest extends HibernateDatabaseTestCase {

    //*************************** Superclass Methods ****************************//
    
    @Override
    protected void prepareSettings() {
        this.dataSetLocation = "MassListImporterTestSeedData.xml";
        this.beforeTestOperations.add(DatabaseOperation.CLEAN_INSERT);
    }

    @Override
    protected void setSequences() throws Exception {
        // TODO: might just get rid of this method...
    }
    
    //****************************** Test Methods ******************************//
    

    //TODO: refactor this method to be general, taking datasets as parameters.  That way we can have multiple tests for PKL, DTA, erroneous inputs, etc.
    
    @Test
    public void testImport() throws Exception{
        this.beginTransaction();
        
        String pklLocation = "MassListImporterTestSampleInput.pkl";
        String resultLocation = "MassListImporterTestExpectedOutput.xml";
        
        File pkl = this.getFileFromClasspath(pklLocation);
        
        MassListImporter i = new MassListImporter(pkl);
        i.process();
        
        // Make sure everything is committed before testing
        this.commitTransaction();
        this.beginTransaction();
        
        String[] tableNames = {
                "ruleform.resource", 
                "ruleform.bioentity", 
                "ruleform.attribute", 
                "ruleform.bioentity_attribute", 
                "ruleform.bioentity_network"
                };
        
        this.validate(resultLocation, tableNames);

        this.commitTransaction();
        
    }
    
    @Test( expectedExceptions = { java.lang.RuntimeException.class },
           description = "Ensures that you cannot insert the same file into the database twice." )
    public void testRejectDuplicateImport() throws Exception {
        this.beginTransaction();

        /*
         * TODO: I know this code is the same as used in testImport() above. It
         * should be refactored somehow.
         */
        String pklLocation = "MassListImporterTestSampleInput.pkl";
        File pkl = this.getFileFromClasspath( pklLocation );
        MassListImporter i = new MassListImporter(pkl);
        i.process();

        // If we try to import the same file a second time, we should get a RuntimeException
        MassListImporter i2 = new MassListImporter(pkl);
        i2.process();

        // we shouldn't ever get down here
        this.commitTransaction();
    }
}
