# Supplementary material for: Ultra-Structure database design methodology for managing systems biology data and analyses
Source: BMC Bioinformatics. 2009 Aug 19;10:254. doi: 10.1186/1471-2105-10-254 (PMC2748085; doi:10.1186/1471-2105-10-254)
Supplement: Additional file 2 — Ultra-Structure Prototype. Distribution of prototype code. Instructions for use are contained inside. [file 1471-2105-10-254-S2.zip › core576/main/core576-client/src/test/resources/edu/unc/giddings/core576/client/importer/GFSImporterTestExpectedOutput.xml]

<?xml version='1.0' encoding='UTF-8'?>
<!DOCTYPE dataset SYSTEM "../core576.dtd">
<dataset>
  <ruleform.attribute id="2" name="Intensity" description="The height or area of a peak of a mass spectrum" updated_by="1" update_date="2008-05-20 13:55:38.98048" pinned="false" inheritable="false" value_type="numeric"/>
  <ruleform.attribute id="17" name="Strand" description="The strand of a nucleic acid an entity is associated with, either &apos;Forward&apos; or &apos;Reverse&apos;" updated_by="1" update_date="2008-05-20 13:55:38.98048" pinned="false" inheritable="true" value_type="bioentity"/>
  <ruleform.attribute id="22" name="Start" description="A zero-based starting position for use in genomic coordinates" updated_by="1" update_date="2008-05-20 13:55:38.98048" pinned="false" inheritable="false" value_type="integer"/>
  <ruleform.attribute id="23" name="Stop" description="A zero-based, non-inclusive end position for use in genomic coordinates." updated_by="1" update_date="2008-05-20 13:55:38.98048" pinned="false" inheritable="false" value_type="integer"/>
  <ruleform.attribute id="34" name="1-Letter Code" description="Some entities have a single letter alias, such as amino acids and nucleotides.  For example, Serine = &quot;S&quot;" updated_by="1" update_date="2008-05-20 13:55:38.98048" pinned="false" inheritable="false" value_type="text"/>
  <ruleform.attribute id="71" name="Sequence" description="e.g. nucleotide or amino acid primary sequence" updated_by="1" update_date="2008-05-20 13:55:38.98048" pinned="false" inheritable="false"/>
  <ruleform.attribute id="74" name="m/z" description="The mass-to-charge ratio of an ionic species." updated_by="1" update_date="2008-05-20 13:55:38.98048" pinned="false" inheritable="false" value_type="numeric"/>
  <ruleform.attribute id="77" name="Charge" description="The electrical charge carried by a single proton (or the negative charge carried by a single electron)" updated_by="1" update_date="2008-05-20 13:55:38.98048" pinned="false" inheritable="false" value_type="integer"/>
  <ruleform.attribute id="80" name="Amino Acid Sequence" description="A linear sequence of amino acid symbols" updated_by="1" update_date="2008-05-20 13:55:38.98048" pinned="true" inheritable="false" value_type="text"/>
  <ruleform.attribute id="166" name="CoRE576 Group Name Prefix" description="The string used to generate sequential Entity names for an object" updated_by="1" update_date="2008-05-20 13:55:38.98048" pinned="true" inheritable="false" value_type="text"/>
  <ruleform.attribute id="167" name="CoRE576 Group Name Sequence Object" description="The Postgres Sequence Object used to generate sequential Entity names for an object" updated_by="1" update_date="2008-05-20 13:55:38.98048" pinned="true" inheritable="false" value_type="text"/>
  <ruleform.attribute id="168" name="Precursor Ion Attribute" description="An attribute that is applicable to a Precursor Ion BioEntity" updated_by="1" update_date="2008-05-20 13:55:38.98048" pinned="false" inheritable="false"/>
  <ruleform.attribute id="169" name="Product Ion Attribute" description="An attribute that is applicable to a Precursor Ion BioEntity" updated_by="1" update_date="2008-05-20 13:55:38.98048" pinned="false" inheritable="false"/>
  <ruleform.attribute id="232" name="Field Separator" description="Indicates what value can be used to separate fields in text records.  For example, in a tab-delimited file, the separator would be &quot;\t&quot;, indicating to computer software that the tab character should be used." updated_by="1" update_date="2008-05-20 13:55:38.98048" pinned="true" inheritable="false" value_type="text"/>
  <ruleform.attribute id="233" name="Record Separator" description="Indicates what value can be used to separate records in a flat text file.  For example, if the file has one record per line, you would use &quot;\n&quot; (the newline character).  If records are separated by a blank line, use &quot;^$&quot;." updated_by="1" update_date="2008-05-20 13:55:38.98048" pinned="true" inheritable="false" value_type="text"/>
  <ruleform.attribute id="252" name="GFS HMM Score" description="The hidden Markov model score of a GFS match" updated_by="1" update_date="2008-05-20 13:55:38.98048" pinned="true" inheritable="false" value_type="numeric"/>
  <ruleform.attribute id="253" name="GFS Sequence Tag Score" description="The sequence tag-based score of a GFS match" updated_by="1" update_date="2008-05-20 13:55:38.98048" pinned="true" inheritable="false" value_type="numeric"/>
  <ruleform.attribute id="254" name="GFS HMM Score Expectation Value" description="The expectation value of an HMM Score for a GFS match" updated_by="1" update_date="2008-05-20 13:55:38.98048" pinned="true" inheritable="false" value_type="numeric"/>
  <ruleform.attribute id="255" name="Base Sequence" description="Indicates the BioEntity that represents a sequence relative to which some other value (such as a coordinate) should be taken relative to." updated_by="1" update_date="2008-05-20 13:55:38.98048" pinned="false" inheritable="false" value_type="bioentity"/>
  <ruleform.attribute id="258" name="Symbol Alias" description="A symbolic alias for an entity" updated_by="1" update_date="2008-05-20 13:55:38.98048" pinned="false" inheritable="false" value_type="text"/>
  <ruleform.attribute id="292" name="Amino-Terminal Mass" description="The N-terminal mass of a peptide sequence tag" updated_by="1" update_date="2008-05-20 13:55:38.98048" pinned="true" inheritable="false" value_type="numeric"/>
  <ruleform.attribute id="293" name="Carboxy-Terminal Mass" description="The C-terminal mass of a peptide sequence tag" updated_by="1" update_date="2008-05-20 13:55:38.98048" pinned="true" inheritable="false" value_type="numeric"/>
  <ruleform.attribute id="294" name="Sequence Tag" description="An associated peptide sequence tag" updated_by="1" update_date="2008-05-20 13:55:38.98048" pinned="true" inheritable="false" value_type="bioentity"/>
  <ruleform.attribute id="295" name="UCSC Genome Browser Chromosome Name" description="The name of a chromosome as recognized by the UCSC Genome Browser" updated_by="1" update_date="2008-05-20 13:55:38.98048" pinned="false" inheritable="false"/>
  <ruleform.attribute id="481" name="Special System Attribute" description="Privileged Attributes that have special meaning in the CoRE576 System" updated_by="1" update_date="2008-05-20 13:55:38.98048" pinned="false" inheritable="false"/>
  
  <ruleform.bioentity id="48" name="Human Chromosome" description="A chromosome of the human genome" research="1" updated_by="1" update_date="2008-05-20 13:55:38.98048" pinned="false"/>
  <ruleform.bioentity id="3748" name="Peptide" description="placeholder" updated_by="1" update_date="2008-05-20 13:55:38.98048" pinned="false"/>
  <ruleform.bioentity id="210092" name="Chromosome 1" updated_by="1" update_date="2008-05-20 13:55:38.98048" pinned="false"/>
  <ruleform.bioentity id="210093" name="Chromosome 2" updated_by="1" update_date="2008-05-20 13:55:38.98048" pinned="false"/>
  <ruleform.bioentity id="210094" name="Chromosome 3" updated_by="1" update_date="2008-05-20 13:55:38.98048" pinned="false"/>
  <ruleform.bioentity id="210095" name="Chromosome 4" updated_by="1" update_date="2008-05-20 13:55:38.98048" pinned="false"/>
  <ruleform.bioentity id="210096" name="Chromosome 5" updated_by="1" update_date="2008-05-20 13:55:38.98048" pinned="false"/>
  <ruleform.bioentity id="210097" name="Chromosome 6" updated_by="1" update_date="2008-05-20 13:55:38.98048" pinned="false"/>
  <ruleform.bioentity id="210098" name="Chromosome 7" updated_by="1" update_date="2008-05-20 13:55:38.98048" pinned="false"/>
  <ruleform.bioentity id="210099" name="Chromosome 8" updated_by="1" update_date="2008-05-20 13:55:38.98048" pinned="false"/>
  <ruleform.bioentity id="210100" name="Chromosome 9" updated_by="1" update_date="2008-05-20 13:55:38.98048" pinned="false"/>
  <ruleform.bioentity id="210101" name="Chromosome 10" updated_by="1" update_date="2008-05-20 13:55:38.98048" pinned="false"/>
  <ruleform.bioentity id="210102" name="Chromosome 11" updated_by="1" update_date="2008-05-20 13:55:38.98048" pinned="false"/>
  <ruleform.bioentity id="210103" name="Chromosome 12" updated_by="1" update_date="2008-05-20 13:55:38.98048" pinned="false"/>
  <ruleform.bioentity id="210104" name="Chromosome 13" updated_by="1" update_date="2008-05-20 13:55:38.98048" pinned="false"/>
  <ruleform.bioentity id="210105" name="Chromosome 14" updated_by="1" update_date="2008-05-20 13:55:38.98048" pinned="false"/>
  <ruleform.bioentity id="210106" name="Chromosome 15" updated_by="1" update_date="2008-05-20 13:55:38.98048" pinned="false"/>
  <ruleform.bioentity id="210107" name="Chromosome 16" updated_by="1" update_date="2008-05-20 13:55:38.98048" pinned="false"/>
  <ruleform.bioentity id="210108" name="Chromosome 17" updated_by="1" update_date="2008-05-20 13:55:38.98048" pinned="false"/>
  <ruleform.bioentity id="210109" name="Chromosome 18" updated_by="1" update_date="2008-05-20 13:55:38.98048" pinned="false"/>
  <ruleform.bioentity id="210110" name="Chromosome 19" updated_by="1" update_date="2008-05-20 13:55:38.98048" pinned="false"/>
  <ruleform.bioentity id="210111" name="Chromosome 20" updated_by="1" update_date="2008-05-20 13:55:38.98048" pinned="false"/>
  <ruleform.bioentity id="210112" name="Chromosome 21" updated_by="1" update_date="2008-05-20 13:55:38.98048" pinned="false"/>
  <ruleform.bioentity id="210113" name="Chromosome 22" updated_by="1" update_date="2008-05-20 13:55:38.98048" pinned="false"/>
  <ruleform.bioentity id="210114" name="Chromosome X" updated_by="1" update_date="2008-05-20 13:55:38.98048" pinned="false"/>
  <ruleform.bioentity id="210115" name="Chromosome Y" updated_by="1" update_date="2008-05-20 13:55:38.98048" pinned="false"/>
  <ruleform.bioentity id="2761696" name="Peptide Tag" description="A sequence tag based on MS/MS data" updated_by="1" update_date="2008-05-20 13:55:38.98048" pinned="true"/>
  <ruleform.bioentity id="2761697" name="Precursor Ion" description="An ion that reacts to form particular product ions in the context of a mass spectrometry experiment." updated_by="1" update_date="2008-05-20 13:55:38.98048" pinned="true"/>
  <ruleform.bioentity id="2761698" name="Product Ion" description="An ion formed as the product of a reaction involving a particular precursor ion. The reaction could be unimolecular dissociation, an ion/molecule reaction, or involve simply a change in the number of charges." updated_by="1" update_date="2008-05-20 13:55:38.98048" pinned="true"/>
  <ruleform.bioentity id="2761699" name="Mass List" description="A list of ion masses as generated by a mass spectrometer." updated_by="1" update_date="2008-05-20 13:55:38.98048" pinned="true"/>
  <ruleform.bioentity id="7423490" name="Forward Strand" description="Refers to the forward strand of a nucleotide chain" updated_by="1" update_date="2008-05-20 13:55:38.98048" pinned="true"/>
  <ruleform.bioentity id="7423491" name="Reverse Strand" description="Refers to the reverse strand of a nucleotide chain" updated_by="1" update_date="2008-05-20 13:55:38.98048" pinned="true"/>
  <ruleform.bioentity id="7423492" name="Mass List 7423492" updated_by="1" update_date="2008-05-20 13:55:38.98048" pinned="false"/>
  <ruleform.bioentity id="7423493" name="Precursor Ion 7423493" updated_by="1" update_date="2008-05-20 13:55:38.98048" pinned="false"/>
  <ruleform.bioentity id="7423494" name="Precursor Ion 7423494" updated_by="1" update_date="2008-05-20 13:55:38.98048" pinned="false"/>
  <ruleform.bioentity id="7423495" name="Precursor Ion 7423495" updated_by="1" update_date="2008-05-20 13:55:38.98048" pinned="false"/>
  <ruleform.bioentity id="7423496" name="Precursor Ion 7423496" updated_by="1" update_date="2008-05-20 13:55:38.98048" pinned="false"/>
  <ruleform.bioentity id="7423497" name="Peptide 7423497" updated_by="1" update_date="2008-05-20 13:55:40.83702" pinned="false"/>
  <ruleform.bioentity id="7423498" name="Tag 7423498" updated_by="1" update_date="2008-05-20 13:55:40.83702" pinned="false"/>
  <ruleform.bioentity id="7423499" name="Peptide 7423499" updated_by="1" update_date="2008-05-20 13:55:40.83702" pinned="false"/>
  <ruleform.bioentity id="7423500" name="Tag 7423500" updated_by="1" update_date="2008-05-20 13:55:40.83702" pinned="false"/>
  <ruleform.bioentity id="7423501" name="Tag 7423501" updated_by="1" update_date="2008-05-20 13:55:40.83702" pinned="false"/>
  <ruleform.bioentity id="7423502" name="Peptide 7423502" updated_by="1" update_date="2008-05-20 13:55:40.83702" pinned="false"/>
  <ruleform.bioentity id="7423503" name="Tag 7423503" updated_by="1" update_date="2008-05-20 13:55:40.83702" pinned="false"/>
  <ruleform.bioentity id="7423504" name="Peptide 7423504" updated_by="1" update_date="2008-05-20 13:55:40.83702" pinned="false"/>
  <ruleform.bioentity id="7423505" name="Tag 7423505" updated_by="1" update_date="2008-05-20 13:55:40.83702" pinned="false"/>

  <ruleform.bioentity_attribute id="6592489" bioentity="2761696" attribute="166" text_value="Tag" updated_by="1" update_date="2008-05-20 13:55:38.98048" resource="1"/>
  <ruleform.bioentity_attribute id="6592490" bioentity="2761696" attribute="167" text_value="tag_seq" updated_by="1" update_date="2008-05-20 13:55:38.98048" resource="1"/>
  <ruleform.bioentity_attribute id="6592491" bioentity="2761697" attribute="166" text_value="Precursor Ion" updated_by="1" update_date="2008-05-20 13:55:38.98048" resource="1"/>
  <ruleform.bioentity_attribute id="6592492" bioentity="2761697" attribute="167" text_value="precursor_ion_seq" updated_by="1" update_date="2008-05-20 13:55:38.98048" resource="1"/>
  <ruleform.bioentity_attribute id="6592493" bioentity="2761698" attribute="166" text_value="Product Ion" updated_by="1" update_date="2008-05-20 13:55:38.98048" resource="1"/>
  <ruleform.bioentity_attribute id="6592494" bioentity="2761698" attribute="167" text_value="product_ion_seq" updated_by="1" update_date="2008-05-20 13:55:38.98048" resource="1"/>
  <ruleform.bioentity_attribute id="6592495" bioentity="2761699" attribute="166" text_value="Mass List" updated_by="1" update_date="2008-05-20 13:55:38.98048" resource="1"/>
  <ruleform.bioentity_attribute id="6592496" bioentity="2761699" attribute="167" text_value="mass_list_seq" updated_by="1" update_date="2008-05-20 13:55:38.98048" resource="1"/>
  <ruleform.bioentity_attribute id="6873725" bioentity="7423490" attribute="34" text_value="F" updated_by="1" update_date="2008-05-20 13:55:38.98048" resource="1"/>
  <ruleform.bioentity_attribute id="6873726" bioentity="7423490" attribute="258" text_value="+" updated_by="1" update_date="2008-05-20 13:55:38.98048" resource="1"/>
  <ruleform.bioentity_attribute id="6873727" bioentity="7423491" attribute="34" text_value="R" updated_by="1" update_date="2008-05-20 13:55:38.98048" resource="1"/>
  <ruleform.bioentity_attribute id="6873728" bioentity="7423491" attribute="258" text_value="-" updated_by="1" update_date="2008-05-20 13:55:38.98048" resource="1"/>
  <ruleform.bioentity_attribute id="8662879" bioentity="3748" attribute="166" text_value="Peptide" updated_by="1" update_date="2008-05-20 13:55:38.98048" resource="1"/>
  <ruleform.bioentity_attribute id="8662880" bioentity="3748" attribute="167" text_value="peptide_seq" updated_by="1" update_date="2008-05-20 13:55:38.98048" resource="1"/>
  <ruleform.bioentity_attribute id="8664218" bioentity="210092" attribute="295" text_value="chr1" updated_by="1" update_date="2008-05-20 13:55:38.98048" resource="56"/>
  <ruleform.bioentity_attribute id="8664219" bioentity="210093" attribute="295" text_value="chr2" updated_by="1" update_date="2008-05-20 13:55:38.98048" resource="56"/>
  <ruleform.bioentity_attribute id="8664220" bioentity="210094" attribute="295" text_value="chr3" updated_by="1" update_date="2008-05-20 13:55:38.98048" resource="56"/>
  <ruleform.bioentity_attribute id="8664221" bioentity="210095" attribute="295" text_value="chr4" updated_by="1" update_date="2008-05-20 13:55:38.98048" resource="56"/>
  <ruleform.bioentity_attribute id="8664222" bioentity="210096" attribute="295" text_value="chr5" updated_by="1" update_date="2008-05-20 13:55:38.98048" resource="56"/>
  <ruleform.bioentity_attribute id="8664223" bioentity="210097" attribute="295" text_value="chr6" updated_by="1" update_date="2008-05-20 13:55:38.98048" resource="56"/>
  <ruleform.bioentity_attribute id="8664224" bioentity="210098" attribute="295" text_value="chr7" updated_by="1" update_date="2008-05-20 13:55:38.98048" resource="56"/>
  <ruleform.bioentity_attribute id="8664225" bioentity="210099" attribute="295" text_value="chr8" updated_by="1" update_date="2008-05-20 13:55:38.98048" resource="56"/>
  <ruleform.bioentity_attribute id="8664226" bioentity="210100" attribute="295" text_value="chr9" updated_by="1" update_date="2008-05-20 13:55:38.98048" resource="56"/>
  <ruleform.bioentity_attribute id="8664227" bioentity="210101" attribute="295" text_value="chr10" updated_by="1" update_date="2008-05-20 13:55:38.98048" resource="56"/>
  <ruleform.bioentity_attribute id="8664228" bioentity="210102" attribute="295" text_value="chr11" updated_by="1" update_date="2008-05-20 13:55:38.98048" resource="56"/>
  <ruleform.bioentity_attribute id="8664229" bioentity="210103" attribute="295" text_value="chr12" updated_by="1" update_date="2008-05-20 13:55:38.98048" resource="56"/>
  <ruleform.bioentity_attribute id="8664230" bioentity="210104" attribute="295" text_value="chr13" updated_by="1" update_date="2008-05-20 13:55:38.98048" resource="56"/>
  <ruleform.bioentity_attribute id="8664231" bioentity="210105" attribute="295" text_value="chr14" updated_by="1" update_date="2008-05-20 13:55:38.98048" resource="56"/>
  <ruleform.bioentity_attribute id="8664232" bioentity="210106" attribute="295" text_value="chr15" updated_by="1" update_date="2008-05-20 13:55:38.98048" resource="56"/>
  <ruleform.bioentity_attribute id="8664233" bioentity="210107" attribute="295" text_value="chr16" updated_by="1" update_date="2008-05-20 13:55:38.98048" resource="56"/>
  <ruleform.bioentity_attribute id="8664234" bioentity="210108" attribute="295" text_value="chr17" updated_by="1" update_date="2008-05-20 13:55:38.98048" resource="56"/>
  <ruleform.bioentity_attribute id="8664235" bioentity="210109" attribute="295" text_value="chr18" updated_by="1" update_date="2008-05-20 13:55:38.98048" resource="56"/>
  <ruleform.bioentity_attribute id="8664236" bioentity="210110" attribute="295" text_value="chr19" updated_by="1" update_date="2008-05-20 13:55:38.98048" resource="56"/>
  <ruleform.bioentity_attribute id="8664237" bioentity="210111" attribute="295" text_value="chr20" updated_by="1" update_date="2008-05-20 13:55:38.98048" resource="56"/>
  <ruleform.bioentity_attribute id="8664238" bioentity="210112" attribute="295" text_value="chr21" updated_by="1" update_date="2008-05-20 13:55:38.98048" resource="56"/>
  <ruleform.bioentity_attribute id="8664239" bioentity="210113" attribute="295" text_value="chr22" updated_by="1" update_date="2008-05-20 13:55:38.98048" resource="56"/>
  <ruleform.bioentity_attribute id="8664240" bioentity="210114" attribute="295" text_value="chrX" updated_by="1" update_date="2008-05-20 13:55:38.98048" resource="56"/>
  <ruleform.bioentity_attribute id="8664241" bioentity="210115" attribute="295" text_value="chrY" updated_by="1" update_date="2008-05-20 13:55:38.98048" resource="56"/>
  <ruleform.bioentity_attribute id="8664242" bioentity="7423493" attribute="74" numeric_value="2834.92" updated_by="87" update_date="2008-05-20 13:55:38.98048" resource="251"/>
  <ruleform.bioentity_attribute id="8664243" bioentity="7423493" attribute="2" numeric_value="1000.000" updated_by="87" update_date="2008-05-20 13:55:38.98048" resource="251"/>
  <ruleform.bioentity_attribute id="8664244" bioentity="7423493" attribute="77" updated_by="87" update_date="2008-05-20 13:55:38.98048" resource="251" integer_value="2"/>
  <ruleform.bioentity_attribute id="8664245" bioentity="7423494" attribute="74" numeric_value="1545.12" updated_by="87" update_date="2008-05-20 13:55:38.98048" resource="251"/>
  <ruleform.bioentity_attribute id="8664246" bioentity="7423494" attribute="2" numeric_value="1000.000" updated_by="87" update_date="2008-05-20 13:55:38.98048" resource="251"/>
  <ruleform.bioentity_attribute id="8664247" bioentity="7423494" attribute="77" updated_by="87" update_date="2008-05-20 13:55:38.98048" resource="251" integer_value="3"/>
  <ruleform.bioentity_attribute id="8664248" bioentity="7423495" attribute="74" numeric_value="1932.89" updated_by="87" update_date="2008-05-20 13:55:38.98048" resource="251"/>
  <ruleform.bioentity_attribute id="8664249" bioentity="7423495" attribute="2" numeric_value="1000.000" updated_by="87" update_date="2008-05-20 13:55:38.98048" resource="251"/>
  <ruleform.bioentity_attribute id="8664250" bioentity="7423495" attribute="77" updated_by="87" update_date="2008-05-20 13:55:38.98048" resource="251" integer_value="3"/>
  <ruleform.bioentity_attribute id="8664251" bioentity="7423496" attribute="74" numeric_value="1808.52" updated_by="87" update_date="2008-05-20 13:55:38.98048" resource="251"/>
  <ruleform.bioentity_attribute id="8664252" bioentity="7423496" attribute="2" numeric_value="1000.000" updated_by="87" update_date="2008-05-20 13:55:38.98048" resource="251"/>
  <ruleform.bioentity_attribute id="8664253" bioentity="7423496" attribute="77" updated_by="87" update_date="2008-05-20 13:55:38.98048" resource="251" integer_value="2"/>
  <ruleform.bioentity_attribute id="8664254" bioentity="7423497" attribute="80" text_value="LTYAYFAGGDAGDAFDGFDFGDDPSDK" updated_by="1" update_date="2008-05-20 13:55:40.83702" resource="1"/>
  <ruleform.bioentity_attribute id="8664255" bioentity="7423498" attribute="80" text_value="AFDGFDF" updated_by="169" update_date="2008-05-20 13:55:40.83702" resource="252"/>
  <ruleform.bioentity_attribute id="8664256" bioentity="7423498" attribute="292" numeric_value="1303.4277" updated_by="169" update_date="2008-05-20 13:55:40.83702" resource="252"/>
  <ruleform.bioentity_attribute id="8664257" bioentity="7423498" attribute="293" numeric_value="731.1844" updated_by="169" update_date="2008-05-20 13:55:40.83702" resource="252"/>
  <ruleform.bioentity_attribute id="8664258" bioentity="7423499" attribute="80" text_value="HGTDDGVVWMNWK" updated_by="1" update_date="2008-05-20 13:55:40.83702" resource="1"/>
  <ruleform.bioentity_attribute id="8664259" bioentity="7423500" attribute="80" text_value="VWMN" updated_by="169" update_date="2008-05-20 13:55:40.83702" resource="252"/>
  <ruleform.bioentity_attribute id="8664260" bioentity="7423500" attribute="292" numeric_value="682.9149" updated_by="169" update_date="2008-05-20 13:55:40.83702" resource="252"/>
  <ruleform.bioentity_attribute id="8664261" bioentity="7423500" attribute="293" numeric_value="331.0528" updated_by="169" update_date="2008-05-20 13:55:40.83702" resource="252"/>
  <ruleform.bioentity_attribute id="8664262" bioentity="7423501" attribute="80" text_value="GTDD" updated_by="169" update_date="2008-05-20 13:55:40.83702" resource="252"/>
  <ruleform.bioentity_attribute id="8664263" bioentity="7423501" attribute="292" numeric_value="138.6278" updated_by="169" update_date="2008-05-20 13:55:40.83702" resource="252"/>
  <ruleform.bioentity_attribute id="8664264" bioentity="7423501" attribute="293" numeric_value="1017.3850" updated_by="169" update_date="2008-05-20 13:55:40.83702" resource="252"/>
  <ruleform.bioentity_attribute id="8664265" bioentity="7423502" attribute="80" text_value="EQLGPVTQEFWDNLEK" updated_by="1" update_date="2008-05-20 13:55:40.83702" resource="1"/>
  <ruleform.bioentity_attribute id="8664266" bioentity="7423503" attribute="80" text_value="TQEFWD" updated_by="169" update_date="2008-05-20 13:55:40.83702" resource="252"/>
  <ruleform.bioentity_attribute id="8664267" bioentity="7423503" attribute="292" numeric_value="624.2979" updated_by="169" update_date="2008-05-20 13:55:40.83702" resource="252"/>
  <ruleform.bioentity_attribute id="8664268" bioentity="7423503" attribute="293" numeric_value="501.0844" updated_by="169" update_date="2008-05-20 13:55:40.83702" resource="252"/>
  <ruleform.bioentity_attribute id="8664269" bioentity="7423504" attribute="80" text_value="VVSVLTVLHQDWLNGK" updated_by="1" update_date="2008-05-20 13:55:40.83702" resource="1"/>
  <ruleform.bioentity_attribute id="8664270" bioentity="7423505" attribute="80" text_value="LTVLHQDWL" updated_by="169" update_date="2008-05-20 13:55:40.83702" resource="252"/>
  <ruleform.bioentity_attribute id="8664271" bioentity="7423505" attribute="292" numeric_value="385.9279" updated_by="169" update_date="2008-05-20 13:55:40.83702" resource="252"/>
  <ruleform.bioentity_attribute id="8664272" bioentity="7423505" attribute="293" numeric_value="316.0844" updated_by="169" update_date="2008-05-20 13:55:40.83702" resource="252"/>
  
  <ruleform.bioentity_location id="1" resource="252" bioentity="7423497" relationship="46" location="1" updated_by="169" update_date="2008-05-20 13:55:40.83702"/>
  <ruleform.bioentity_location id="2" resource="252" bioentity="7423498" relationship="123" location="2" updated_by="169" update_date="2008-05-20 13:55:40.83702"/>
  <ruleform.bioentity_location id="3" resource="252" bioentity="7423499" relationship="46" location="3" updated_by="169" update_date="2008-05-20 13:55:40.83702"/>
  <ruleform.bioentity_location id="4" resource="252" bioentity="7423500" relationship="123" location="4" updated_by="169" update_date="2008-05-20 13:55:40.83702"/>
  <ruleform.bioentity_location id="5" resource="252" bioentity="7423501" relationship="123" location="5" updated_by="169" update_date="2008-05-20 13:55:40.83702"/>
  <ruleform.bioentity_location id="6" resource="252" bioentity="7423502" relationship="46" location="6" updated_by="169" update_date="2008-05-20 13:55:40.83702"/>
  <ruleform.bioentity_location id="7" resource="252" bioentity="7423503" relationship="123" location="7" updated_by="169" update_date="2008-05-20 13:55:40.83702"/>
  <ruleform.bioentity_location id="8" resource="252" bioentity="7423504" relationship="46" location="8" updated_by="169" update_date="2008-05-20 13:55:40.83702"/>
  <ruleform.bioentity_location id="9" resource="252" bioentity="7423505" relationship="123" location="9" updated_by="169" update_date="2008-05-20 13:55:40.83702"/>
  
  <ruleform.bioentity_network id="39773" parent="210092" relationship="1" child="48" distance="1" updated_by="1" update_date="2008-06-04 11:50:25.944969" resource="1"/>
  <ruleform.bioentity_network id="39774" parent="210101" relationship="1" child="48" distance="1" updated_by="1" update_date="2008-06-04 11:50:25.944969" resource="1"/>
  <ruleform.bioentity_network id="39775" parent="210102" relationship="1" child="48" distance="1" updated_by="1" update_date="2008-06-04 11:50:25.944969" resource="1"/>
  <ruleform.bioentity_network id="39776" parent="210103" relationship="1" child="48" distance="1" updated_by="1" update_date="2008-06-04 11:50:25.944969" resource="1"/>
  <ruleform.bioentity_network id="39777" parent="210104" relationship="1" child="48" distance="1" updated_by="1" update_date="2008-06-04 11:50:25.944969" resource="1"/>
  <ruleform.bioentity_network id="39778" parent="210105" relationship="1" child="48" distance="1" updated_by="1" update_date="2008-06-04 11:50:25.944969" resource="1"/>
  <ruleform.bioentity_network id="39779" parent="210106" relationship="1" child="48" distance="1" updated_by="1" update_date="2008-06-04 11:50:25.944969" resource="1"/>
  <ruleform.bioentity_network id="39780" parent="210107" relationship="1" child="48" distance="1" updated_by="1" update_date="2008-06-04 11:50:25.944969" resource="1"/>
  <ruleform.bioentity_network id="39781" parent="210108" relationship="1" child="48" distance="1" updated_by="1" update_date="2008-06-04 11:50:25.944969" resource="1"/>
  <ruleform.bioentity_network id="39782" parent="210109" relationship="1" child="48" distance="1" updated_by="1" update_date="2008-06-04 11:50:25.944969" resource="1"/>
  <ruleform.bioentity_network id="39783" parent="210110" relationship="1" child="48" distance="1" updated_by="1" update_date="2008-06-04 11:50:25.944969" resource="1"/>
  <ruleform.bioentity_network id="39784" parent="210093" relationship="1" child="48" distance="1" updated_by="1" update_date="2008-06-04 11:50:25.944969" resource="1"/>
  <ruleform.bioentity_network id="39785" parent="210111" relationship="1" child="48" distance="1" updated_by="1" update_date="2008-06-04 11:50:25.944969" resource="1"/>
  <ruleform.bioentity_network id="39786" parent="210112" relationship="1" child="48" distance="1" updated_by="1" update_date="2008-06-04 11:50:25.944969" resource="1"/>
  <ruleform.bioentity_network id="39787" parent="210113" relationship="1" child="48" distance="1" updated_by="1" update_date="2008-06-04 11:50:25.944969" resource="1"/>
  <ruleform.bioentity_network id="39788" parent="210094" relationship="1" child="48" distance="1" updated_by="1" update_date="2008-06-04 11:50:25.944969" resource="1"/>
  <ruleform.bioentity_network id="39789" parent="210095" relationship="1" child="48" distance="1" updated_by="1" update_date="2008-06-04 11:50:25.944969" resource="1"/>
  <ruleform.bioentity_network id="39790" parent="210096" relationship="1" child="48" distance="1" updated_by="1" update_date="2008-06-04 11:50:25.944969" resource="1"/>
  <ruleform.bioentity_network id="39791" parent="210097" relationship="1" child="48" distance="1" updated_by="1" update_date="2008-06-04 11:50:25.944969" resource="1"/>
  <ruleform.bioentity_network id="39792" parent="210098" relationship="1" child="48" distance="1" updated_by="1" update_date="2008-06-04 11:50:25.944969" resource="1"/>
  <ruleform.bioentity_network id="39793" parent="210099" relationship="1" child="48" distance="1" updated_by="1" update_date="2008-06-04 11:50:25.944969" resource="1"/>
  <ruleform.bioentity_network id="39794" parent="210100" relationship="1" child="48" distance="1" updated_by="1" update_date="2008-06-04 11:50:25.944969" resource="1"/>
  <ruleform.bioentity_network id="39796" parent="210114" relationship="1" child="48" distance="1" updated_by="1" update_date="2008-06-04 11:50:25.944969" resource="1"/>
  <ruleform.bioentity_network id="39797" parent="210115" relationship="1" child="48" distance="1" updated_by="1" update_date="2008-06-04 11:50:25.944969" resource="1"/>
  <ruleform.bioentity_network id="39798" parent="7423492" relationship="167" child="2761699" distance="1" updated_by="1" update_date="2008-06-04 11:50:25.944969" resource="251"/>
  <ruleform.bioentity_network id="39799" parent="7423493" relationship="165" child="2761697" distance="1" updated_by="1" update_date="2008-06-04 11:50:25.944969" resource="251"/>
  <ruleform.bioentity_network id="39800" parent="7423493" relationship="163" child="7423492" distance="1" updated_by="87" update_date="2008-06-04 11:50:25.944969" resource="251" ordering="1"/>
  <ruleform.bioentity_network id="39801" parent="7423494" relationship="165" child="2761697" distance="1" updated_by="1" update_date="2008-06-04 11:50:25.944969" resource="251"/>
  <ruleform.bioentity_network id="39802" parent="7423494" relationship="163" child="7423492" distance="1" updated_by="87" update_date="2008-06-04 11:50:25.944969" resource="251" ordering="2"/>
  <ruleform.bioentity_network id="39803" parent="7423495" relationship="165" child="2761697" distance="1" updated_by="1" update_date="2008-06-04 11:50:25.944969" resource="251"/>
  <ruleform.bioentity_network id="39804" parent="7423495" relationship="163" child="7423492" distance="1" updated_by="87" update_date="2008-06-04 11:50:25.944969" resource="251" ordering="3"/>
  <ruleform.bioentity_network id="39805" parent="7423496" relationship="165" child="2761697" distance="1" updated_by="1" update_date="2008-06-04 11:50:25.944969" resource="251"/>
  <ruleform.bioentity_network id="39806" parent="7423496" relationship="163" child="7423492" distance="1" updated_by="87" update_date="2008-06-04 11:50:25.944969" resource="251" ordering="4"/>
  <ruleform.bioentity_network id="39807" parent="7423497" relationship="1" child="3748" distance="1" updated_by="1" update_date="2008-06-04 11:50:27.841973" resource="1"/>
  <ruleform.bioentity_network id="39808" parent="7423493" relationship="121" child="7423497" distance="1" updated_by="169" update_date="2008-06-04 11:50:27.841973" resource="252"/>
  <ruleform.bioentity_network id="39809" parent="7423498" relationship="1" child="2761696" distance="1" updated_by="1" update_date="2008-06-04 11:50:27.841973" resource="252"/>
  <ruleform.bioentity_network id="39810" parent="7423499" relationship="1" child="3748" distance="1" updated_by="1" update_date="2008-06-04 11:50:27.841973" resource="1"/>
  <ruleform.bioentity_network id="39811" parent="7423494" relationship="121" child="7423499" distance="1" updated_by="169" update_date="2008-06-04 11:50:27.841973" resource="252"/>
  <ruleform.bioentity_network id="39812" parent="7423500" relationship="1" child="2761696" distance="1" updated_by="1" update_date="2008-06-04 11:50:27.841973" resource="252"/>
  <ruleform.bioentity_network id="39813" parent="7423501" relationship="1" child="2761696" distance="1" updated_by="1" update_date="2008-06-04 11:50:27.841973" resource="252"/>
  <ruleform.bioentity_network id="39814" parent="7423502" relationship="1" child="3748" distance="1" updated_by="1" update_date="2008-06-04 11:50:27.841973" resource="1"/>
  <ruleform.bioentity_network id="39815" parent="7423495" relationship="121" child="7423502" distance="1" updated_by="169" update_date="2008-06-04 11:50:27.841973" resource="252"/>
  <ruleform.bioentity_network id="39816" parent="7423503" relationship="1" child="2761696" distance="1" updated_by="1" update_date="2008-06-04 11:50:27.841973" resource="252"/>
  <ruleform.bioentity_network id="39817" parent="7423504" relationship="1" child="3748" distance="1" updated_by="1" update_date="2008-06-04 11:50:27.841973" resource="1"/>
  <ruleform.bioentity_network id="39818" parent="7423496" relationship="121" child="7423504" distance="1" updated_by="169" update_date="2008-06-04 11:50:27.841973" resource="252"/>
  <ruleform.bioentity_network id="39819" parent="7423505" relationship="1" child="2761696" distance="1" updated_by="1" update_date="2008-06-04 11:50:27.841973" resource="252"/>

  <ruleform.bioentity_network_attribute id="1" resource="252" network_rule="39808" attribute="252" numeric_value="90.2337" updated_by="169" update_date="2008-05-20 14:31:07.038414" sequence_number="1"/>
  <ruleform.bioentity_network_attribute id="2" resource="252" network_rule="39808" attribute="254" numeric_value="5.41E-13" updated_by="169" update_date="2008-05-20 14:31:07.038414" sequence_number="1"/>
  <ruleform.bioentity_network_attribute id="3" resource="252" network_rule="39808" attribute="253" numeric_value="53.738" updated_by="169" update_date="2008-05-20 14:31:07.038414" sequence_number="1"/>
  <ruleform.bioentity_network_attribute id="4" resource="252" network_rule="39808" attribute="294" bioentity_value="7423498" updated_by="169" update_date="2008-05-20 14:31:07.038414" sequence_number="1"/>
  <ruleform.bioentity_network_attribute id="5" resource="252" network_rule="39811" attribute="252" numeric_value="191.6083" updated_by="169" update_date="2008-05-20 14:31:07.038414" sequence_number="1"/>
  <ruleform.bioentity_network_attribute id="6" resource="252" network_rule="39811" attribute="253" numeric_value="77.7462" updated_by="169" update_date="2008-05-20 14:31:07.038414" sequence_number="1"/>
  <ruleform.bioentity_network_attribute id="7" resource="252" network_rule="39811" attribute="254" numeric_value="1.97E-10" updated_by="169" update_date="2008-05-20 14:31:07.038414" sequence_number="1"/>
  <ruleform.bioentity_network_attribute id="8" resource="252" network_rule="39811" attribute="294" bioentity_value="7423500" updated_by="169" update_date="2008-05-20 14:31:07.038414" sequence_number="1"/>
  <ruleform.bioentity_network_attribute id="9" resource="252" network_rule="39811" attribute="294" bioentity_value="7423501" updated_by="169" update_date="2008-05-20 14:31:07.038414" sequence_number="2"/>
  <ruleform.bioentity_network_attribute id="10" resource="252" network_rule="39815" attribute="252" numeric_value="165.8128" updated_by="169" update_date="2008-05-20 14:31:07.038414" sequence_number="1"/>
  <ruleform.bioentity_network_attribute id="11" resource="252" network_rule="39815" attribute="253" numeric_value="72.6423" updated_by="169" update_date="2008-05-20 14:31:07.038414" sequence_number="1"/>
  <ruleform.bioentity_network_attribute id="12" resource="252" network_rule="39815" attribute="254" numeric_value="2.60E-9" updated_by="169" update_date="2008-05-20 14:31:07.038414" sequence_number="1"/>
  <ruleform.bioentity_network_attribute id="13" resource="252" network_rule="39815" attribute="294" bioentity_value="7423503" updated_by="169" update_date="2008-05-20 14:31:07.038414" sequence_number="1"/>
  <ruleform.bioentity_network_attribute id="14" resource="252" network_rule="39818" attribute="254" numeric_value="4.35E-8" updated_by="169" update_date="2008-05-20 14:31:07.038414" sequence_number="1"/>
  <ruleform.bioentity_network_attribute id="15" resource="252" network_rule="39818" attribute="253" numeric_value="152.4662" updated_by="169" update_date="2008-05-20 14:31:07.038414" sequence_number="1"/>
  <ruleform.bioentity_network_attribute id="16" resource="252" network_rule="39818" attribute="252" numeric_value="170.6688" updated_by="169" update_date="2008-05-20 14:31:07.038414" sequence_number="1"/>
  <ruleform.bioentity_network_attribute id="17" resource="252" network_rule="39818" attribute="294" bioentity_value="7423505" updated_by="169" update_date="2008-05-20 14:31:07.038414" sequence_number="1"/>

  <ruleform.context_attribute id="12" context="2" sequence_number="1" attribute="255" required="true" updated_by="1" update_date="2007-12-06 13:26:13.958616"/>
  <ruleform.context_attribute id="13" context="2" sequence_number="2" attribute="17" required="true" updated_by="1" update_date="2007-12-06 13:26:13.958616"/>
  <ruleform.context_attribute id="14" context="2" sequence_number="3" attribute="22" required="true" updated_by="1" update_date="2007-12-06 13:26:13.958616"/>
  <ruleform.context_attribute id="15" context="2" sequence_number="4" attribute="23" required="true" updated_by="1" update_date="2007-12-06 13:26:13.958616"/>
  <ruleform.context_attribute id="16" context="11" sequence_number="1" attribute="255" required="true" updated_by="1" update_date="2007-12-11 11:26:22.308449"/>
  <ruleform.context_attribute id="17" context="11" sequence_number="2" attribute="22" required="true" updated_by="1" update_date="2007-12-11 11:26:22.308449"/>
  <ruleform.context_attribute id="18" context="11" sequence_number="3" attribute="23" required="true" updated_by="1" update_date="2007-12-11 11:26:22.308449"/>
  
  <ruleform.location id="1" name="Genomic Region 1" context="2" pinned="false" updated_by="1" update_date="2008-05-20 13:55:40.83702"/>
  <ruleform.location id="2" name="Peptide Location 2" context="11" pinned="false" updated_by="1" update_date="2008-05-20 13:55:40.83702"/>
  <ruleform.location id="3" name="Genomic Region 3" context="2" pinned="false" updated_by="1" update_date="2008-05-20 13:55:40.83702"/>
  <ruleform.location id="4" name="Peptide Location 4" context="11" pinned="false" updated_by="1" update_date="2008-05-20 13:55:40.83702"/>
  <ruleform.location id="5" name="Peptide Location 5" context="11" pinned="false" updated_by="1" update_date="2008-05-20 13:55:40.83702"/>
  <ruleform.location id="6" name="Genomic Region 6" context="2" pinned="false" updated_by="1" update_date="2008-05-20 13:55:40.83702"/>
  <ruleform.location id="7" name="Peptide Location 7" context="11" pinned="false" updated_by="1" update_date="2008-05-20 13:55:40.83702"/>
  <ruleform.location id="8" name="Genomic Region 8" context="2" pinned="false" updated_by="1" update_date="2008-05-20 13:55:40.83702"/>
  <ruleform.location id="9" name="Peptide Location 9" context="11" pinned="false" updated_by="1" update_date="2008-05-20 13:55:40.83702"/>
  
  <ruleform.location_attribute id="1" location="1" attribute="255" bioentity_value="210095" updated_by="1" update_date="2008-05-20 13:55:40.83702"/>
  <ruleform.location_attribute id="2" location="1" attribute="17" bioentity_value="7423491" updated_by="1" update_date="2008-05-20 13:55:40.83702"/>
  <ruleform.location_attribute id="3" location="1" attribute="22" integer_value="155885606" updated_by="1" update_date="2008-05-20 13:55:40.83702"/>
  <ruleform.location_attribute id="4" location="1" attribute="23" integer_value="155885687" updated_by="1" update_date="2008-05-20 13:55:40.83702"/>
  <ruleform.location_attribute id="5" location="2" attribute="255" bioentity_value="7423497" updated_by="1" update_date="2008-05-20 13:55:40.83702"/>
  <ruleform.location_attribute id="6" location="2" attribute="22" integer_value="13" updated_by="1" update_date="2008-05-20 13:55:40.83702"/>
  <ruleform.location_attribute id="7" location="2" attribute="23" integer_value="19" updated_by="1" update_date="2008-05-20 13:55:40.83702"/>
  <ruleform.location_attribute id="8" location="3" attribute="255" bioentity_value="210095" updated_by="1" update_date="2008-05-20 13:55:40.83702"/>
  <ruleform.location_attribute id="9" location="3" attribute="17" bioentity_value="7423490" updated_by="1" update_date="2008-05-20 13:55:40.83702"/>
  <ruleform.location_attribute id="10" location="3" attribute="22" integer_value="155849305" updated_by="1" update_date="2008-05-20 13:55:40.83702"/>
  <ruleform.location_attribute id="11" location="3" attribute="23" integer_value="155849344" updated_by="1" update_date="2008-05-20 13:55:40.83702"/>
  <ruleform.location_attribute id="12" location="4" attribute="255" bioentity_value="7423499" updated_by="1" update_date="2008-05-20 13:55:40.83702"/>
  <ruleform.location_attribute id="13" location="4" attribute="22" integer_value="7" updated_by="1" update_date="2008-05-20 13:55:40.83702"/>
  <ruleform.location_attribute id="14" location="4" attribute="23" integer_value="10" updated_by="1" update_date="2008-05-20 13:55:40.83702"/>
  <ruleform.location_attribute id="15" location="5" attribute="255" bioentity_value="7423499" updated_by="1" update_date="2008-05-20 13:55:40.83702"/>
  <ruleform.location_attribute id="16" location="5" attribute="22" integer_value="1" updated_by="1" update_date="2008-05-20 13:55:40.83702"/>
  <ruleform.location_attribute id="17" location="5" attribute="23" integer_value="4" updated_by="1" update_date="2008-05-20 13:55:40.83702"/>
  <ruleform.location_attribute id="18" location="6" attribute="255" bioentity_value="210102" updated_by="1" update_date="2008-05-20 13:55:40.83702"/>
  <ruleform.location_attribute id="19" location="6" attribute="17" bioentity_value="7423491" updated_by="1" update_date="2008-05-20 13:55:40.83702"/>
  <ruleform.location_attribute id="20" location="6" attribute="22" integer_value="116212234" updated_by="1" update_date="2008-05-20 13:55:40.83702"/>
  <ruleform.location_attribute id="21" location="6" attribute="23" integer_value="116212282" updated_by="1" update_date="2008-05-20 13:55:40.83702"/>
  <ruleform.location_attribute id="22" location="7" attribute="255" bioentity_value="7423502" updated_by="1" update_date="2008-05-20 13:55:40.83702"/>
  <ruleform.location_attribute id="23" location="7" attribute="22" integer_value="6" updated_by="1" update_date="2008-05-20 13:55:40.83702"/>
  <ruleform.location_attribute id="24" location="7" attribute="23" integer_value="11" updated_by="1" update_date="2008-05-20 13:55:40.83702"/>
  <ruleform.location_attribute id="25" location="8" attribute="255" bioentity_value="210105" updated_by="1" update_date="2008-05-20 13:55:40.83702"/>
  <ruleform.location_attribute id="26" location="8" attribute="17" bioentity_value="7423491" updated_by="1" update_date="2008-05-20 13:55:40.83702"/>
  <ruleform.location_attribute id="27" location="8" attribute="22" integer_value="105307108" updated_by="1" update_date="2008-05-20 13:55:40.83702"/>
  <ruleform.location_attribute id="28" location="8" attribute="23" integer_value="105307156" updated_by="1" update_date="2008-05-20 13:55:40.83702"/>
  <ruleform.location_attribute id="29" location="9" attribute="255" bioentity_value="7423504" updated_by="1" update_date="2008-05-20 13:55:40.83702"/>
  <ruleform.location_attribute id="30" location="9" attribute="22" integer_value="4" updated_by="1" update_date="2008-05-20 13:55:40.83702"/>
  <ruleform.location_attribute id="31" location="9" attribute="23" integer_value="12" updated_by="1" update_date="2008-05-20 13:55:40.83702"/>

  <ruleform.location_context id="2" name="Human Genome Draft 18 Coordinate" description="Specifies a location within a specific draft of the Human genome." research="1" pinned="false" updated_by="1" update_date="2007-10-11 00:46:02.704907"/>
  <ruleform.location_context id="11" name="Peptide Location" description="Context for specifying a sub-sequence or feature of some protein or peptide" pinned="true" updated_by="1" update_date="2007-12-11 11:26:22.308449"/>
  
  <ruleform.relationship id="1" name="is-a" description="Taxonomic relationship indicating membership in a group or category." preferred="true" inverse="2" research="2" updated_by="1" update_date="2008-05-20 13:55:38.98048" pinned="false"/>
  <ruleform.relationship id="2" name="includes" description="Taxonomic relationship defining membership in a group or category.  In &apos;A includes B&apos;, A is the more general entity, while B is some specialization or grouping of A" preferred="false" inverse="1" updated_by="1" update_date="2008-05-20 13:55:38.98048" pinned="false"/>
  <ruleform.relationship id="45" name="encodes-for" description="A encodes for B" preferred="true" inverse="46" updated_by="8" update_date="2008-05-20 13:55:38.98048" pinned="false"/>
  <ruleform.relationship id="46" name="is-encoded-by" description="A is encoded by B" preferred="false" inverse="45" updated_by="8" update_date="2008-05-20 13:55:38.98048" pinned="true"/>
  <ruleform.relationship id="96" name="yields-product-ion" description="A is a precursor ion that yields B as a product ion, due to some ionization event.  Used in mass spectrometry contexts." preferred="true" inverse="97" updated_by="1" update_date="2008-05-20 13:55:38.98048" pinned="true"/>
  <ruleform.relationship id="97" name="derives-from-precursor-ion" description="A is a product ion derived from B due to some ionization event.  Used in mass spectrometry contexts." preferred="false" inverse="96" updated_by="1" update_date="2008-05-20 13:55:38.98048" pinned="false"/>
  <ruleform.relationship id="98" name="logically-includes" description="The grouping A logically contains entity B" preferred="false" inverse="99" updated_by="1" update_date="2008-05-20 13:55:38.98048" pinned="false"/>
  <ruleform.relationship id="99" name="logically-included-in" description="A is logically a part of group B" preferred="true" inverse="98" updated_by="1" update_date="2008-05-20 13:55:38.98048" pinned="false"/>
  <ruleform.relationship id="121" name="theoretically-derived-from" description="A can theoretically come from, or be derived from, B in some way" preferred="true" inverse="122" updated_by="1" update_date="2008-05-20 13:55:38.98048" pinned="true"/>
  <ruleform.relationship id="122" name="theoretically-yields" description="A can theoretically give rise to B in some way" preferred="false" inverse="121" updated_by="1" update_date="2008-05-20 13:55:38.98048" pinned="false"/>
  <ruleform.relationship id="123" name="maps-to-location" description="A can be mapped to location B" preferred="true" inverse="124" updated_by="1" update_date="2008-05-20 13:55:38.98048" pinned="true"/>
  <ruleform.relationship id="124" name="is-location-of" description="A is the location of B" preferred="false" inverse="123" updated_by="1" update_date="2008-05-20 13:55:38.98048" pinned="false"/>
  
  <ruleform.research id="1" name="Testing only" description="This rule is for testing purposes only.  It is not &apos;real&apos;."/>
  <ruleform.research id="2" name="Improve Documentation" description="This rule needs better metadata."/>
  <ruleform.research id="3" name="HumanProt Import" description="A flag indicating that this rule is currently being used for importing HumanProt data into Ultra-Structure."/>

  <ruleform.resource id="1" name="CoRE576" description="The CoRE576 Ultra-Structure system" notes="A rule with a resource of &apos;CoRE576&apos; is one of the main system rules" updated_by="1" update_date="2008-05-20 13:55:38.98048" pinned="false"/>
  <ruleform.resource id="8" name="Jeff Long" description="Assisting Dr. Gidding&apos;s lab" updated_by="8" update_date="2008-05-20 13:55:38.98048" pinned="false"/>
  <ruleform.resource id="56" name="UCSC Genome Bioinformatics" description="The University of Southern California&apos;s repository of reference and draft genome assemblies" updated_by="1" update_date="2008-05-20 13:55:38.98048" pinned="false"/>
  <ruleform.resource id="87" name="Mass List File Importer" description="Software that translates a PKL- or DTA-formatted mass list file into CoRE576 rules, which are then loaded into the database" updated_by="1" update_date="2008-05-20 13:55:38.98048" pinned="true"/>
  <ruleform.resource id="88" name="PKL Mass List File" description="A file that represents mass spectrometry mass lists in the PKL format" updated_by="1" update_date="2008-05-20 13:55:38.98048" pinned="true"/>
  <ruleform.resource id="136" name="GFS Output File" description="A tab-delimited file output from GFS" updated_by="1" update_date="2008-05-20 13:55:38.98048" pinned="true"/>
  <ruleform.resource id="169" name="Tab-delimited GFS Results Importer" description="Java import program to import basic tab-delimited GFS output into the CoRE576 System" updated_by="1" update_date="2008-05-20 13:55:38.98048" pinned="false"/>
  <ruleform.resource id="231" name="File" description="Denotes a resource that is a file of some kind (output from some computational analysis, etc.)" updated_by="1" update_date="2008-05-20 13:55:38.98048" pinned="false"/>
  <ruleform.resource id="232" name="Importer Software" description="Software used to import data into the system" updated_by="1" update_date="2008-05-20 13:55:38.98048" pinned="false"/>
  <ruleform.resource id="235" name="Special System Resource" description="Privileged Resources that have special meaning in the CoRE576 System" updated_by="1" update_date="2008-05-20 13:55:38.98048" pinned="false"/>
  <ruleform.resource id="250" name="DTA Mass List File" description="A file that represents mass spectrometry mass lists in the DTA format" updated_by="1" update_date="2008-05-20 13:55:38.98048" pinned="true"/>
  <ruleform.resource id="251" name="PKL File 1" updated_by="1" update_date="2008-05-20 13:55:38.98048" pinned="false"/>
  <ruleform.resource id="252" name="GFS Output File 1" updated_by="1" update_date="2008-05-20 13:55:40.83702" pinned="false" file_name="GFSImporterTestSampleInput.txt" md5="e86822b58d16c871a7fbba596af72b99"/>
  
  <ruleform.resource_attribute id="10" resource="88" attribute="166" text_value="PKL File" updated_by="1" update_date="2008-05-20 13:55:38.98048"/>
  <ruleform.resource_attribute id="11" resource="88" attribute="167" text_value="pkl_mass_list_file_seq" updated_by="1" update_date="2008-05-20 13:55:38.98048"/>
  <ruleform.resource_attribute id="30" resource="136" attribute="232" text_value="\t" notes="GFS files are tab delimited" updated_by="1" update_date="2008-05-20 13:55:38.98048"/>
  <ruleform.resource_attribute id="31" resource="136" attribute="233" text_value="\n" notes="Each line of a GFS output file represents a separate GFS match" updated_by="1" update_date="2008-05-20 13:55:38.98048"/>
  <ruleform.resource_attribute id="32" resource="136" attribute="166" text_value="GFS Output File" updated_by="1" update_date="2008-05-20 13:55:38.98048"/>
  <ruleform.resource_attribute id="33" resource="136" attribute="167" text_value="gfs_output_file_seq" updated_by="1" update_date="2008-05-20 13:55:38.98048"/>
  <ruleform.resource_attribute id="34" resource="250" attribute="166" text_value="DTA File" updated_by="1" update_date="2008-05-20 13:55:38.98048"/>
  <ruleform.resource_attribute id="35" resource="250" attribute="167" text_value="dta_mass_list_file_seq" updated_by="1" update_date="2008-05-20 13:55:38.98048"/>
  
  <ruleform.resource_network id="55" parent="136" relationship="1" child="231" distance="1" updated_by="1" update_date="2008-05-20 13:55:38.98048"/>
  <ruleform.resource_network id="56" parent="88" relationship="1" child="231" distance="1" updated_by="1" update_date="2008-05-20 13:55:38.98048"/>
  <ruleform.resource_network id="64" parent="87" relationship="1" child="232" distance="1" updated_by="1" update_date="2008-05-20 13:55:38.98048"/>
  <ruleform.resource_network id="65" parent="169" relationship="1" child="232" distance="1" updated_by="1" update_date="2008-05-20 13:55:38.98048"/>
  <ruleform.resource_network id="406" parent="1" relationship="1" child="235" distance="1" updated_by="1" update_date="2008-05-20 13:55:38.98048"/>
  <ruleform.resource_network id="1431" parent="250" relationship="1" child="231" distance="1" updated_by="1" update_date="2008-05-20 13:55:38.98048"/>
  <ruleform.resource_network id="1432" parent="88" relationship="2" child="251" distance="1" updated_by="1" update_date="2008-05-20 13:55:38.98048"/>
  <ruleform.resource_network id="1433" parent="136" relationship="2" child="252" distance="1" updated_by="1" update_date="2008-05-20 13:55:40.83702"/>
    
</dataset>
