# Supplementary material for: Ultra-Structure database design methodology for managing systems biology data and analyses
Source: BMC Bioinformatics. 2009 Aug 19;10:254. doi: 10.1186/1471-2105-10-254 (PMC2748085; doi:10.1186/1471-2105-10-254)
Supplement: Additional file 2 — Ultra-Structure Prototype. Distribution of prototype code. Instructions for use are contained inside. [file 1471-2105-10-254-S2.zip › core576/main/core576-client/src/test/resources/edu/unc/giddings/core576/client/importer/GFSImporterTestSampleInput.txt]

Sequence	Spectrum Index	Precursor mz	Precursor neutral mass	Theoretical peptide mass	Peptide sequence	Sequence direction	Peptide start	Peptide stop	Tag sequences	Tag starts	Tag stops	N-Ter Mass	C-Ter Mass	Score	HMM Score	E-value(HMM Score)
>chr4 rev-comp	0	2834.92	2833.9121	2833.1665	LTYAYFAGGDAGDAFDGFDFGDDPSDK	R	155885687	155885606	AFDGFDF	13	19	1303.4277	731.1844	53.738	90.2337	5.41E-13
>chr4	1	1545.12	1544.1122	1543.688	HGTDDGVVWMNWK	F	155849305	155849344	VWMN, GTDD	7, 1	10, 4	682.9149, 138.6278	331.0528, 1017.3850	77.7462	191.6083	1.97E-10
>chr11 rev-comp	2	1932.89	1931.8822	1931.9266	EQLGPVTQEFWDNLEK	R	116212282	116212234	TQEFWD	6	11	624.2979	501.0844	72.6423	165.8128	2.60E-09
>chr14 rev-comp	3	1808.52	1807.5122	1806.9994	VVSVLTVLHQDWLNGK	R	105307156	105307108	LTVLHQDWL	4	12	385.9279	316.0844	152.4662	170.6688	4.35E-08
