# Supplementary material for: Ultra-Structure database design methodology for managing systems biology data and analyses
Source: BMC Bioinformatics. 2009 Aug 19;10:254. doi: 10.1186/1471-2105-10-254 (PMC2748085; doi:10.1186/1471-2105-10-254)
Supplement: Additional file 2 — Ultra-Structure Prototype. Distribution of prototype code. Instructions for use are contained inside. [file 1471-2105-10-254-S2.zip › core576/main/core576-client/src/test/resources/edu/unc/giddings/core576/client/importer/GFSImporterTestSeedData.xml]

<?xml version='1.0' encoding='UTF-8'?>
<!DOCTYPE dataset SYSTEM "../core576.dtd">
<dataset>
  <ruleform.research id="1" name="Testing only" description="This rule is for testing purposes only.  It is not &apos;real&apos;."/>
  <ruleform.research id="2" name="Improve Documentation" description="This rule needs better metadata."/>
  <ruleform.research id="3" name="HumanProt Import" description="A flag indicating that this rule is currently being used for importing HumanProt data into Ultra-Structure."/>
  
  <ruleform.resource id="1" name="CoRE576" description="The CoRE576 Ultra-Structure system" notes="A rule with a resource of &apos;CoRE576&apos; is one of the main system rules" updated_by="1" update_date="2007-02-13 09:36:46.101395" pinned="false"/>
  <ruleform.resource id="8" name="Jeff Long" description="Assisting Dr. Gidding&apos;s lab" updated_by="8" update_date="2007-02-19 11:56:37.786602" pinned="false"/>
  <ruleform.resource id="56" name="UCSC Genome Bioinformatics" description="The University of Southern California&apos;s repository of reference and draft genome assemblies" updated_by="1" update_date="2007-03-13 14:47:11.619017" pinned="false"/>
  <ruleform.resource id="87" name="Mass List File Importer" description="Software that translates a PKL- or DTA-formatted mass list file into CoRE576 rules, which are then loaded into the database" updated_by="1" update_date="2008-05-14 14:15:41.500115" pinned="true"/>
  <ruleform.resource id="88" name="PKL Mass List File" description="A file that represents mass spectrometry mass lists in the PKL format" updated_by="1" update_date="2007-07-13 15:10:34.473369" pinned="true"/>
  <ruleform.resource id="136" name="GFS Output File" description="A tab-delimited file output from GFS" updated_by="1" update_date="2007-08-09 14:07:16.009869" pinned="true"/>
  <ruleform.resource id="169" name="Tab-delimited GFS Results Importer" description="Java import program to import basic tab-delimited GFS output into the CoRE576 System" updated_by="1" update_date="2007-12-12 15:11:41.860514" pinned="false"/>
  <ruleform.resource id="231" name="File" description="Denotes a resource that is a file of some kind (output from some computational analysis, etc.)" updated_by="1" update_date="2008-01-14 12:34:19.79495" pinned="false"/>
  <ruleform.resource id="232" name="Importer Software" description="Software used to import data into the system" updated_by="1" update_date="2008-01-14 12:52:03.514962" pinned="false"/>
  <ruleform.resource id="235" name="Special System Resource" description="Privileged Resources that have special meaning in the CoRE576 System" updated_by="1" update_date="2008-02-05 22:48:28.38761" pinned="false"/>
  <ruleform.resource id="250" name="DTA Mass List File" description="A file that represents mass spectrometry mass lists in the DTA format" updated_by="1" update_date="2008-05-14 11:27:16.912761" pinned="true"/>
  <ruleform.resource id="251" name="PKL File 1" updated_by="1" update_date="2008-05-20 13:53:49.064662" pinned="false"/>
  
  <ruleform.bioentity id="48" name="Human Chromosome" description="A chromosome of the human genome" research="1" updated_by="1" update_date="2007-03-15 15:59:43.992577" pinned="false"/>
  <ruleform.bioentity id="3748" name="Peptide" description="placeholder" updated_by="1" update_date="2007-02-20 14:49:45.708272" pinned="false"/>
  <ruleform.bioentity id="210092" name="Chromosome 1" updated_by="1" update_date="2007-05-02 14:44:45.894004" pinned="false"/>
  <ruleform.bioentity id="210093" name="Chromosome 2" updated_by="1" update_date="2007-05-02 14:44:45.963003" pinned="false"/>
  <ruleform.bioentity id="210094" name="Chromosome 3" updated_by="1" update_date="2007-05-02 14:44:45.981382" pinned="false"/>
  <ruleform.bioentity id="210095" name="Chromosome 4" updated_by="1" update_date="2007-05-02 14:44:45.995817" pinned="false"/>
  <ruleform.bioentity id="210096" name="Chromosome 5" updated_by="1" update_date="2007-05-02 14:44:46.008741" pinned="false"/>
  <ruleform.bioentity id="210097" name="Chromosome 6" updated_by="1" update_date="2007-05-02 14:44:46.023519" pinned="false"/>
  <ruleform.bioentity id="210098" name="Chromosome 7" updated_by="1" update_date="2007-05-02 14:44:46.036509" pinned="false"/>
  <ruleform.bioentity id="210099" name="Chromosome 8" updated_by="1" update_date="2007-05-02 14:44:46.049655" pinned="false"/>
  <ruleform.bioentity id="210100" name="Chromosome 9" updated_by="1" update_date="2007-05-02 14:44:51.935125" pinned="false"/>
  <ruleform.bioentity id="210101" name="Chromosome 10" updated_by="1" update_date="2007-05-02 14:44:51.9588" pinned="false"/>
  <ruleform.bioentity id="210102" name="Chromosome 11" updated_by="1" update_date="2007-05-02 14:44:52.04727" pinned="false"/>
  <ruleform.bioentity id="210103" name="Chromosome 12" updated_by="1" update_date="2007-05-02 14:44:52.104458" pinned="false"/>
  <ruleform.bioentity id="210104" name="Chromosome 13" updated_by="1" update_date="2007-05-02 14:44:52.227599" pinned="false"/>
  <ruleform.bioentity id="210105" name="Chromosome 14" updated_by="1" update_date="2007-05-02 14:44:52.268899" pinned="false"/>
  <ruleform.bioentity id="210106" name="Chromosome 15" updated_by="1" update_date="2007-05-02 14:44:52.313147" pinned="false"/>
  <ruleform.bioentity id="210107" name="Chromosome 16" updated_by="1" update_date="2007-05-02 14:44:52.478147" pinned="false"/>
  <ruleform.bioentity id="210108" name="Chromosome 17" updated_by="1" update_date="2007-05-02 14:44:57.009105" pinned="false"/>
  <ruleform.bioentity id="210109" name="Chromosome 18" updated_by="1" update_date="2007-05-02 14:44:57.098049" pinned="false"/>
  <ruleform.bioentity id="210110" name="Chromosome 19" updated_by="1" update_date="2007-05-02 14:44:57.116756" pinned="false"/>
  <ruleform.bioentity id="210111" name="Chromosome 20" updated_by="1" update_date="2007-05-02 14:44:57.131302" pinned="false"/>
  <ruleform.bioentity id="210112" name="Chromosome 21" updated_by="1" update_date="2007-05-02 14:44:57.145507" pinned="false"/>
  <ruleform.bioentity id="210113" name="Chromosome 22" updated_by="1" update_date="2007-05-02 14:44:57.158242" pinned="false"/>
  <ruleform.bioentity id="210114" name="Chromosome X" updated_by="1" update_date="2007-05-02 14:44:57.181726" pinned="false"/>
  <ruleform.bioentity id="210115" name="Chromosome Y" updated_by="1" update_date="2007-05-02 14:45:01.107945" pinned="false"/>
  <ruleform.bioentity id="2761696" name="Peptide Tag" description="A sequence tag based on MS/MS data" updated_by="1" update_date="2008-05-07 10:25:53.818209" pinned="true"/>
  <ruleform.bioentity id="2761697" name="Precursor Ion" description="An ion that reacts to form particular product ions in the context of a mass spectrometry experiment." notes="Definition from IUPAC MS Terms and Definitions, First Public Draft, June 2005" updated_by="1" update_date="2007-07-13 15:10:34.473369" pinned="true"/>
  <ruleform.bioentity id="2761698" name="Product Ion" description="An ion formed as the product of a reaction involving a particular precursor ion. The reaction could be unimolecular dissociation, an ion/molecule reaction, or involve simply a change in the number of charges." notes="Definition from IUPAC MS Terms and Definitions, First Public Draft, June 2005" updated_by="1" update_date="2007-07-13 15:10:34.473369" pinned="true"/>
  <ruleform.bioentity id="2761699" name="Mass List" description="A list of ion masses as generated by a mass spectrometer." notes="Note that this is distinct from a Resource in the sense that this is not representing a particular file containing the list, but rather the grouping of ion mass list entries itself." updated_by="1" update_date="2007-07-13 15:21:26.32016" pinned="true"/>
  <ruleform.bioentity id="7423490" name="Forward Strand" description="Refers to the forward strand of a nucleotide chain" updated_by="1" update_date="2008-05-07 10:35:14.443053" pinned="true"/>
  <ruleform.bioentity id="7423491" name="Reverse Strand" description="Refers to the reverse strand of a nucleotide chain" updated_by="1" update_date="2008-05-07 10:35:19.815212" pinned="true"/>
  <ruleform.bioentity id="7423492" name="Mass List 1" updated_by="1" update_date="2008-05-20 13:53:49.064662" pinned="false"/>
  <ruleform.bioentity id="7423493" name="Precursor Ion 1" updated_by="1" update_date="2008-05-20 13:53:49.064662" pinned="false"/>
  <ruleform.bioentity id="7423494" name="Precursor Ion 2" updated_by="1" update_date="2008-05-20 13:53:49.064662" pinned="false"/>
  <ruleform.bioentity id="7423495" name="Precursor Ion 3" updated_by="1" update_date="2008-05-20 13:53:49.064662" pinned="false"/>
  <ruleform.bioentity id="7423496" name="Precursor Ion 4" updated_by="1" update_date="2008-05-20 13:53:49.064662" pinned="false"/>
  
  <ruleform.relationship id="1" name="is-a" description="Taxonomic relationship indicating membership in a group or category." preferred="true" inverse="2" research="2" updated_by="1" update_date="2008-02-05 15:34:40.050795" pinned="false"/>
  <ruleform.relationship id="2" name="includes" description="Taxonomic relationship defining membership in a group or category.  In &apos;A includes B&apos;, A is the more general entity, while B is some specialization or grouping of A" preferred="false" inverse="1" updated_by="1" update_date="2008-02-05 15:34:40.050795" pinned="false"/>
  <ruleform.relationship id="45" name="encodes-for" description="A encodes for B" preferred="true" inverse="46" updated_by="8" update_date="2007-03-13 16:39:45.041853" pinned="false"/>
  <ruleform.relationship id="46" name="is-encoded-by" description="A is encoded by B" preferred="false" inverse="45" updated_by="8" update_date="2008-05-07 10:39:22.211487" pinned="true"/>
  <ruleform.relationship id="96" name="yields-product-ion" description="A is a precursor ion that yields B as a product ion, due to some ionization event.  Used in mass spectrometry contexts." preferred="false" inverse="97" notes="The left-hand-side of this relationship should be a Precursor Ion, and the right-hand-side should be a Product Ion" pinned="false" updated_by="1" update_date="2007-07-13 15:10:34.473369"/>
  <ruleform.relationship id="97" name="derives-from-precursor-ion" description="A is a product ion derived from B due to some ionization event.  Used in mass spectrometry contexts." preferred="true" inverse="96" notes="The left-hand-side of this relationship should be a Product Ion, and the right-hand-side should be a Precursor Ion" pinned="true" updated_by="1" update_date="2007-07-10 23:30:56.434835"/>
 
  <!--<ruleform.relationship id="96" name="yields-product-ion" description="A is a precursor ion that yields B as a product ion, due to some ionization event.  Used in mass spectrometry contexts." preferred="true" inverse="97" notes="The left-hand-side of this relationship should be a Precursor Ion, and the right-hand-side should be a Product Ion" updated_by="1" update_date="2007-07-13 15:10:34.473369" pinned="true"/>
  <ruleform.relationship id="97" name="derives-from-precursor-ion" description="A is a product ion derived from B due to some ionization event.  Used in mass spectrometry contexts." preferred="false" inverse="96" notes="The left-hand-side of this relationship should be a Product Ion, and the right-hand-side should be a Precursor Ion" updated_by="1" update_date="2007-07-10 23:30:56.434835" pinned="false"/>
  <ruleform.relationship id="98" name="logically-includes" description="The grouping A logically contains entity B" preferred="false" inverse="99" updated_by="1" update_date="2008-05-16 12:51:09.465843" pinned="false"/>
  <ruleform.relationship id="99" name="logically-included-in" description="A is logically a part of group B" preferred="true" inverse="98" updated_by="1" update_date="2008-05-16 12:51:09.465843" pinned="false"/>
  -->
  <ruleform.relationship id="163" name="mass-list" description="A is a member of the mass list B" preferred="true" inverse="164" updated_by="1" update_date="2008-06-02 15:29:48.150076" pinned="true"/>
  <ruleform.relationship id="164" name="mass-list-of" description="A is a mass list that has B as a member" preferred="false" inverse="163" updated_by="1" update_date="2008-06-02 15:29:48.150076" pinned="false"/>
  <ruleform.relationship id="121" name="theoretically-derived-from" description="A can theoretically come from, or be derived from, B in some way" preferred="true" inverse="122" notes="Initially intended for describing the relationship that exists between some precursor ion and a peptide that GFS predicts" updated_by="1" update_date="2008-05-07 10:38:21.06697" pinned="true"/>
  <ruleform.relationship id="122" name="theoretically-yields" description="A can theoretically give rise to B in some way" preferred="false" inverse="121" notes="Initially intended for describing the relationship that exists between some peptide and the precursor ions that GFS predicts could have arisen from ionization of that peptide" updated_by="1" update_date="2007-12-12 12:13:17.097849" pinned="false"/>
  <ruleform.relationship id="123" name="maps-to-location" description="A can be mapped to location B" preferred="true" inverse="124" notes="Initially intended for describing the relationship that exists between some sequence tag and the peptide location it comes from" updated_by="1" update_date="2008-05-07 10:40:08.332566" pinned="true"/>
  <ruleform.relationship id="124" name="is-location-of" description="A is the location of B" preferred="false" inverse="123" notes="Initially intended for describing the relationship that exists between some peptide location and the sequence tags that have been observed from that peptide" updated_by="1" update_date="2007-12-12 12:42:49.061713" pinned="false"/>
  
 <ruleform.relationship id="165" name="ion-type" description="A is an ion of type B" preferred="true" inverse="166" updated_by="1" update_date="2008-06-02 15:29:48.150076" pinned="true"/>
 <ruleform.relationship id="166" name="ion-type-of" description="A is the kind of ion that B is" preferred="false" inverse="165" updated_by="1" update_date="2008-06-02 15:29:48.150076" pinned="false"/>
 <ruleform.relationship id="167" name="collection-type" description="A is a collection of type B" preferred="true" inverse="168" updated_by="1" update_date="2008-06-02 15:29:48.150076" pinned="true"/>
 <ruleform.relationship id="168" name="collection-type-of" description="A is the kind of collection that B is" preferred="false" inverse="167" updated_by="1" update_date="2008-06-02 15:29:48.150076" pinned="false"/>
 
  
  
  
  <ruleform.attribute id="2" name="Intensity" description="The height or area of a peak of a mass spectrum" updated_by="1" update_date="2007-04-24 16:24:31.997853" pinned="false" inheritable="false" value_type="numeric"/>
  <ruleform.attribute id="17" name="Strand" description="The strand of a nucleic acid an entity is associated with, either &apos;Forward&apos; or &apos;Reverse&apos;" research="3" updated_by="1" update_date="2007-12-06 12:55:19.080911" pinned="false" inheritable="true" value_type="bioentity"/>
  <ruleform.attribute id="22" name="Start" description="A zero-based starting position for use in genomic coordinates" updated_by="1" update_date="2007-05-25 13:06:30.194942" pinned="false" inheritable="false" value_type="integer"/>
  <ruleform.attribute id="23" name="Stop" description="A zero-based, non-inclusive end position for use in genomic coordinates." notes="See &apos;Start&apos; attribute" updated_by="1" update_date="2007-05-25 13:07:18.521491" pinned="false" inheritable="false" value_type="integer"/>
  <ruleform.attribute id="34" name="1-Letter Code" description="Some entities have a single letter alias, such as amino acids and nucleotides.  For example, Serine = &quot;S&quot;" notes="This should not be used for chemical element symbols (some are two letters!); use &apos;Chemical Symbol&apos; instead" updated_by="1" update_date="2007-04-24 16:20:00.593981" pinned="false" inheritable="false" value_type="text"/>
  <ruleform.attribute id="71" name="Sequence" description="e.g. nucleotide or amino acid primary sequence" updated_by="1" update_date="2007-02-20 13:50:01.481428" pinned="false" inheritable="false"/>
  <ruleform.attribute id="74" name="m/z" description="The mass-to-charge ratio of an ionic species." updated_by="1" update_date="2007-04-24 16:11:17.486704" pinned="false" inheritable="false" value_type="numeric"/>
  <ruleform.attribute id="77" name="Charge" description="The electrical charge carried by a single proton (or the negative charge carried by a single electron)" updated_by="1" update_date="2008-04-09 10:45:47.324525" pinned="false" inheritable="false" value_type="integer"/>
  <ruleform.attribute id="80" name="Amino Acid Sequence" description="A linear sequence of amino acid symbols" updated_by="1" update_date="2007-12-11 08:29:03.727552" pinned="true" inheritable="false" value_type="text"/>
  <ruleform.attribute id="166" name="CoRE576 Group Name Prefix" description="The string used to generate sequential Entity names for an object" updated_by="1" update_date="2007-07-05 10:51:15.702266" pinned="true" inheritable="false" value_type="text"/>
  <ruleform.attribute id="167" name="CoRE576 Group Name Sequence Object" description="The Postgres Sequence Object used to generate sequential Entity names for an object" notes="The value of this attribute should be the name of a sequence object in the &quot;sequences&quot; schema.  The &quot;generate_*_from_group&quot; functions use this attribute to generate new entity names." updated_by="1" update_date="2007-07-05 13:39:02.678746" pinned="true" inheritable="false" value_type="text"/>
  <ruleform.attribute id="168" name="Precursor Ion Attribute" description="An attribute that is applicable to a Precursor Ion BioEntity" updated_by="1" update_date="2007-07-10 23:30:56.434835" pinned="false" inheritable="false"/>
  <ruleform.attribute id="169" name="Product Ion Attribute" description="An attribute that is applicable to a Precursor Ion BioEntity" updated_by="1" update_date="2007-07-10 23:30:56.434835" pinned="false" inheritable="false"/>
  <ruleform.attribute id="232" name="Field Separator" description="Indicates what value can be used to separate fields in text records.  For example, in a tab-delimited file, the separator would be &quot;\t&quot;, indicating to computer software that the tab character should be used." notes="Currently it is assumed that the value given can be parseable as a Java Pattern, once characters like &quot;\&quot; have been escaped.  For example, to represent a tab character, just use &quot;\t&quot; and the software will handle the rest." updated_by="1" update_date="2007-08-09 14:07:16.009869" pinned="true" inheritable="false" value_type="text"/>
  <ruleform.attribute id="233" name="Record Separator" description="Indicates what value can be used to separate records in a flat text file.  For example, if the file has one record per line, you would use &quot;\n&quot; (the newline character).  If records are separated by a blank line, use &quot;^$&quot;." notes="Currently it is assumed that the value given can be parseable as a Java Pattern, once characters like &quot;\&quot; have been escaped.  For example, to represent a tab character, just use &quot;\t&quot; and the software will handle the rest." updated_by="1" update_date="2007-08-09 14:07:16.009869" pinned="true" inheritable="false" value_type="text"/>
  <ruleform.attribute id="252" name="GFS HMM Score" description="The hidden Markov model score of a GFS match" updated_by="1" update_date="2008-05-07 10:27:54.7688" pinned="true" inheritable="false" value_type="numeric"/>
  <ruleform.attribute id="253" name="GFS Sequence Tag Score" description="The sequence tag-based score of a GFS match" updated_by="1" update_date="2008-05-07 10:26:59.442554" pinned="true" inheritable="false" value_type="numeric"/>
  <ruleform.attribute id="254" name="GFS HMM Score Expectation Value" description="The expectation value of an HMM Score for a GFS match" updated_by="1" update_date="2008-05-07 10:28:34.186894" pinned="true" inheritable="false" value_type="numeric"/>
  <ruleform.attribute id="255" name="Base Sequence" description="Indicates the BioEntity that represents a sequence relative to which some other value (such as a coordinate) should be taken relative to." updated_by="1" update_date="2007-10-08 19:48:48.305512" pinned="false" inheritable="false" value_type="bioentity"/>
  <ruleform.attribute id="258" name="Symbol Alias" description="A symbolic alias for an entity" updated_by="1" update_date="2007-11-01 13:17:04.600621" pinned="false" inheritable="false" value_type="text"/>
  <ruleform.attribute id="292" name="Amino-Terminal Mass" description="The N-terminal mass of a peptide sequence tag" updated_by="1" update_date="2008-05-07 10:31:45.595152" pinned="true" inheritable="false" value_type="numeric"/>
  <ruleform.attribute id="293" name="Carboxy-Terminal Mass" description="The C-terminal mass of a peptide sequence tag" updated_by="1" update_date="2008-05-07 10:32:15.185766" pinned="true" inheritable="false" value_type="numeric"/>
  <ruleform.attribute id="294" name="Sequence Tag" description="An associated peptide sequence tag" notes="This is used to represent GFS results, attaching sequence tag BioEntities to a BioEntity Network rule linking a precursor ion to a peptide." updated_by="1" update_date="2007-12-13 09:49:56.196978" pinned="true" inheritable="false" value_type="bioentity"/>
  <ruleform.attribute id="295" name="UCSC Genome Browser Chromosome Name" description="The name of a chromosome as recognized by the UCSC Genome Browser" notes="Used to translate various Chromosome BioEntities into a form recognizable by UCSC for our GFF File generating script" updated_by="1" update_date="2007-12-17 15:37:48.736949" pinned="false" inheritable="false"/>
  <ruleform.attribute id="481" name="Special System Attribute" description="Privileged Attributes that have special meaning in the CoRE576 System" updated_by="1" update_date="2008-03-10 17:18:35.836969" pinned="false" inheritable="false"/>  
  
  <ruleform.bioentity_attribute id="6592489" bioentity="2761696" attribute="166" text_value="Tag" updated_by="1" update_date="2007-07-10 23:30:56.434835" resource="1"/>
  <ruleform.bioentity_attribute id="6592490" bioentity="2761696" attribute="167" text_value="tag_seq" updated_by="1" update_date="2007-07-10 23:30:56.434835" resource="1"/>
  <ruleform.bioentity_attribute id="6592491" bioentity="2761697" attribute="166" text_value="Precursor Ion" updated_by="1" update_date="2007-07-10 23:30:56.434835" resource="1"/>
  <ruleform.bioentity_attribute id="6592492" bioentity="2761697" attribute="167" text_value="precursor_ion_seq" updated_by="1" update_date="2007-07-10 23:30:56.434835" resource="1"/>
  <ruleform.bioentity_attribute id="6592493" bioentity="2761698" attribute="166" text_value="Product Ion" updated_by="1" update_date="2007-07-10 23:30:56.434835" resource="1"/>
  <ruleform.bioentity_attribute id="6592494" bioentity="2761698" attribute="167" text_value="product_ion_seq" updated_by="1" update_date="2007-07-10 23:30:56.434835" resource="1"/>
  <ruleform.bioentity_attribute id="6592495" bioentity="2761699" attribute="166" text_value="Mass List" updated_by="1" update_date="2007-07-13 15:21:26.32016" resource="1"/>
  <ruleform.bioentity_attribute id="6592496" bioentity="2761699" attribute="167" text_value="mass_list_seq" updated_by="1" update_date="2007-07-13 15:21:26.32016" resource="1"/>
  <ruleform.bioentity_attribute id="6873725" bioentity="7423490" attribute="34" text_value="F" updated_by="1" update_date="2007-11-01 13:17:04.600621" resource="1"/>
  <ruleform.bioentity_attribute id="6873726" bioentity="7423490" attribute="258" text_value="+" updated_by="1" update_date="2007-11-01 13:17:04.600621" resource="1"/>
  <ruleform.bioentity_attribute id="6873727" bioentity="7423491" attribute="34" text_value="R" updated_by="1" update_date="2007-11-01 13:17:04.600621" resource="1"/>
  <ruleform.bioentity_attribute id="6873728" bioentity="7423491" attribute="258" text_value="-" updated_by="1" update_date="2007-11-01 13:17:04.600621" resource="1"/>
  <ruleform.bioentity_attribute id="8662879" bioentity="3748" attribute="166" text_value="Peptide" updated_by="1" update_date="2007-12-11 10:01:44.144438" resource="1"/>
  <ruleform.bioentity_attribute id="8662880" bioentity="3748" attribute="167" text_value="peptide_seq" updated_by="1" update_date="2007-12-11 10:03:29.23826" resource="1"/>
  <ruleform.bioentity_attribute id="8664218" bioentity="210092" attribute="295" text_value="chr1" updated_by="1" update_date="2007-12-17 15:37:48.736949" resource="56"/>
  <ruleform.bioentity_attribute id="8664219" bioentity="210093" attribute="295" text_value="chr2" updated_by="1" update_date="2007-12-17 15:37:48.736949" resource="56"/>
  <ruleform.bioentity_attribute id="8664220" bioentity="210094" attribute="295" text_value="chr3" updated_by="1" update_date="2007-12-17 15:37:48.736949" resource="56"/>
  <ruleform.bioentity_attribute id="8664221" bioentity="210095" attribute="295" text_value="chr4" updated_by="1" update_date="2007-12-17 15:37:48.736949" resource="56"/>
  <ruleform.bioentity_attribute id="8664222" bioentity="210096" attribute="295" text_value="chr5" updated_by="1" update_date="2007-12-17 15:37:48.736949" resource="56"/>
  <ruleform.bioentity_attribute id="8664223" bioentity="210097" attribute="295" text_value="chr6" updated_by="1" update_date="2007-12-17 15:37:48.736949" resource="56"/>
  <ruleform.bioentity_attribute id="8664224" bioentity="210098" attribute="295" text_value="chr7" updated_by="1" update_date="2007-12-17 15:37:48.736949" resource="56"/>
  <ruleform.bioentity_attribute id="8664225" bioentity="210099" attribute="295" text_value="chr8" updated_by="1" update_date="2007-12-17 15:37:48.736949" resource="56"/>
  <ruleform.bioentity_attribute id="8664226" bioentity="210100" attribute="295" text_value="chr9" updated_by="1" update_date="2007-12-17 15:37:48.736949" resource="56"/>
  <ruleform.bioentity_attribute id="8664227" bioentity="210101" attribute="295" text_value="chr10" updated_by="1" update_date="2007-12-17 15:37:48.736949" resource="56"/>
  <ruleform.bioentity_attribute id="8664228" bioentity="210102" attribute="295" text_value="chr11" updated_by="1" update_date="2007-12-17 15:37:48.736949" resource="56"/>
  <ruleform.bioentity_attribute id="8664229" bioentity="210103" attribute="295" text_value="chr12" updated_by="1" update_date="2007-12-17 15:37:48.736949" resource="56"/>
  <ruleform.bioentity_attribute id="8664230" bioentity="210104" attribute="295" text_value="chr13" updated_by="1" update_date="2007-12-17 15:37:48.736949" resource="56"/>
  <ruleform.bioentity_attribute id="8664231" bioentity="210105" attribute="295" text_value="chr14" updated_by="1" update_date="2007-12-17 15:37:48.736949" resource="56"/>
  <ruleform.bioentity_attribute id="8664232" bioentity="210106" attribute="295" text_value="chr15" updated_by="1" update_date="2007-12-17 15:37:48.736949" resource="56"/>
  <ruleform.bioentity_attribute id="8664233" bioentity="210107" attribute="295" text_value="chr16" updated_by="1" update_date="2007-12-17 15:37:48.736949" resource="56"/>
  <ruleform.bioentity_attribute id="8664234" bioentity="210108" attribute="295" text_value="chr17" updated_by="1" update_date="2007-12-17 15:37:48.736949" resource="56"/>
  <ruleform.bioentity_attribute id="8664235" bioentity="210109" attribute="295" text_value="chr18" updated_by="1" update_date="2007-12-17 15:37:48.736949" resource="56"/>
  <ruleform.bioentity_attribute id="8664236" bioentity="210110" attribute="295" text_value="chr19" updated_by="1" update_date="2007-12-17 15:37:48.736949" resource="56"/>
  <ruleform.bioentity_attribute id="8664237" bioentity="210111" attribute="295" text_value="chr20" updated_by="1" update_date="2007-12-17 15:37:48.736949" resource="56"/>
  <ruleform.bioentity_attribute id="8664238" bioentity="210112" attribute="295" text_value="chr21" updated_by="1" update_date="2007-12-17 15:37:48.736949" resource="56"/>
  <ruleform.bioentity_attribute id="8664239" bioentity="210113" attribute="295" text_value="chr22" updated_by="1" update_date="2007-12-17 15:37:48.736949" resource="56"/>
  <ruleform.bioentity_attribute id="8664240" bioentity="210114" attribute="295" text_value="chrX" updated_by="1" update_date="2007-12-17 15:37:48.736949" resource="56"/>
  <ruleform.bioentity_attribute id="8664241" bioentity="210115" attribute="295" text_value="chrY" updated_by="1" update_date="2007-12-17 15:37:48.736949" resource="56"/>
  <ruleform.bioentity_attribute id="8664242" bioentity="7423493" attribute="74" numeric_value="2834.92" updated_by="87" update_date="2008-05-20 13:53:49.064662" resource="251"/>
  <ruleform.bioentity_attribute id="8664243" bioentity="7423493" attribute="2" numeric_value="1000.000" updated_by="87" update_date="2008-05-20 13:53:49.064662" resource="251"/>
  <ruleform.bioentity_attribute id="8664244" bioentity="7423493" attribute="77" updated_by="87" update_date="2008-05-20 13:53:49.064662" resource="251" integer_value="2"/>
  <ruleform.bioentity_attribute id="8664245" bioentity="7423494" attribute="74" numeric_value="1545.12" updated_by="87" update_date="2008-05-20 13:53:49.064662" resource="251"/>
  <ruleform.bioentity_attribute id="8664246" bioentity="7423494" attribute="2" numeric_value="1000.000" updated_by="87" update_date="2008-05-20 13:53:49.064662" resource="251"/>
  <ruleform.bioentity_attribute id="8664247" bioentity="7423494" attribute="77" updated_by="87" update_date="2008-05-20 13:53:49.064662" resource="251" integer_value="3"/>
  <ruleform.bioentity_attribute id="8664248" bioentity="7423495" attribute="74" numeric_value="1932.89" updated_by="87" update_date="2008-05-20 13:53:49.064662" resource="251"/>
  <ruleform.bioentity_attribute id="8664249" bioentity="7423495" attribute="2" numeric_value="1000.000" updated_by="87" update_date="2008-05-20 13:53:49.064662" resource="251"/>
  <ruleform.bioentity_attribute id="8664250" bioentity="7423495" attribute="77" updated_by="87" update_date="2008-05-20 13:53:49.064662" resource="251" integer_value="3"/>
  <ruleform.bioentity_attribute id="8664251" bioentity="7423496" attribute="74" numeric_value="1808.52" updated_by="87" update_date="2008-05-20 13:53:49.064662" resource="251"/>
  <ruleform.bioentity_attribute id="8664252" bioentity="7423496" attribute="2" numeric_value="1000.000" updated_by="87" update_date="2008-05-20 13:53:49.064662" resource="251"/>
  <ruleform.bioentity_attribute id="8664253" bioentity="7423496" attribute="77" updated_by="87" update_date="2008-05-20 13:53:49.064662" resource="251" integer_value="2"/>
  
  <ruleform.bioentity_network id="39773" parent="210092" relationship="1" child="48" distance="1" updated_by="1" update_date="2008-05-16 12:51:09.465843" resource="1"/>
  <ruleform.bioentity_network id="39774" parent="210101" relationship="1" child="48" distance="1" updated_by="1" update_date="2008-05-16 12:51:09.465843" resource="1"/>
  <ruleform.bioentity_network id="39775" parent="210102" relationship="1" child="48" distance="1" updated_by="1" update_date="2008-05-16 12:51:09.465843" resource="1"/>
  <ruleform.bioentity_network id="39776" parent="210103" relationship="1" child="48" distance="1" updated_by="1" update_date="2008-05-16 12:51:09.465843" resource="1"/>
  <ruleform.bioentity_network id="39777" parent="210104" relationship="1" child="48" distance="1" updated_by="1" update_date="2008-05-16 12:51:09.465843" resource="1"/>
  <ruleform.bioentity_network id="39778" parent="210105" relationship="1" child="48" distance="1" updated_by="1" update_date="2008-05-16 12:51:09.465843" resource="1"/>
  <ruleform.bioentity_network id="39779" parent="210106" relationship="1" child="48" distance="1" updated_by="1" update_date="2008-05-16 12:51:09.465843" resource="1"/>
  <ruleform.bioentity_network id="39780" parent="210107" relationship="1" child="48" distance="1" updated_by="1" update_date="2008-05-16 12:51:09.465843" resource="1"/>
  <ruleform.bioentity_network id="39781" parent="210108" relationship="1" child="48" distance="1" updated_by="1" update_date="2008-05-16 12:51:09.465843" resource="1"/>
  <ruleform.bioentity_network id="39782" parent="210109" relationship="1" child="48" distance="1" updated_by="1" update_date="2008-05-16 12:51:09.465843" resource="1"/>
  <ruleform.bioentity_network id="39783" parent="210110" relationship="1" child="48" distance="1" updated_by="1" update_date="2008-05-16 12:51:09.465843" resource="1"/>
  <ruleform.bioentity_network id="39784" parent="210093" relationship="1" child="48" distance="1" updated_by="1" update_date="2008-05-16 12:51:09.465843" resource="1"/>
  <ruleform.bioentity_network id="39785" parent="210111" relationship="1" child="48" distance="1" updated_by="1" update_date="2008-05-16 12:51:09.465843" resource="1"/>
  <ruleform.bioentity_network id="39786" parent="210112" relationship="1" child="48" distance="1" updated_by="1" update_date="2008-05-16 12:51:09.465843" resource="1"/>
  <ruleform.bioentity_network id="39787" parent="210113" relationship="1" child="48" distance="1" updated_by="1" update_date="2008-05-16 12:51:09.465843" resource="1"/>
  <ruleform.bioentity_network id="39788" parent="210094" relationship="1" child="48" distance="1" updated_by="1" update_date="2008-05-16 12:51:09.465843" resource="1"/>
  <ruleform.bioentity_network id="39789" parent="210095" relationship="1" child="48" distance="1" updated_by="1" update_date="2008-05-16 12:51:09.465843" resource="1"/>
  <ruleform.bioentity_network id="39790" parent="210096" relationship="1" child="48" distance="1" updated_by="1" update_date="2008-05-16 12:51:09.465843" resource="1"/>
  <ruleform.bioentity_network id="39791" parent="210097" relationship="1" child="48" distance="1" updated_by="1" update_date="2008-05-16 12:51:09.465843" resource="1"/>
  <ruleform.bioentity_network id="39792" parent="210098" relationship="1" child="48" distance="1" updated_by="1" update_date="2008-05-16 12:51:09.465843" resource="1"/>
  <ruleform.bioentity_network id="39793" parent="210099" relationship="1" child="48" distance="1" updated_by="1" update_date="2008-05-16 12:51:09.465843" resource="1"/>
  <ruleform.bioentity_network id="39794" parent="210100" relationship="1" child="48" distance="1" updated_by="1" update_date="2008-05-16 12:51:09.465843" resource="1"/>
  <ruleform.bioentity_network id="39796" parent="210114" relationship="1" child="48" distance="1" updated_by="1" update_date="2008-05-16 12:51:09.465843" resource="1"/>
  <ruleform.bioentity_network id="39797" parent="210115" relationship="1" child="48" distance="1" updated_by="1" update_date="2008-05-16 12:51:09.465843" resource="1"/>
  
<!-- <ruleform.bioentity_network id="39798" parent="2761699" relationship="2" child="7423492" distance="1" updated_by="1" update_date="2008-05-20 13:53:49.064662" resource="251"/>-->
 <ruleform.bioentity_network id="39798" parent="7423492" relationship="167" child="2761699" distance="1" updated_by="1" update_date="2008-05-20 13:53:49.064662" resource="251"/>
<!-- <ruleform.bioentity_network id="39799" parent="2761697" relationship="2" child="7423493" distance="1" updated_by="1" update_date="2008-05-20 13:53:49.064662" resource="251"/>
--> <ruleform.bioentity_network id="39799" parent="7423493" relationship="165" child="2761697" distance="1" updated_by="1" update_date="2008-05-20 13:53:49.064662" resource="251"/>
 
  <!--<ruleform.bioentity_network id="39800" parent="7423492" relationship="98" child="7423493" distance="1" ordering="1" updated_by="87" update_date="2008-05-20 13:53:49.064662" resource="251"/>-->
  <ruleform.bioentity_network id="39800" parent="7423493" relationship="163" child="7423492" distance="1" ordering="1" updated_by="87" update_date="2008-05-20 13:53:49.064662" resource="251"/>
<!-- <ruleform.bioentity_network id="39801" parent="2761697" relationship="2" child="7423494" distance="1" updated_by="1" update_date="2008-05-20 13:53:49.064662" resource="251"/>-->
 <ruleform.bioentity_network id="39801" parent="7423494" relationship="165" child="2761697" distance="1" updated_by="1" update_date="2008-05-20 13:53:49.064662" resource="251"/>
  
  <!--<ruleform.bioentity_network id="39802" parent="7423492" relationship="98" child="7423494" distance="1" ordering="2" updated_by="87" update_date="2008-05-20 13:53:49.064662" resource="251"/>-->
  <ruleform.bioentity_network id="39802" parent="7423494" relationship="163" child="7423492" distance="1" ordering="2" updated_by="87" update_date="2008-05-20 13:53:49.064662" resource="251"/>
<!--  <ruleform.bioentity_network id="39803" parent="2761697" relationship="2" child="7423495" distance="1" updated_by="1" update_date="2008-05-20 13:53:49.064662" resource="251"/>-->
 <ruleform.bioentity_network id="39803" parent="7423495" relationship="165" child="2761697" distance="1" updated_by="1" update_date="2008-05-20 13:53:49.064662" resource="251"/>
 <!--<ruleform.bioentity_network id="39804" parent="7423492" relationship="98" child="7423495" distance="1" ordering="3" updated_by="87" update_date="2008-05-20 13:53:49.064662" resource="251"/>-->
  <ruleform.bioentity_network id="39804" parent="7423495" relationship="163" child="7423492" distance="1" ordering="3" updated_by="87" update_date="2008-05-20 13:53:49.064662" resource="251"/>
<!-- <ruleform.bioentity_network id="39805" parent="2761697" relationship="2" child="7423496" distance="1" updated_by="1" update_date="2008-05-20 13:53:49.064662" resource="251"/>
--> <ruleform.bioentity_network id="39805" parent="7423496" relationship="165" child="2761697" distance="1" updated_by="1" update_date="2008-05-20 13:53:49.064662" resource="251"/>
 <!--<ruleform.bioentity_network id="39806" parent="7423492" relationship="98" child="7423496" distance="1" ordering="4" updated_by="87" update_date="2008-05-20 13:53:49.064662" resource="251"/>-->
  <ruleform.bioentity_network id="39806" parent="7423496" relationship="163" child="7423492" distance="1" ordering="4" updated_by="87" update_date="2008-05-20 13:53:49.064662" resource="251"/>
 
  <ruleform.resource_network id="55" parent="136" relationship="1" child="231" distance="1" updated_by="1" update_date="2008-02-05 15:34:40.050795"/>
  <ruleform.resource_network id="56" parent="88" relationship="1" child="231" distance="1" updated_by="1" update_date="2008-02-05 15:34:40.050795"/>
  <ruleform.resource_network id="64" parent="87" relationship="1" child="232" distance="1" updated_by="1" update_date="2008-02-05 15:34:40.050795"/>
  <ruleform.resource_network id="65" parent="169" relationship="1" child="232" distance="1" updated_by="1" update_date="2008-02-05 15:34:40.050795"/>
  <ruleform.resource_network id="406" parent="1" relationship="1" child="235" distance="1" updated_by="1" update_date="2008-02-05 22:48:39.675482"/>
  <ruleform.resource_network id="1431" parent="250" relationship="1" child="231" distance="1" updated_by="1" update_date="2008-05-14 11:30:18.200558"/>
  <ruleform.resource_network id="1432" parent="88" relationship="2" child="251" distance="1" updated_by="1" update_date="2008-05-20 13:53:49.064662"/>
  
  <ruleform.resource_attribute id="10" resource="88" attribute="166" text_value="PKL File" updated_by="1" update_date="2007-07-13 15:10:34.473369"/>
  <ruleform.resource_attribute id="11" resource="88" attribute="167" text_value="pkl_mass_list_file_seq" updated_by="1" update_date="2007-07-13 15:10:34.473369"/>
  <ruleform.resource_attribute id="30" resource="136" attribute="232" text_value="\t" notes="GFS files are tab delimited" updated_by="1" update_date="2007-08-09 15:00:16.446184"/>
  <ruleform.resource_attribute id="31" resource="136" attribute="233" text_value="\n" notes="Each line of a GFS output file represents a separate GFS match" updated_by="1" update_date="2007-08-09 15:00:08.299942"/>
  <ruleform.resource_attribute id="32" resource="136" attribute="166" text_value="GFS Output File" updated_by="1" update_date="2007-12-12 21:52:49.881998"/>
  <ruleform.resource_attribute id="33" resource="136" attribute="167" text_value="gfs_output_file_seq" updated_by="1" update_date="2007-12-12 21:52:49.881998"/>
  <ruleform.resource_attribute id="34" resource="250" attribute="166" text_value="DTA File" updated_by="1" update_date="2008-05-14 11:32:23.523887"/>
  <ruleform.resource_attribute id="35" resource="250" attribute="167" text_value="dta_mass_list_file_seq" updated_by="1" update_date="2008-05-14 11:32:47.884002"/>
  
  <ruleform.location_context id="2" name="Human Genome Draft 18 Coordinate" description="Specifies a location within a specific draft of the Human genome." research="1" pinned="false" updated_by="1" update_date="2007-10-11 00:46:02.704907"/>
  <ruleform.location_context id="11" name="Peptide Location" description="Context for specifying a sub-sequence or feature of some protein or peptide" pinned="true" updated_by="1" update_date="2007-12-11 11:26:22.308449"/>
  
  <ruleform.context_attribute id="12" context="2" sequence_number="1" attribute="255" required="true" updated_by="1" update_date="2007-12-06 13:26:13.958616"/>
  <ruleform.context_attribute id="13" context="2" sequence_number="2" attribute="17" required="true" updated_by="1" update_date="2007-12-06 13:26:13.958616"/>
  <ruleform.context_attribute id="14" context="2" sequence_number="3" attribute="22" required="true" updated_by="1" update_date="2007-12-06 13:26:13.958616"/>
  <ruleform.context_attribute id="15" context="2" sequence_number="4" attribute="23" required="true" updated_by="1" update_date="2007-12-06 13:26:13.958616"/>
  <ruleform.context_attribute id="16" context="11" sequence_number="1" attribute="255" required="true" updated_by="1" update_date="2007-12-11 11:26:22.308449"/>
  <ruleform.context_attribute id="17" context="11" sequence_number="2" attribute="22" required="true" updated_by="1" update_date="2007-12-11 11:26:22.308449"/>
  <ruleform.context_attribute id="18" context="11" sequence_number="3" attribute="23" required="true" updated_by="1" update_date="2007-12-11 11:26:22.308449"/>
  
</dataset>
