# Supplementary material for: Ultra-Structure database design methodology for managing systems biology data and analyses
Source: BMC Bioinformatics. 2009 Aug 19;10:254. doi: 10.1186/1471-2105-10-254 (PMC2748085; doi:10.1186/1471-2105-10-254)
Supplement: Additional file 2 — Ultra-Structure Prototype. Distribution of prototype code. Instructions for use are contained inside. [file 1471-2105-10-254-S2.zip › core576/main/core576-client/src/test/resources/edu/unc/giddings/core576/client/importer/MassListImporterTestExpectedOutput.xml]

<?xml version='1.0' encoding='UTF-8'?>
<!DOCTYPE dataset SYSTEM "../core576.dtd">
<dataset>
  <ruleform.resource id="1" name="CoRE576" description="The CoRE576 Ultra-Structure system" notes="A rule with a resource of &apos;CoRE576&apos; is one of the main system rules" updated_by="1" update_date="2008-06-02 15:50:12.806254" pinned="false"/>
  <ruleform.resource id="87" name="Mass List File Importer" description="Software that translates a PKL- or DTA-formatted mass list file into CoRE576 rules, which are then loaded into the database" updated_by="1" update_date="2008-06-02 15:50:12.806254" pinned="true"/>
  <ruleform.resource id="88" name="PKL Mass List File" description="A file that represents mass spectrometry mass lists in the PKL format" updated_by="1" update_date="2008-06-02 15:50:12.806254" pinned="true"/>
  <ruleform.resource id="231" name="File" description="Denotes a resource that is a file of some kind (output from some computational analysis, etc.)" updated_by="1" update_date="2008-06-02 15:50:12.806254" pinned="false"/>
  <ruleform.resource id="232" name="Importer Software" description="Software used to import data into the system" updated_by="1" update_date="2008-06-02 15:50:12.806254" pinned="false"/>
  <ruleform.resource id="235" name="Special System Resource" description="Privileged Resources that have special meaning in the CoRE576 System" updated_by="1" update_date="2008-06-02 15:50:12.806254" pinned="false"/>
  <ruleform.resource id="250" name="DTA Mass List File" description="A file that represents mass spectrometry mass lists in the DTA format" updated_by="1" update_date="2008-06-02 15:50:12.806254" pinned="true"/>
  <ruleform.resource id="251" name="PKL File 1" updated_by="1" update_date="2008-06-02 15:50:15.087271" pinned="false" file_name="MassListImporterTestSampleInput.pkl" md5="e95b74dac80740356d700e4615844518"/>
  
  <ruleform.bioentity id="2761697" name="Precursor Ion" description="An ion that reacts to form particular product ions in the context of a mass spectrometry experiment." notes="Definition from IUPAC MS Terms and Definitions, First Public Draft, June 2005" updated_by="1" update_date="2008-06-02 15:50:12.806254" pinned="true"/>
  <ruleform.bioentity id="2761698" name="Product Ion" description="An ion formed as the product of a reaction involving a particular precursor ion. The reaction could be unimolecular dissociation, an ion/molecule reaction, or involve simply a change in the number of charges." notes="Definition from IUPAC MS Terms and Definitions, First Public Draft, June 2005" updated_by="1" update_date="2008-06-02 15:50:12.806254" pinned="true"/>
  <ruleform.bioentity id="2761699" name="Mass List" description="A list of ion masses as generated by a mass spectrometer." notes="Note that this is distinct from a Resource in the sense that this is not representing a particular file containing the list, but rather the grouping of ion mass list entries itself." updated_by="1" update_date="2008-06-02 15:50:12.806254" pinned="true"/>
  <ruleform.bioentity id="2761700" name="Mass List 2761700" updated_by="1" update_date="2008-06-02 15:50:15.087271" pinned="false"/>
  <ruleform.bioentity id="2761701" name="Precursor Ion 2761701" updated_by="1" update_date="2008-06-02 15:50:15.087271" pinned="false"/>
  <ruleform.bioentity id="2761702" name="Product Ion 2761702" updated_by="1" update_date="2008-06-02 15:50:15.087271" pinned="false"/>
  <ruleform.bioentity id="2761703" name="Product Ion 2761703" updated_by="1" update_date="2008-06-02 15:50:15.087271" pinned="false"/>
  <ruleform.bioentity id="2761704" name="Product Ion 2761704" updated_by="1" update_date="2008-06-02 15:50:15.087271" pinned="false"/>
  <ruleform.bioentity id="2761705" name="Product Ion 2761705" updated_by="1" update_date="2008-06-02 15:50:15.087271" pinned="false"/>
  <ruleform.bioentity id="2761706" name="Precursor Ion 2761706" updated_by="1" update_date="2008-06-02 15:50:15.087271" pinned="false"/>
  <ruleform.bioentity id="2761707" name="Product Ion 2761707" updated_by="1" update_date="2008-06-02 15:50:15.087271" pinned="false"/>
  <ruleform.bioentity id="2761708" name="Product Ion 2761708" updated_by="1" update_date="2008-06-02 15:50:15.087271" pinned="false"/>
  <ruleform.bioentity id="2761709" name="Product Ion 2761709" updated_by="1" update_date="2008-06-02 15:50:15.087271" pinned="false"/>
  <ruleform.bioentity id="2761710" name="Precursor Ion 2761710" updated_by="1" update_date="2008-06-02 15:50:15.087271" pinned="false"/>
  <ruleform.bioentity id="2761711" name="Product Ion 2761711" updated_by="1" update_date="2008-06-02 15:50:15.087271" pinned="false"/>
  <ruleform.bioentity id="2761712" name="Product Ion 2761712" updated_by="1" update_date="2008-06-02 15:50:15.087271" pinned="false"/>
  <ruleform.bioentity id="2761713" name="Product Ion 2761713" updated_by="1" update_date="2008-06-02 15:50:15.087271" pinned="false"/>
  <ruleform.bioentity id="2761714" name="Product Ion 2761714" updated_by="1" update_date="2008-06-02 15:50:15.087271" pinned="false"/>
  <ruleform.bioentity id="2761715" name="Product Ion 2761715" updated_by="1" update_date="2008-06-02 15:50:15.087271" pinned="false"/>
  <ruleform.bioentity id="2761716" name="Product Ion 2761716" updated_by="1" update_date="2008-06-02 15:50:15.087271" pinned="false"/>
  
  <ruleform.attribute id="2" name="Intensity" description="The height or area of a peak of a mass spectrum" updated_by="1" update_date="2008-06-02 15:50:12.806254" pinned="false" inheritable="false" value_type="numeric"/>
  <ruleform.attribute id="74" name="m/z" description="The mass-to-charge ratio of an ionic species." updated_by="1" update_date="2008-06-02 15:50:12.806254" pinned="false" inheritable="false" value_type="numeric"/>
  <ruleform.attribute id="77" name="Charge" description="The electrical charge carried by a single proton (or the negative charge carried by a single electron)" updated_by="1" update_date="2008-06-02 15:50:12.806254" pinned="false" inheritable="false" value_type="integer"/>
  <ruleform.attribute id="166" name="CoRE576 Group Name Prefix" description="The string used to generate sequential Entity names for an object" updated_by="1" update_date="2008-06-02 15:50:12.806254" pinned="true" inheritable="false" value_type="text"/>
  <ruleform.attribute id="167" name="CoRE576 Group Name Sequence Object" description="The Postgres Sequence Object used to generate sequential Entity names for an object" notes="The value of this attribute should be the name of a sequence object in the &quot;sequences&quot; schema.  The &quot;generate_*_from_group&quot; functions use this attribute to generate new entity names." updated_by="1" update_date="2008-06-02 15:50:12.806254" pinned="true" inheritable="false" value_type="text"/>
  <ruleform.attribute id="168" name="Precursor Ion Attribute" description="An attribute that is applicable to a Precursor Ion BioEntity" updated_by="1" update_date="2008-06-02 15:50:12.806254" pinned="false" inheritable="false"/>
  <ruleform.attribute id="169" name="Product Ion Attribute" description="An attribute that is applicable to a Precursor Ion BioEntity" updated_by="1" update_date="2008-06-02 15:50:12.806254" pinned="false" inheritable="false"/>
  <ruleform.attribute id="481" name="Special System Attribute" description="Privileged Attributes that have special meaning in the CoRE576 System" updated_by="1" update_date="2008-06-02 15:50:12.806254" pinned="false" inheritable="false"/>
  
  <ruleform.bioentity_attribute id="6592491" bioentity="2761697" attribute="166" text_value="Precursor Ion" updated_by="1" update_date="2008-06-02 15:50:12.806254" resource="1"/>
  <ruleform.bioentity_attribute id="6592492" bioentity="2761697" attribute="167" text_value="precursor_ion_seq" updated_by="1" update_date="2008-06-02 15:50:12.806254" resource="1"/>
  <ruleform.bioentity_attribute id="6592493" bioentity="2761698" attribute="166" text_value="Product Ion" updated_by="1" update_date="2008-06-02 15:50:12.806254" resource="1"/>
  <ruleform.bioentity_attribute id="6592494" bioentity="2761698" attribute="167" text_value="product_ion_seq" updated_by="1" update_date="2008-06-02 15:50:12.806254" resource="1"/>
  <ruleform.bioentity_attribute id="6592495" bioentity="2761699" attribute="166" text_value="Mass List" updated_by="1" update_date="2008-06-02 15:50:12.806254" resource="1"/>
  <ruleform.bioentity_attribute id="6592496" bioentity="2761699" attribute="167" text_value="mass_list_seq" updated_by="1" update_date="2008-06-02 15:50:12.806254" resource="1"/>
  <ruleform.bioentity_attribute id="6592497" bioentity="2761701" attribute="74" numeric_value="391.2922" updated_by="87" update_date="2008-06-02 15:50:15.087271" resource="251"/>
  <ruleform.bioentity_attribute id="6592498" bioentity="2761701" attribute="2" numeric_value="732352.0000" updated_by="87" update_date="2008-06-02 15:50:15.087271" resource="251"/>
  <ruleform.bioentity_attribute id="6592499" bioentity="2761701" attribute="77" updated_by="87" update_date="2008-06-02 15:50:15.087271" resource="251" integer_value="3"/>
  <ruleform.bioentity_attribute id="6592500" bioentity="2761702" attribute="74" numeric_value="356.3893" updated_by="87" update_date="2008-06-02 15:50:15.087271" resource="251"/>
  <ruleform.bioentity_attribute id="6592501" bioentity="2761702" attribute="2" numeric_value="673" updated_by="87" update_date="2008-06-02 15:50:15.087271" resource="251"/>
  <ruleform.bioentity_attribute id="6592502" bioentity="2761703" attribute="74" numeric_value="384.5347" updated_by="87" update_date="2008-06-02 15:50:15.087271" resource="251"/>
  <ruleform.bioentity_attribute id="6592503" bioentity="2761703" attribute="2" numeric_value="1718" updated_by="87" update_date="2008-06-02 15:50:15.087271" resource="251"/>
  <ruleform.bioentity_attribute id="6592504" bioentity="2761704" attribute="74" numeric_value="408.3159" updated_by="87" update_date="2008-06-02 15:50:15.087271" resource="251"/>
  <ruleform.bioentity_attribute id="6592505" bioentity="2761704" attribute="2" numeric_value="876" updated_by="87" update_date="2008-06-02 15:50:15.087271" resource="251"/>
  <ruleform.bioentity_attribute id="6592506" bioentity="2761705" attribute="74" numeric_value="417.8003" updated_by="87" update_date="2008-06-02 15:50:15.087271" resource="251"/>
  <ruleform.bioentity_attribute id="6592507" bioentity="2761705" attribute="2" numeric_value="1760" updated_by="87" update_date="2008-06-02 15:50:15.087271" resource="251"/>
  <ruleform.bioentity_attribute id="6592508" bioentity="2761706" attribute="74" numeric_value="1430.3357" updated_by="87" update_date="2008-06-02 15:50:15.087271" resource="251"/>
  <ruleform.bioentity_attribute id="6592509" bioentity="2761706" attribute="2" numeric_value="545907.0000" updated_by="87" update_date="2008-06-02 15:50:15.087271" resource="251"/>
  <ruleform.bioentity_attribute id="6592510" bioentity="2761706" attribute="77" updated_by="87" update_date="2008-06-02 15:50:15.087271" resource="251" integer_value="2"/>
  <ruleform.bioentity_attribute id="6592511" bioentity="2761707" attribute="74" numeric_value="569.2527" updated_by="87" update_date="2008-06-02 15:50:15.087271" resource="251"/>
  <ruleform.bioentity_attribute id="6592512" bioentity="2761707" attribute="2" numeric_value="840" updated_by="87" update_date="2008-06-02 15:50:15.087271" resource="251"/>
  <ruleform.bioentity_attribute id="6592513" bioentity="2761708" attribute="74" numeric_value="672.2366" updated_by="87" update_date="2008-06-02 15:50:15.087271" resource="251"/>
  <ruleform.bioentity_attribute id="6592514" bioentity="2761708" attribute="2" numeric_value="600" updated_by="87" update_date="2008-06-02 15:50:15.087271" resource="251"/>
  <ruleform.bioentity_attribute id="6592515" bioentity="2761709" attribute="74" numeric_value="715.1851" updated_by="87" update_date="2008-06-02 15:50:15.087271" resource="251"/>
  <ruleform.bioentity_attribute id="6592516" bioentity="2761709" attribute="2" numeric_value="911" updated_by="87" update_date="2008-06-02 15:50:15.087271" resource="251"/>
  <ruleform.bioentity_attribute id="6592517" bioentity="2761710" attribute="74" numeric_value="401.8983" updated_by="87" update_date="2008-06-02 15:50:15.087271" resource="251"/>
  <ruleform.bioentity_attribute id="6592518" bioentity="2761710" attribute="2" numeric_value="692569.0000" updated_by="87" update_date="2008-06-02 15:50:15.087271" resource="251"/>
  <ruleform.bioentity_attribute id="6592519" bioentity="2761710" attribute="77" updated_by="87" update_date="2008-06-02 15:50:15.087271" resource="251" integer_value="2"/>
  <ruleform.bioentity_attribute id="6592520" bioentity="2761711" attribute="74" numeric_value="353.1039" updated_by="87" update_date="2008-06-02 15:50:15.087271" resource="251"/>
  <ruleform.bioentity_attribute id="6592521" bioentity="2761711" attribute="2" numeric_value="1903" updated_by="87" update_date="2008-06-02 15:50:15.087271" resource="251"/>
  <ruleform.bioentity_attribute id="6592522" bioentity="2761712" attribute="74" numeric_value="374.9514" updated_by="87" update_date="2008-06-02 15:50:15.087271" resource="251"/>
  <ruleform.bioentity_attribute id="6592523" bioentity="2761712" attribute="2" numeric_value="2664" updated_by="87" update_date="2008-06-02 15:50:15.087271" resource="251"/>
  <ruleform.bioentity_attribute id="6592524" bioentity="2761713" attribute="74" numeric_value="381.7028" updated_by="87" update_date="2008-06-02 15:50:15.087271" resource="251"/>
  <ruleform.bioentity_attribute id="6592525" bioentity="2761713" attribute="2" numeric_value="1111" updated_by="87" update_date="2008-06-02 15:50:15.087271" resource="251"/>
  <ruleform.bioentity_attribute id="6592526" bioentity="2761714" attribute="74" numeric_value="422.2477" updated_by="87" update_date="2008-06-02 15:50:15.087271" resource="251"/>
  <ruleform.bioentity_attribute id="6592527" bioentity="2761714" attribute="2" numeric_value="918" updated_by="87" update_date="2008-06-02 15:50:15.087271" resource="251"/>
  <ruleform.bioentity_attribute id="6592528" bioentity="2761715" attribute="74" numeric_value="507.3505" updated_by="87" update_date="2008-06-02 15:50:15.087271" resource="251"/>
  <ruleform.bioentity_attribute id="6592529" bioentity="2761715" attribute="2" numeric_value="1558" updated_by="87" update_date="2008-06-02 15:50:15.087271" resource="251"/>
  <ruleform.bioentity_attribute id="6592530" bioentity="2761716" attribute="74" numeric_value="519.1335" updated_by="87" update_date="2008-06-02 15:50:15.087271" resource="251"/>
  <ruleform.bioentity_attribute id="6592531" bioentity="2761716" attribute="2" numeric_value="780" updated_by="87" update_date="2008-06-02 15:50:15.087271" resource="251"/>
  
  <!--<ruleform.bioentity_network id="1" parent="2761699" relationship="2" child="2761700" distance="1" updated_by="1" update_date="2008-06-02 15:50:15.087271" resource="251"/>
  <ruleform.bioentity_network id="2" parent="2761697" relationship="2" child="2761701" distance="1" updated_by="1" update_date="2008-06-02 15:50:15.087271" resource="251"/>
  <ruleform.bioentity_network id="3" parent="2761701" relationship="163" child="2761700" distance="1" updated_by="87" update_date="2008-06-02 15:50:15.087271" resource="251" ordering="1"/>
  <ruleform.bioentity_network id="4" parent="2761698" relationship="2" child="2761702" distance="1" updated_by="1" update_date="2008-06-02 15:50:15.087271" resource="251"/>
  <ruleform.bioentity_network id="5" parent="2761702" relationship="97" child="2761701" distance="1" updated_by="87" update_date="2008-06-02 15:50:15.087271" resource="251"/>
  <ruleform.bioentity_network id="6" parent="2761698" relationship="2" child="2761703" distance="1" updated_by="1" update_date="2008-06-02 15:50:15.087271" resource="251"/>
  <ruleform.bioentity_network id="7" parent="2761703" relationship="97" child="2761701" distance="1" updated_by="87" update_date="2008-06-02 15:50:15.087271" resource="251"/>
  <ruleform.bioentity_network id="8" parent="2761698" relationship="2" child="2761704" distance="1" updated_by="1" update_date="2008-06-02 15:50:15.087271" resource="251"/>
  <ruleform.bioentity_network id="9" parent="2761704" relationship="97" child="2761701" distance="1" updated_by="87" update_date="2008-06-02 15:50:15.087271" resource="251"/>
  <ruleform.bioentity_network id="10" parent="2761698" relationship="2" child="2761705" distance="1" updated_by="1" update_date="2008-06-02 15:50:15.087271" resource="251"/>
  <ruleform.bioentity_network id="11" parent="2761705" relationship="97" child="2761701" distance="1" updated_by="87" update_date="2008-06-02 15:50:15.087271" resource="251"/>
  <ruleform.bioentity_network id="12" parent="2761697" relationship="2" child="2761706" distance="1" updated_by="1" update_date="2008-06-02 15:50:15.087271" resource="251"/>
  <ruleform.bioentity_network id="13" parent="2761706" relationship="163" child="2761700" distance="1" updated_by="87" update_date="2008-06-02 15:50:15.087271" resource="251" ordering="2"/>
  <ruleform.bioentity_network id="14" parent="2761698" relationship="2" child="2761707" distance="1" updated_by="1" update_date="2008-06-02 15:50:15.087271" resource="251"/>
  <ruleform.bioentity_network id="15" parent="2761707" relationship="97" child="2761706" distance="1" updated_by="87" update_date="2008-06-02 15:50:15.087271" resource="251"/>
  <ruleform.bioentity_network id="16" parent="2761698" relationship="2" child="2761708" distance="1" updated_by="1" update_date="2008-06-02 15:50:15.087271" resource="251"/>
  <ruleform.bioentity_network id="17" parent="2761708" relationship="97" child="2761706" distance="1" updated_by="87" update_date="2008-06-02 15:50:15.087271" resource="251"/>
  <ruleform.bioentity_network id="18" parent="2761698" relationship="2" child="2761709" distance="1" updated_by="1" update_date="2008-06-02 15:50:15.087271" resource="251"/>
  <ruleform.bioentity_network id="19" parent="2761709" relationship="97" child="2761706" distance="1" updated_by="87" update_date="2008-06-02 15:50:15.087271" resource="251"/>
  <ruleform.bioentity_network id="20" parent="2761697" relationship="2" child="2761710" distance="1" updated_by="1" update_date="2008-06-02 15:50:15.087271" resource="251"/>
  <ruleform.bioentity_network id="21" parent="2761710" relationship="163" child="2761700" distance="1" updated_by="87" update_date="2008-06-02 15:50:15.087271" resource="251" ordering="3"/>
  <ruleform.bioentity_network id="22" parent="2761698" relationship="2" child="2761711" distance="1" updated_by="1" update_date="2008-06-02 15:50:15.087271" resource="251"/>
  <ruleform.bioentity_network id="23" parent="2761711" relationship="97" child="2761710" distance="1" updated_by="87" update_date="2008-06-02 15:50:15.087271" resource="251"/>
  <ruleform.bioentity_network id="24" parent="2761698" relationship="2" child="2761712" distance="1" updated_by="1" update_date="2008-06-02 15:50:15.087271" resource="251"/>
  <ruleform.bioentity_network id="25" parent="2761712" relationship="97" child="2761710" distance="1" updated_by="87" update_date="2008-06-02 15:50:15.087271" resource="251"/>
  <ruleform.bioentity_network id="26" parent="2761698" relationship="2" child="2761713" distance="1" updated_by="1" update_date="2008-06-02 15:50:15.087271" resource="251"/>
  <ruleform.bioentity_network id="27" parent="2761713" relationship="97" child="2761710" distance="1" updated_by="87" update_date="2008-06-02 15:50:15.087271" resource="251"/>
  <ruleform.bioentity_network id="28" parent="2761698" relationship="2" child="2761714" distance="1" updated_by="1" update_date="2008-06-02 15:50:15.087271" resource="251"/>
  <ruleform.bioentity_network id="29" parent="2761714" relationship="97" child="2761710" distance="1" updated_by="87" update_date="2008-06-02 15:50:15.087271" resource="251"/>
  <ruleform.bioentity_network id="30" parent="2761698" relationship="2" child="2761715" distance="1" updated_by="1" update_date="2008-06-02 15:50:15.087271" resource="251"/>
  <ruleform.bioentity_network id="31" parent="2761715" relationship="97" child="2761710" distance="1" updated_by="87" update_date="2008-06-02 15:50:15.087271" resource="251"/>
  <ruleform.bioentity_network id="32" parent="2761698" relationship="2" child="2761716" distance="1" updated_by="1" update_date="2008-06-02 15:50:15.087271" resource="251"/>
  <ruleform.bioentity_network id="33" parent="2761716" relationship="97" child="2761710" distance="1" updated_by="87" update_date="2008-06-02 15:50:15.087271" resource="251"/>-->
  
  <ruleform.bioentity_network id="1" parent="2761700" relationship="167" child="2761699" distance="1" updated_by="1" update_date="2008-06-03 15:15:05.387531" resource="251"/>
  <ruleform.bioentity_network id="2" parent="2761701" relationship="165" child="2761697" distance="1" updated_by="1" update_date="2008-06-03 15:15:05.387531" resource="251"/>
  <ruleform.bioentity_network id="3" parent="2761701" relationship="163" child="2761700" distance="1" updated_by="87" update_date="2008-06-03 15:15:05.387531" resource="251" ordering="1"/>
  <ruleform.bioentity_network id="4" parent="2761702" relationship="165" child="2761698" distance="1" updated_by="1" update_date="2008-06-03 15:15:05.387531" resource="251"/>
  <ruleform.bioentity_network id="5" parent="2761702" relationship="97" child="2761701" distance="1" updated_by="87" update_date="2008-06-03 15:15:05.387531" resource="251" ordering="1"/>
  <ruleform.bioentity_network id="6" parent="2761703" relationship="165" child="2761698" distance="1" updated_by="1" update_date="2008-06-03 15:15:05.387531" resource="251"/>
  <ruleform.bioentity_network id="7" parent="2761703" relationship="97" child="2761701" distance="1" updated_by="87" update_date="2008-06-03 15:15:05.387531" resource="251" ordering="2"/>
  <ruleform.bioentity_network id="8" parent="2761704" relationship="165" child="2761698" distance="1" updated_by="1" update_date="2008-06-03 15:15:05.387531" resource="251"/>
  <ruleform.bioentity_network id="9" parent="2761704" relationship="97" child="2761701" distance="1" updated_by="87" update_date="2008-06-03 15:15:05.387531" resource="251" ordering="3"/>
  <ruleform.bioentity_network id="10" parent="2761705" relationship="165" child="2761698" distance="1" updated_by="1" update_date="2008-06-03 15:15:05.387531" resource="251"/>
  <ruleform.bioentity_network id="11" parent="2761705" relationship="97" child="2761701" distance="1" updated_by="87" update_date="2008-06-03 15:15:05.387531" resource="251" ordering="4"/>
  <ruleform.bioentity_network id="12" parent="2761706" relationship="165" child="2761697" distance="1" updated_by="1" update_date="2008-06-03 15:15:05.387531" resource="251"/>
  <ruleform.bioentity_network id="13" parent="2761706" relationship="163" child="2761700" distance="1" updated_by="87" update_date="2008-06-03 15:15:05.387531" resource="251" ordering="2"/>
  <ruleform.bioentity_network id="14" parent="2761707" relationship="165" child="2761698" distance="1" updated_by="1" update_date="2008-06-03 15:15:05.387531" resource="251"/>
  <ruleform.bioentity_network id="15" parent="2761707" relationship="97" child="2761706" distance="1" updated_by="87" update_date="2008-06-03 15:15:05.387531" resource="251" ordering="1"/>
  <ruleform.bioentity_network id="16" parent="2761708" relationship="165" child="2761698" distance="1" updated_by="1" update_date="2008-06-03 15:15:05.387531" resource="251"/>
  <ruleform.bioentity_network id="17" parent="2761708" relationship="97" child="2761706" distance="1" updated_by="87" update_date="2008-06-03 15:15:05.387531" resource="251" ordering="2"/>
  <ruleform.bioentity_network id="18" parent="2761709" relationship="165" child="2761698" distance="1" updated_by="1" update_date="2008-06-03 15:15:05.387531" resource="251"/>
  <ruleform.bioentity_network id="19" parent="2761709" relationship="97" child="2761706" distance="1" updated_by="87" update_date="2008-06-03 15:15:05.387531" resource="251" ordering="3"/>
  <ruleform.bioentity_network id="20" parent="2761710" relationship="165" child="2761697" distance="1" updated_by="1" update_date="2008-06-03 15:15:05.387531" resource="251"/>
  <ruleform.bioentity_network id="21" parent="2761710" relationship="163" child="2761700" distance="1" updated_by="87" update_date="2008-06-03 15:15:05.387531" resource="251" ordering="3"/>
  <ruleform.bioentity_network id="22" parent="2761711" relationship="165" child="2761698" distance="1" updated_by="1" update_date="2008-06-03 15:15:05.387531" resource="251"/>
  <ruleform.bioentity_network id="23" parent="2761711" relationship="97" child="2761710" distance="1" updated_by="87" update_date="2008-06-03 15:15:05.387531" resource="251" ordering="1"/>
  <ruleform.bioentity_network id="24" parent="2761712" relationship="165" child="2761698" distance="1" updated_by="1" update_date="2008-06-03 15:15:05.387531" resource="251"/>
  <ruleform.bioentity_network id="25" parent="2761712" relationship="97" child="2761710" distance="1" updated_by="87" update_date="2008-06-03 15:15:05.387531" resource="251" ordering="2"/>
  <ruleform.bioentity_network id="26" parent="2761713" relationship="165" child="2761698" distance="1" updated_by="1" update_date="2008-06-03 15:15:05.387531" resource="251"/>
  <ruleform.bioentity_network id="27" parent="2761713" relationship="97" child="2761710" distance="1" updated_by="87" update_date="2008-06-03 15:15:05.387531" resource="251" ordering="3"/>
  <ruleform.bioentity_network id="28" parent="2761714" relationship="165" child="2761698" distance="1" updated_by="1" update_date="2008-06-03 15:15:05.387531" resource="251"/>
  <ruleform.bioentity_network id="29" parent="2761714" relationship="97" child="2761710" distance="1" updated_by="87" update_date="2008-06-03 15:15:05.387531" resource="251" ordering="4"/>
  <ruleform.bioentity_network id="30" parent="2761715" relationship="165" child="2761698" distance="1" updated_by="1" update_date="2008-06-03 15:15:05.387531" resource="251"/>
  <ruleform.bioentity_network id="31" parent="2761715" relationship="97" child="2761710" distance="1" updated_by="87" update_date="2008-06-03 15:15:05.387531" resource="251" ordering="5"/>
  <ruleform.bioentity_network id="32" parent="2761716" relationship="165" child="2761698" distance="1" updated_by="1" update_date="2008-06-03 15:15:05.387531" resource="251"/>
  <ruleform.bioentity_network id="33" parent="2761716" relationship="97" child="2761710" distance="1" updated_by="87" update_date="2008-06-03 15:15:05.387531" resource="251" ordering="6"/>
  
  
</dataset>
