# Supplementary material for: Ultra-Structure database design methodology for managing systems biology data and analyses
Source: BMC Bioinformatics. 2009 Aug 19;10:254. doi: 10.1186/1471-2105-10-254 (PMC2748085; doi:10.1186/1471-2105-10-254)
Supplement: Additional file 2 — Ultra-Structure Prototype. Distribution of prototype code. Instructions for use are contained inside. [file 1471-2105-10-254-S2.zip › core576/main/core576-client/src/test/resources/edu/unc/giddings/core576/client/importer/MassListImporterTestSeedData.xml]

<?xml version="1.0" encoding="UTF-8"?>
<!DOCTYPE dataset SYSTEM "../core576.dtd">
<dataset>
	<ruleform.research id="2" name="Improve Documentation" description="This rule needs better metadata."/>
	<ruleform.resource id="1" name="CoRE576" description="The CoRE576 Ultra-Structure system" notes="A rule with a resource of &apos;CoRE576&apos; is one of the main system rules" pinned="false" updated_by="1" update_date="2007-02-13 09:36:46.101395"/>
	<ruleform.resource id="235" name="Special System Resource" description="Privileged Resources that have special meaning in the CoRE576 System" pinned="false" updated_by="1" update_date="2008-02-05 22:48:28.38761"/>
	<ruleform.resource id="87" name="Mass List File Importer" description="Software that translates a PKL- or DTA-formatted mass list file into CoRE576 rules, which are then loaded into the database" pinned="true" updated_by="1" update_date="2008-05-14 14:15:41.500115"/>
	<ruleform.resource id="232" name="Importer Software" description="Software used to import data into the system" pinned="false" updated_by="1" update_date="2008-01-14 12:52:03.514962"/>
	<ruleform.resource id="88" name="PKL Mass List File" description="A file that represents mass spectrometry mass lists in the PKL format" pinned="true" updated_by="1" update_date="2007-07-13 15:10:34.473369"/>
	<ruleform.resource id="231" name="File" description="Denotes a resource that is a file of some kind (output from some computational analysis, etc.)" pinned="false" updated_by="1" update_date="2008-01-14 12:34:19.79495"/>
	<ruleform.resource id="250" name="DTA Mass List File" description="A file that represents mass spectrometry mass lists in the DTA format" pinned="true" updated_by="1" update_date="2008-05-14 11:27:16.912761"/>
	
	<ruleform.bioentity id="2761697" name="Precursor Ion" description="An ion that reacts to form particular product ions in the context of a mass spectrometry experiment." notes="Definition from IUPAC MS Terms and Definitions, First Public Draft, June 2005" pinned="true" updated_by="1" update_date="2007-07-13 15:10:34.473369"/>
	<ruleform.bioentity id="2761698" name="Product Ion" description="An ion formed as the product of a reaction involving a particular precursor ion. The reaction could be unimolecular dissociation, an ion/molecule reaction, or involve simply a change in the number of charges." notes="Definition from IUPAC MS Terms and Definitions, First Public Draft, June 2005" pinned="true" updated_by="1" update_date="2007-07-13 15:10:34.473369"/>
	<ruleform.bioentity id="2761699" name="Mass List" description="A list of ion masses as generated by a mass spectrometer." notes="Note that this is distinct from a Resource in the sense that this is not representing a particular file containing the list, but rather the grouping of ion mass list entries itself." pinned="true" updated_by="1" update_date="2007-07-13 15:21:26.32016"/>
	
	<ruleform.attribute id="166" name="CoRE576 Group Name Prefix" description="The string used to generate sequential Entity names for an object" inheritable="false" pinned="true" value_type="text" updated_by="1" update_date="2007-07-05 10:51:15.702266"/>
	<ruleform.attribute id="167" name="CoRE576 Group Name Sequence Object" description="The Postgres Sequence Object used to generate sequential Entity names for an object" notes="The value of this attribute should be the name of a sequence object in the &quot;sequences&quot; schema.  The &quot;generate_*_from_group&quot; functions use this attribute to generate new entity names." inheritable="false" pinned="true" value_type="text" updated_by="1" update_date="2007-07-05 13:39:02.678746"/>
	<ruleform.attribute id="481" name="Special System Attribute" description="Privileged Attributes that have special meaning in the CoRE576 System" inheritable="false" pinned="false" updated_by="1" update_date="2008-03-10 17:18:35.836969"/>
	<ruleform.attribute id="2" name="Intensity" description="The height or area of a peak of a mass spectrum" inheritable="false" pinned="false" value_type="numeric" updated_by="1" update_date="2007-04-24 16:24:31.997853"/>
	<ruleform.attribute id="168" name="Precursor Ion Attribute" description="An attribute that is applicable to a Precursor Ion BioEntity" inheritable="false" pinned="false" updated_by="1" update_date="2007-07-10 23:30:56.434835"/>
	<ruleform.attribute id="169" name="Product Ion Attribute" description="An attribute that is applicable to a Precursor Ion BioEntity" inheritable="false" pinned="false" updated_by="1" update_date="2007-07-10 23:30:56.434835"/>
	<ruleform.attribute id="74" name="m/z" description="The mass-to-charge ratio of an ionic species." inheritable="false" pinned="false" value_type="numeric" updated_by="1" update_date="2007-04-24 16:11:17.486704"/>
	<ruleform.attribute id="77" name="Charge" description="The electrical charge carried by a single proton (or the negative charge carried by a single electron)" inheritable="false" pinned="false" value_type="integer" updated_by="1" update_date="2008-04-09 10:45:47.324525"/>
	
	<ruleform.relationship id="1" name="is-a" description="Taxonomic relationship indicating membership in a group or category." preferred="true" inverse="2" research="2" pinned="false" updated_by="1" update_date="2008-02-05 15:34:40.050795"/>
	<ruleform.relationship id="2" name="includes" description="Taxonomic relationship defining membership in a group or category.  In &apos;A includes B&apos;, A is the more general entity, while B is some specialization or grouping of A" preferred="false" inverse="1" pinned="false" updated_by="1" update_date="2008-02-05 15:34:40.050795"/>
	<ruleform.relationship id="96" name="yields-product-ion" description="A is a precursor ion that yields B as a product ion, due to some ionization event.  Used in mass spectrometry contexts." preferred="false" inverse="97" notes="The left-hand-side of this relationship should be a Precursor Ion, and the right-hand-side should be a Product Ion" pinned="false" updated_by="1" update_date="2007-07-13 15:10:34.473369"/>
	<ruleform.relationship id="97" name="derives-from-precursor-ion" description="A is a product ion derived from B due to some ionization event.  Used in mass spectrometry contexts." preferred="true" inverse="96" notes="The left-hand-side of this relationship should be a Product Ion, and the right-hand-side should be a Precursor Ion" pinned="true" updated_by="1" update_date="2007-07-10 23:30:56.434835"/>
	<ruleform.relationship id="163" name="mass-list" description="A is a member of the mass list B" preferred="true" inverse="164" updated_by="1" update_date="2008-06-02 15:29:48.150076" pinned="true"/>
	<ruleform.relationship id="164" name="mass-list-of" description="A is a mass list that has B as a member" preferred="false" inverse="163" updated_by="1" update_date="2008-06-02 15:29:48.150076" pinned="false"/>
	<ruleform.relationship id="165" name="ion-type" description="A is an ion of type B" preferred="true" inverse="166" updated_by="1" update_date="2008-06-02 15:29:48.150076" pinned="true"/>
	<ruleform.relationship id="166" name="ion-type-of" description="A is the kind of ion that B is" preferred="false" inverse="165" updated_by="1" update_date="2008-06-02 15:29:48.150076" pinned="false"/>
	<ruleform.relationship id="167" name="collection-type" description="A is a collection of type B" preferred="true" inverse="168" updated_by="1" update_date="2008-06-02 15:29:48.150076" pinned="true"/>
	<ruleform.relationship id="168" name="collection-type-of" description="A is the kind of collection that B is" preferred="false" inverse="167" updated_by="1" update_date="2008-06-02 15:29:48.150076" pinned="false"/>
	
	
	<ruleform.bioentity_attribute id="6592492" resource="1" bioentity="2761697" attribute="167" text_value="precursor_ion_seq" updated_by="1" update_date="2007-07-10 23:30:56.434835"/>
	<ruleform.bioentity_attribute id="6592491" resource="1" bioentity="2761697" attribute="166" text_value="Precursor Ion" updated_by="1" update_date="2007-07-10 23:30:56.434835"/>
	<ruleform.bioentity_attribute id="6592494" resource="1" bioentity="2761698" attribute="167" text_value="product_ion_seq" updated_by="1" update_date="2007-07-10 23:30:56.434835"/>
	<ruleform.bioentity_attribute id="6592493" resource="1" bioentity="2761698" attribute="166" text_value="Product Ion" updated_by="1" update_date="2007-07-10 23:30:56.434835"/>
	<ruleform.bioentity_attribute id="6592495" resource="1" bioentity="2761699" attribute="166" text_value="Mass List" updated_by="1" update_date="2007-07-13 15:21:26.32016"/>
	<ruleform.bioentity_attribute id="6592496" resource="1" bioentity="2761699" attribute="167" text_value="mass_list_seq" updated_by="1" update_date="2007-07-13 15:21:26.32016"/>
	
	<ruleform.resource_network id="406" parent="1" relationship="1" child="235" distance="1" updated_by="1" update_date="2008-02-05 22:48:39.675482"/>
	<ruleform.resource_network id="64" parent="87" relationship="1" child="232" distance="1" updated_by="1" update_date="2008-02-05 15:34:40.050795"/>
	<ruleform.resource_network id="56" parent="88" relationship="1" child="231" distance="1" updated_by="1" update_date="2008-02-05 15:34:40.050795"/>
	<ruleform.resource_network id="1431" parent="250" relationship="1" child="231" distance="1" updated_by="1" update_date="2008-05-14 11:30:18.200558"/>
	
	<ruleform.resource_attribute id="10" resource="88" attribute="166" text_value="PKL File" updated_by="1" update_date="2007-07-13 15:10:34.473369"/>
	<ruleform.resource_attribute id="11" resource="88" attribute="167" text_value="pkl_mass_list_file_seq" updated_by="1" update_date="2007-07-13 15:10:34.473369"/>
	<ruleform.resource_attribute id="34" resource="250" attribute="166" text_value="DTA File" updated_by="1" update_date="2008-05-14 11:32:23.523887"/>
	<ruleform.resource_attribute id="35" resource="250" attribute="167" text_value="dta_mass_list_file_seq" updated_by="1" update_date="2008-05-14 11:32:47.884002"/>
	
	<ruleform.attribute_network id="947" parent="166" relationship="1" child="481" distance="1" updated_by="1" update_date="2008-03-10 22:46:01.701681"/>
	<ruleform.attribute_network id="948" parent="167" relationship="1" child="481" distance="1" updated_by="1" update_date="2008-03-10 22:46:01.701681"/>
	<ruleform.attribute_network id="511" parent="2" relationship="1" child="168" distance="1" updated_by="1" update_date="2008-02-25 14:30:12.335714"/>
	<ruleform.attribute_network id="514" parent="2" relationship="1" child="169" distance="1" updated_by="1" update_date="2008-02-25 14:30:12.335714"/>
	<ruleform.attribute_network id="510" parent="74" relationship="1" child="168" distance="1" updated_by="1" update_date="2008-02-25 14:30:12.335714"/>
	<ruleform.attribute_network id="513" parent="74" relationship="1" child="169" distance="1" updated_by="1" update_date="2008-02-25 14:30:12.335714"/>
	<ruleform.attribute_network id="512" parent="77" relationship="1" child="168" distance="1" updated_by="1" update_date="2008-02-25 14:30:12.335714"/>
	<ruleform.attribute_network id="515" parent="77" relationship="1" child="169" distance="1" updated_by="1" update_date="2008-02-25 14:30:12.335714"/>

</dataset>
