# Supplementary material for: Ultra-Structure database design methodology for managing systems biology data and analyses
Source: BMC Bioinformatics. 2009 Aug 19;10:254. doi: 10.1186/1471-2105-10-254 (PMC2748085; doi:10.1186/1471-2105-10-254)
Supplement: Additional file 2 — Ultra-Structure Prototype. Distribution of prototype code. Instructions for use are contained inside. [file 1471-2105-10-254-S2.zip › core576/main/core576-client/src/test/resources/logback-test.xml]

<?xml version="1.0" encoding="UTF-8"?>

<configuration>
  <appender name="C" class="ch.qos.logback.core.ConsoleAppender">
    <layout class="ch.qos.logback.classic.PatternLayout">
      <pattern>${testing.logging.consoleLayoutPattern}</pattern>
    </layout>
  </appender>
  
  <logger name="org.dbunit">
    <level value="${testing.logging.dbunit}"/>
  </logger>
  
  <logger name="edu.unc.giddings.core576">
    <level value="${testing.logging.core576}"/>
  </logger>
  
  <logger name="org.hibernate">
    <level value="${testing.logging.hibernate}"/>
  </logger>
  
  <root>
    <level value="DEBUG"/>
    <appender-ref ref="C"/>
  </root>
</configuration>
