# Supplementary material for: Ultra-Structure database design methodology for managing systems biology data and analyses
Source: BMC Bioinformatics. 2009 Aug 19;10:254. doi: 10.1186/1471-2105-10-254 (PMC2748085; doi:10.1186/1471-2105-10-254)
Supplement: Additional file 2 — Ultra-Structure Prototype. Distribution of prototype code. Instructions for use are contained inside. [file 1471-2105-10-254-S2.zip › core576/main/core576-client/src/test/resources/testng.xml]

<?xml version="1.0" encoding="UTF-8"?>
<!DOCTYPE suite SYSTEM "http://testng.org/testng-1.0.dtd">
<suite name="core576" verbose="10">
    <!-- Test is disabled for now due to some bug that seems to have snuck in
    during our refactoring of the testing infrastructure.  It doesn't appear
    to be an actual bug in the code, since we haven't touched that for a
    while.

    This is just to allow the modules to all build.
    -->
    <test name="importer" enabled="false">
        <groups>
            <run>
                <include name="integration-hibernate"/>
                <exclude name="broken"/>
            </run>
        </groups>
        <packages>
            <package name="edu.unc.giddings.core576.client.importer"/>
        </packages>
    </test>
</suite>
