# Supplementary material for: Ultra-Structure database design methodology for managing systems biology data and analyses
Source: BMC Bioinformatics. 2009 Aug 19;10:254. doi: 10.1186/1471-2105-10-254 (PMC2748085; doi:10.1186/1471-2105-10-254)
Supplement: Additional file 2 — Ultra-Structure Prototype. Distribution of prototype code. Instructions for use are contained inside. [file 1471-2105-10-254-S2.zip › core576/main/core576-core/pom.xml]

<!-- $Id: pom.xml 407 2008-09-04 15:01:41Z maier $ -->
<project xmlns="http://maven.apache.org/POM/4.0.0"
    xmlns:xsi="http://www.w3.org/2001/XMLSchema-instance"
    xsi:schemaLocation="http://maven.apache.org/POM/4.0.0 
                        http://maven.apache.org/maven-v4_0_0.xsd">
    <modelVersion>4.0.0</modelVersion>
    
    <parent>
        <groupId>edu.unc.giddings</groupId>
        <artifactId>core576</artifactId>
        <version>1.0-SNAPSHOT</version>
    </parent>
    
    <artifactId>core576-core</artifactId>
    
    <packaging>jar</packaging>
    <name>CoRE576: Ultra-Structure for Biology: Core Library</name>

    <properties>
        <main.class>edu.unc.giddings.core576.ProjectInformation</main.class>
        
        <!-- These properties are used for Hibernate / database interaction -->
        <!-- postgresql.driver.version comes from parent pom, since it is needed
        for setting up the database in every module for testing -->
        <hibernate.version>3.3.1.GA</hibernate.version>
        <javassist.version>3.4.GA</javassist.version>
    </properties>

    <build>
        <plugins>
            <plugin>
                <!--
                The testing framework is needed by multiple modules;
                this makes it available to them.
                -->
                <groupId>org.apache.maven.plugins</groupId>
                <artifactId>maven-jar-plugin</artifactId>
                <executions>
                    <execution>
                        <goals>
                            <goal>test-jar</goal>
                        </goals>
                        <configuration>
                            <includes>
                                <include>**/testing/*.class</include>
                            </includes>
                        </configuration>
                    </execution>
                </executions>
            </plugin>

            <!--
            This next stanza is adapted from
            http://docs.codehaus.org/display/MAVENUSER/Howto+instrument+domain+model+classes+using+hibernate
            
            This is needed to do bytecode instrumentation of the Resource ruleform
            class, so that we don't indiscriminately fetch loads of binary data.
            
            Also, we have to use the antrun plugin, since the hibernate plugin 
            doesn't yet do implementation.
             -->
            <plugin>
                <groupId>org.apache.maven.plugins</groupId>
                <artifactId>maven-antrun-plugin</artifactId>
                <executions>
                    <execution>
                        <id>Instrument domain classes</id>
                        <configuration>
                            <tasks>
                                <taskdef name="instrument" classname="org.hibernate.tool.instrument.javassist.InstrumentTask">
                                    <classpath>
                                        <path refid="maven.compile.classpath" />
                                        <path refid="maven.runtime.classpath" />
                                    </classpath>
                                </taskdef>
                                <instrument verbose="true">
                                    <fileset dir="${project.build.outputDirectory}">
                                        <!-- At the moment, this is the only class we need to do this to. -->
                                        <include name="edu/unc/giddings/core576/ruleform/Resource.class" />
                                    </fileset>
                                </instrument>
                            </tasks>
                        </configuration>
                        <phase>process-classes</phase>
                        <goals>
                            <goal>run</goal>
                        </goals>
                    </execution>
                </executions>
            </plugin>
            
            <plugin>
                <!-- This makes testing resources available to other modules. -->
                <groupId>org.apache.maven.plugins</groupId>
                <artifactId>maven-assembly-plugin</artifactId>
                <executions>
                    <execution>
                        <id>make shared testing resources</id>
                        <goals>
                            <goal>single</goal>
                        </goals>
                        <phase>package</phase>
                        <configuration>
                            <descriptors>
                                <descriptor>src/main/assembly/test-resources.xml</descriptor>
                            </descriptors>
                        </configuration>
                    </execution>
                    <execution>
                        
            <id>make-assembly</id><!-- this is used for inheritance merges -->
            <phase>package</phase><!-- append to the packaging phase. -->
            <goals>
              <goal>attached</goal><!-- goals == mojos -->
            </goals>
          
                        <configuration>
                            <descriptorRefs>
                                <descriptorRef>jar-with-dependencies</descriptorRef>
                            </descriptorRefs>
                        </configuration>
                    </execution>
                </executions>
            </plugin>


            <plugin>
                <groupId>org.apache.maven.plugins</groupId>
                <artifactId>maven-dependency-plugin</artifactId>
                <executions>
                    <execution>
                        <id>retrieve-schema</id>
                        <goals>
                            <goal>unpack-dependencies</goal>
                        </goals>
                        <phase>generate-test-resources</phase>
                        <configuration>
                            <outputDirectory>src/test/generated-resources</outputDirectory>
                            <includeGroupIds>${project.groupId}</includeGroupIds>
                            <includeArtifacIds>core576-schema</includeArtifacIds>
                            <!-- Not quite sure why, but we need to specifically *exclude* the test-utilities module here -->
                            <excludeArtifactIds>core576-test-utilities</excludeArtifactIds>
                            <excludeTransitive>true</excludeTransitive>
                            <type>zip</type>
                            <classifier>sql</classifier>
                            <excludes>**/*.txt</excludes>
                        </configuration>
                    </execution>
                </executions>
            </plugin>
            
            <!--
            This is configured in the parent POM
            It also doesn't work properly just yet
            -->
            <plugin>
                <groupId>org.codehaus.mojo</groupId>
                <artifactId>sql-maven-plugin</artifactId>
            </plugin>


        </plugins>
    </build>

    <dependencies>
        <!-- Hibernate Dependencies -->
        <dependency>
            <groupId>org.hibernate</groupId>
            <artifactId>hibernate-core</artifactId>
            <version>${hibernate.version}</version>
            <scope>compile</scope>
        </dependency>
        <dependency>
            <groupId>javassist</groupId>
            <artifactId>javassist</artifactId>
            <version>${javassist.version}</version>
            <scope>runtime</scope>
        </dependency>
        <dependency>
            <groupId>org.hibernate</groupId>
            <artifactId>hibernate-c3p0</artifactId>
            <version>${hibernate.version}</version>
            <scope>runtime</scope>
        </dependency>
        
        <dependency>
            <groupId>postgresql</groupId>
            <artifactId>postgresql</artifactId>
            <version>${postgresql.driver.version}</version>
            <scope>runtime</scope>
        </dependency>

        <dependency>
            <groupId>commons-lang</groupId>
            <artifactId>commons-lang</artifactId>
            <version>2.4</version>
            <scope>compile</scope>
        </dependency>

        <dependency>
            <groupId>${project.groupId}</groupId>
            <artifactId>core576-schema</artifactId>
            <version>1.11-SNAPSHOT</version>
        </dependency>
        
        <dependency>
            <groupId>${project.groupId}</groupId>
            <artifactId>core576-test-utilities</artifactId>
            <version>${version}</version>
            <type>jar</type>
            <scope>test</scope>
        </dependency>

    </dependencies>

</project>
