# Supplementary material for: Ultra-Structure database design methodology for managing systems biology data and analyses
Source: BMC Bioinformatics. 2009 Aug 19;10:254. doi: 10.1186/1471-2105-10-254 (PMC2748085; doi:10.1186/1471-2105-10-254)
Supplement: Additional file 2 — Ultra-Structure Prototype. Distribution of prototype code. Instructions for use are contained inside. [file 1471-2105-10-254-S2.zip › core576/main/core576-core/src/main/assembly/test-resources.xml]

<!--
This assembly bundles up various testing resources that all modules dealing with
database access MUST have to properly run.

See http://blogs.sonatype.com/brian/2008/04/17/1208485500000.html for more, as 
well as pom.xml from the top-level CoRE576 Ultra-Structure parent project (look
for the configuration of maven-dependency-plugin)
-->
<assembly>
    <id>test-resources</id>
    <formats>
        <format>zip</format>
    </formats>
    <includeBaseDirectory>false</includeBaseDirectory>
    <fileSets>
        <fileSet>
            <directory>src/test/resources</directory>
            <includes>
                <!--
                These two files are needed for DBUnit to properly setup and
                clean the testing database.
                -->
                <include>edu/unc/giddings/core576/core576.dtd</include>
                <include>edu/unc/giddings/core576/MasterDump.xml</include>
                <!--
                This properties file is **ABSOLUTELY NECESSARY** to ensure that 
                database-testing code points to the proper database for testing.
                -->
                <include>hibernate.properties</include>
            </includes>
            <outputDirectory></outputDirectory>
        </fileSet>
        <fileSet>
            <!--
            Pick up the SQL files we brought in from the core576-schema module;
            everyone else is going to need these to run tests, too!
            -->
            <directory>src/test/generated-resources</directory>
            <includes>
                <include>*.sql</include>
            </includes>
            <outputDirectory></outputDirectory>
        </fileSet>
    </fileSets>
</assembly>
