# Supplementary material for: Ultra-Structure database design methodology for managing systems biology data and analyses
Source: BMC Bioinformatics. 2009 Aug 19;10:254. doi: 10.1186/1471-2105-10-254 (PMC2748085; doi:10.1186/1471-2105-10-254)
Supplement: Additional file 2 — Ultra-Structure Prototype. Distribution of prototype code. Instructions for use are contained inside. [file 1471-2105-10-254-S2.zip › core576/main/core576-core/src/main/java/edu/unc/giddings/core576/cache/BioEntityLocationCache.java]

package edu.unc.giddings.core576.cache;

import edu.unc.giddings.core576.ruleform.BioEntity;
import edu.unc.giddings.core576.ruleform.BioEntityLocation;
import edu.unc.giddings.core576.ruleform.Location;
import edu.unc.giddings.core576.ruleform.Relationship;
import edu.unc.giddings.core576.ruleform.Resource;

import org.slf4j.Logger;
import org.slf4j.LoggerFactory;

/**
 * @author Christopher Maier
 */
public class BioEntityLocationCache extends RuleformCache<BioEntityLocation> {

    private static final Logger LOG = LoggerFactory.getLogger( BioEntityLocationCache.class );

    public BioEntityLocation retrieve(Resource resource, BioEntity bioEntity, Relationship relationship,
            Location location, Resource updatedBy) {
        BioEntityLocation rule = this.inCache(resource, bioEntity, relationship, location);

        if (rule == null) {
            LOG.debug( "Did not find location rule in local cache; creating new one" );
            rule = new BioEntityLocation();
            rule.setResource(resource);
            rule.setBioEntity(bioEntity);
            rule.setRelationship(relationship);
            rule.setLocation(location);
            rule.setUpdatedBy(updatedBy);

            bioEntity.addLocation(rule);

            LOG.debug( "Done with BioEntity Location mapping rule: {}", rule );

            this.addToCache(rule, resource, bioEntity, relationship, location);
        }

        return rule;
    }
}
