# Supplementary material for: Ultra-Structure database design methodology for managing systems biology data and analyses
Source: BMC Bioinformatics. 2009 Aug 19;10:254. doi: 10.1186/1471-2105-10-254 (PMC2748085; doi:10.1186/1471-2105-10-254)
Supplement: Additional file 2 — Ultra-Structure Prototype. Distribution of prototype code. Instructions for use are contained inside. [file 1471-2105-10-254-S2.zip › core576/main/core576-core/src/main/java/edu/unc/giddings/core576/cache/BioEntityNetworkCache.java]

package edu.unc.giddings.core576.cache;

import edu.unc.giddings.core576.ruleform.BioEntity;
import edu.unc.giddings.core576.ruleform.BioEntityNetwork;
import edu.unc.giddings.core576.ruleform.Relationship;
import edu.unc.giddings.core576.ruleform.Resource;

import org.slf4j.Logger;
import org.slf4j.LoggerFactory;

/**
 * @author Christopher Maier
 * @version $Revision$
 */
public class BioEntityNetworkCache extends RuleformCache<BioEntityNetwork> {
    
    private static final Logger LOG = LoggerFactory.getLogger( BioEntityNetworkCache.class );
    
    public static final Integer DEFAULT_DISTANCE = new Integer(1);

    /**
     * Overridden default constructor.  Does nothing. 
     */
    public BioEntityNetworkCache() { }
    
    public BioEntityNetwork retrieve( Resource theResource, BioEntity theParent, 
            Relationship theRelationship, BioEntity theChild, Resource theUpdatingResource) {
        BioEntityNetwork rule = this.inCache( theResource, theParent, theRelationship, theChild);

        if (rule == null) {
            LOG.debug( "Did not find network rule in local cache; creating new one" );
            rule = new BioEntityNetwork();
            rule.setResource( theResource);
            rule.setParent( theParent);
            rule.setRelationship( theRelationship);
            rule.setChild( theChild);
            rule.setDistance( DEFAULT_DISTANCE );
            rule.setUpdatedBy( theUpdatingResource);

            theParent.addParentRelationship( rule);

            LOG.debug( "Created rule: {}", rule );

            this.addToCache( rule, theResource, theParent, theRelationship, theChild);
        }

        return rule;
    }
}
