# Supplementary material for: Ultra-Structure database design methodology for managing systems biology data and analyses
Source: BMC Bioinformatics. 2009 Aug 19;10:254. doi: 10.1186/1471-2105-10-254 (PMC2748085; doi:10.1186/1471-2105-10-254)
Supplement: Additional file 2 — Ultra-Structure Prototype. Distribution of prototype code. Instructions for use are contained inside. [file 1471-2105-10-254-S2.zip › core576/main/core576-core/src/main/java/edu/unc/giddings/core576/cache/package-info.java]

/**
 * This package contains classes used to create local caches of various Ruleform objects. Often in
 * the course of importing data into the system, a naive approach will end up generating rules that
 * may have the same set of factors. An example might be the BioEntity Network rules linking
 * precursor ions to the hypothetical peptides predicted by GFS. In such a case, we will only want
 * to generate one rule and refer to it in all future rules that are generated in the import
 * process. Since flushing to the database after each new rule is generated would generate too much
 * network traffic and impede performance, we'll create our own caches locally.
 * 
 * @author maier
 */
package edu.unc.giddings.core576.cache;
