# Supplementary material for: Ultra-Structure database design methodology for managing systems biology data and analyses
Source: BMC Bioinformatics. 2009 Aug 19;10:254. doi: 10.1186/1471-2105-10-254 (PMC2748085; doi:10.1186/1471-2105-10-254)
Supplement: Additional file 2 — Ultra-Structure Prototype. Distribution of prototype code. Instructions for use are contained inside. [file 1471-2105-10-254-S2.zip › core576/main/core576-core/src/main/java/edu/unc/giddings/core576/cache/RuleformCache.java]

package edu.unc.giddings.core576.cache;

import java.util.Arrays;
import java.util.HashMap;
import java.util.Map;

import edu.unc.giddings.core576.ruleform.Ruleform;

import org.slf4j.Logger;
import org.slf4j.LoggerFactory;
/**
 * @author Christopher Maier
 */
public abstract class RuleformCache<T extends Ruleform> {

    private static final Logger LOG = LoggerFactory.getLogger( RuleformCache.class );

    Map<Object[], T> cache = new HashMap<Object[], T>();

    void addToCache(T rule, Object... factors) {
        this.cache.put(factors, rule);
    }

    final T inCache(Object... factors) {
        T rule = null;

        LOG.debug( "Key is {}", factors );
        for (Object[] key : this.cache.keySet()) {
            /*
             * I realize that this is horribly inefficient, and pretty much eliminates any speed
             * benefits of using a Map, but this is what needs to be done to get array keys to work
             * properly.
             */
            /*
             * TODO: An alternative to this might be to create a custom Map implementation that
             * actually does the Arrays.equals call
             */
            if (Arrays.equals(factors, key)) {
                rule = this.cache.get(key);
                LOG.debug( "Found key in {} cache: {}", this.getClass().getSimpleName(), rule );
                return rule;
            }
        }

        return null;
    }
}
