# Supplementary material for: Ultra-Structure database design methodology for managing systems biology data and analyses
Source: BMC Bioinformatics. 2009 Aug 19;10:254. doi: 10.1186/1471-2105-10-254 (PMC2748085; doi:10.1186/1471-2105-10-254)
Supplement: Additional file 2 — Ultra-Structure Prototype. Distribution of prototype code. Instructions for use are contained inside. [file 1471-2105-10-254-S2.zip › core576/main/core576-core/src/main/java/edu/unc/giddings/core576/dao/BioEntityAttributeDAO.java]

package edu.unc.giddings.core576.dao;

import java.util.List;

import edu.unc.giddings.core576.ruleform.Attribute;
import edu.unc.giddings.core576.ruleform.BioEntity;
import edu.unc.giddings.core576.ruleform.BioEntityAttribute;
import edu.unc.giddings.core576.ruleform.Resource;

public interface BioEntityAttributeDAO extends GenericDAO<BioEntityAttribute, Long> {
    
    /**
     * Retrieves all BioEntityAttribute rules for the given Resource, BioEntity, and Attributes.
     * @param resource the Resource that declares all the returned rules.  If this is <code>null</code>, then all BioEntityAttribute rules for the given BioEntity and Attributes will be returned, regardless of what Resource declared them.
     * @param bioEntity the BioEntity that the returned BioEntityAttribute rules apply to
     * @param attributes a List of Attributes whose values will be searched for.
     * @return all BioEntityAttribute rules that satisfy the given criteria
     */
    public List<BioEntityAttribute> getAttributes(Resource resource, BioEntity bioEntity, List<Attribute> attributes);
}
