# Supplementary material for: Ultra-Structure database design methodology for managing systems biology data and analyses
Source: BMC Bioinformatics. 2009 Aug 19;10:254. doi: 10.1186/1471-2105-10-254 (PMC2748085; doi:10.1186/1471-2105-10-254)
Supplement: Additional file 2 — Ultra-Structure Prototype. Distribution of prototype code. Instructions for use are contained inside. [file 1471-2105-10-254-S2.zip › core576/main/core576-core/src/main/java/edu/unc/giddings/core576/dao/BioEntityDAO.java]

package edu.unc.giddings.core576.dao;

import java.math.BigDecimal;
import java.util.List;

import edu.unc.giddings.core576.ruleform.Attribute;
import edu.unc.giddings.core576.ruleform.BioEntity;
import edu.unc.giddings.core576.ruleform.BioEntityAttributeType;
import edu.unc.giddings.core576.ruleform.BioEntityNetwork;
import edu.unc.giddings.core576.ruleform.CoordinateAttribute;
import edu.unc.giddings.core576.ruleform.CoordinateKind;
import edu.unc.giddings.core576.ruleform.Relationship;
import edu.unc.giddings.core576.ruleform.Resource;


/**
 * @author maier
 *
 */
public interface BioEntityDAO extends ExistentialRuleformDAO<BioEntity, Long> {

    List<BioEntity> getBioEntityByUpdatedBy(final Resource updatedBy);
    List<BioEntity> getBioEntityByUpdatedBy(final String updatedBy);

    /**
     * <p>
     * Retrieves a subset of BioEntities. Utilizes a sequential scan of the
     * underlying datastore such that successive calls (with increasing offsets)
     * will return sequential "chunks" of the entire group. For example,
     * invoking the method with <code>size</code> = 10 and <code>offset</code> =
     * 0 will return the first 10 BioEntities. Invoking again with
     * <code>size</code> = 10 and <code>offset</code> = 10 will retrieve the
     * 11th through 20th BioEntities, and so on.
     * </p>
     * 
     * @param size
     *            the maximum number of BioEntities to return
     * @param offset
     *            the number of BioEntities to skip before collecting the
     *            desired number of BioEntities
     * @return a List containing at most
     *         <code>size</code> <code>BioEntity</code> objects beginning
     *         with the "<code>offset</code> + 1"<sup>th</sup> one
     */
    List<BioEntity> getBioEntities(final int size, final int offset);

    int getCount();
    
    List<BioEntityNetwork> getImmediateChildrenNetworkRules(BioEntity theBioEntity);
    
    /**
     * Create and return a new BioEntity that is a member of <code>group</code>.
     * 
     * @param group
     *            the BioEntity you wish to create a new member of
     * @param attributeResource
     *            The resource that defines "CoRE576 Group Name Prefix" and
     *            "CoRE576 Group Name Sequence Object" attributes for
     *            <code>group</code>. These data are used to generate a new
     *            name for the BioEntity that will be returned.
     * @param networkResource
     *            The resource that will be used to declare a new BioEntity
     *            Network rule that links <code>group</code> to the returned
     *            BioEntity
     * @param relationship
     *            The relationship that should exist between the newly-created
     *            BioEntity and its group.
     * @return a new BioEntity that is a member of <code>group</code>
     */
    BioEntity createBioEntityFromGroup(BioEntity group, Resource attributeResource, Resource networkResource, Relationship relationship);
    
    
    /**
     * <p>
     * Retrieves the BioEntity that represents the unique genomic region within
     * <code>chromosome</code> that is specified by <code>direction</code>,
     * <code>start</code>, and <code>stop</code>.
     * </p>
     * <p>
     * <em>NOTE</em>: This function seems to violate the spirit of
     * Ultra-Structure to a certain extent, in that it encodes knowledge
     * specifically in code (such as the fact that the strings "Forward" and
     * "Reverse" are the desired representations of directionality when dealing
     * with genomic regions). This will be refactored later.
     * </p>
     * 
     * 
     * @param chromosome
     *            the BioEntity representation of the chromosome the desired
     *            region is located on. This must be a valid BioEntity within
     *            the database.
     * @param direction
     *            either "Forward" or "Reverse"
     * @param start
     *            the zero-based inclusive coordinate of the beginning of the
     *            desired region, relative to the forward strand.
     * @param stop
     *            the zero-based exclusive coordinate of the end of the desired
     *            region, relative to the forward strand.
     * @return the BioEntity that fulfills the desired criteria, or
     *         <code>null</code> if no such BioEntity exists.
     * @throws RuntimeException
     *             if <code>direction</code> is not exactly either "Forward"
     *             or "Reverse"
     * @deprecated This is accomplished via the LocationDAO now, and we no
     *             longer refer to the direction as a String value.
     */
    @Deprecated
    BioEntity getGenomicRegion(BioEntity chromosome, String direction, Integer start, Integer stop);
        
    /**
     * Retrieves a BioEntity based on its order within a group. Groups are
     * defined in terms of BioEntityNetwork rules. A BioEntity can be ordered
     * within that group if it has a non-null <code>order</code>
     * consideration. This method selects the BioEntity from a specific group
     * with the given ordering.
     * 
     * @param resource
     *            The resource of the BioEntityNetwork rule
     * @param group
     *            The group the desired BioEntity is part of
     * @param relationship
     *            The relationship between the desired BioEntity and the group
     * @param order
     *            The order of the BioEntityNetwork rule
     * @return the BioEntity in the group, in the given order
     */
    BioEntity getByOrder(Resource resource, BioEntity group, Relationship relationship, Integer order);
    
    /**
     * Retrieves the unique BioEntity that has the given value for the given
     * Attribute.
     * 
     * The interface for this method is not complete; to be truly general, we
     * need to take into account the Resource that declares the Attribute in
     * question, as well as the classification of the BioEntities being
     * searched. Additionally, it only accepts text values at the moment, but a
     * more general method would allow any of the datatypes currently accepted
     * in the BioEntity Attribute ruleform.
     * 
     * @param attribute
     *            The Attribute being searched for
     * @param textValue
     *            The desired value of the Attribute being searched for
     * @return The single BioEntity that has the given value for the given
     *         Attribute, or <code>null</code> if no such BioEntity exists
     */
    BioEntity getUniqueBioEntityByAttributeValue(Attribute attribute, String textValue);
    
    /**
     * Creates a new BioEntity for a peptide with the given amino acid sequence.
     * 
     * @param sequence
     *            the amino acid sequence of the peptide BioEntity to be
     *            created. This will be available as the textValue of a
     *            BioEntity Attribute rule
     * @return the newly-created peptide BioEntity
     */
    BioEntity createPeptide(String sequence);
    
    
    /**
     * Retrieves a list of all Attributes that a particular BioEntity is
     * explicitly allowed to have, according to the BioEntity Attribute
     * Authorization ruleform.
     * 
     * @param bioEntity
     *            the BioEntity whose permitted Attributes are being looked up
     * @param navigationalRelationship
     *            the Relationship used to navigate the BioEntity Network to
     *            find all subsuming BioEntities. All the attributes allowed for
     *            all these BioEntities will be allowed on the given BioEntity
     * @return List of permissible Attributes
     */
    List<Attribute> getPermittedAttributes(BioEntity bioEntity, Relationship navigationalRelationship);
    
    
    
    /**
     * Retrieves the fully-specified coordinates of a given kind for a given
     * BioEntity.
     * 
     * @param bioEntity
     *            the BioEntity you want the location of
     * @param kind
     *            the kind of locations you want
     * @return a List of Lists of CoordinateAttributes, since a BioEntity may
     *         have multiple locations of a specified kind (e.g. many gene
     *         copies in a genome)
     */
    List<CoordinateBundle> getFullCoordinates( BioEntity bioEntity, CoordinateKind kind );


     /**
      * Finds attributes ({@link edu.unc.giddings.core576.ruleform.BioEntityAttributeType}) that a {@link edu.unc.giddings.core576.ruleform.BioEntity} is authorized to
      * have, given that it is a member of a given class.
      *
      * @param resource
      * @param classificationAttribute
      * @param classificationBioEntity
      *
      * @return List of attributes that are permitted.  List is never null; if no
      * attributes are authorized, then the size of the list will be 0.
      */
     List<BioEntityAttributeType> getAuthorizedBioEntityAttributes(
        Resource resource,
        BioEntityAttributeType classificationAttribute,
        BioEntity classificationBioEntity);


     /**
      *
      * @param resource
      * @param classificationAttribute
      * @param classificationBioEntity
      * @param authorizedAttribute
      * @return
      * @throws java.lang.Exception
      */
     List<Object> getAllowedValuesForAttribute (
        Resource resource,
        BioEntityAttributeType classificationAttribute,
        BioEntity classificationBioEntity,
        BioEntityAttributeType authorizedAttribute
     ) throws Exception;
}
