# Supplementary material for: Ultra-Structure database design methodology for managing systems biology data and analyses
Source: BMC Bioinformatics. 2009 Aug 19;10:254. doi: 10.1186/1471-2105-10-254 (PMC2748085; doi:10.1186/1471-2105-10-254)
Supplement: Additional file 2 — Ultra-Structure Prototype. Distribution of prototype code. Instructions for use are contained inside. [file 1471-2105-10-254-S2.zip › core576/main/core576-core/src/main/java/edu/unc/giddings/core576/dao/CoordinateBundle.java]

package edu.unc.giddings.core576.dao;

import java.util.List;

import edu.unc.giddings.core576.ruleform.BioEntity;
import edu.unc.giddings.core576.ruleform.CoordinateAttribute;

/**
 * Accessory class to facilitate handling the results of coordinate nesting
 * calculations (see
 * {@link edu.unc.giddings.core576.dao.BioEntityDAO#getFullCoordinates(BioEntity, CoordinateKind)}
 * for details).
 * 
 * Not quite sure that this necessarily belongs in this package, though.
 * 
 * @author maier
 * @version $Revision$
 * 
 */
public class CoordinateBundle {
    
    /** CoordinateAttributes that collectively denote some location. */
    private final List<CoordinateAttribute> _coordinates;
    
    /** The context in which the location denoted by <code>_coordinates</code> should be resolved. */
    private final BioEntity _finalContext;
    
    /**
     * Bundles the List of coordinates with the given BioEntity as context. All
     * CoordinateAttributes should be interpreted relative to
     * <code>context</code>.
     * 
     * @param coordinates CoordinateAttributes that collectively denote some location
     * @param context The context in which the location denoted by <code>coordinates</code> should be resolved.
     */
    public CoordinateBundle( List<CoordinateAttribute> coordinates, BioEntity context ) {
        this._coordinates = coordinates;
        this._finalContext = context;
    }
    
    public List<CoordinateAttribute> getCoordinateAttributes() { return this._coordinates; }
    public BioEntity getFinalContext() { return this._finalContext; }
}
