# Supplementary material for: Ultra-Structure database design methodology for managing systems biology data and analyses
Source: BMC Bioinformatics. 2009 Aug 19;10:254. doi: 10.1186/1471-2105-10-254 (PMC2748085; doi:10.1186/1471-2105-10-254)
Supplement: Additional file 2 — Ultra-Structure Prototype. Distribution of prototype code. Instructions for use are contained inside. [file 1471-2105-10-254-S2.zip › core576/main/core576-core/src/main/java/edu/unc/giddings/core576/dao/CoordinateDAO.java]

package edu.unc.giddings.core576.dao;

import java.util.List;

import edu.unc.giddings.core576.ruleform.Coordinate;
import edu.unc.giddings.core576.ruleform.CoordinateAttribute;

/**
 * Interface for any data-access object that manipulates Coordinates.
 * 
 * @author maier
 * @version $Revision$
 *
 */
public interface CoordinateDAO extends ExistentialRuleformDAO<Coordinate, Long> {

    /**
     * Computes a Coordinate that represents the inner coordinate relative to
     * the outer coordinate. For example if <code>outer</code> represents a
     * nucleotide region from bases 123&#8211;456 on some DNA molecule
     * <em>X</em>, and <code>inner</code> represents a region extending
     * from bases 20&#8211;30 of <code>outer</code>, then this method will
     * return a Coordinate representing the region from 143&#8211;153 of DNA
     * molecule <em>X</em>. If such a Coordinate already exists in the
     * database, it is returned, otherwise a new Coordinate is created and it is
     * returned.
     * 
     * @param inner
     *            the first Coordinate. Should be nested somewhere within
     *            <code>outer</code>
     * @param outer
     *            the second Coordinate. Can be relative to anything, but should
     *            contain <code>inner</code>
     * @return Coordinate representing the location of <code>inner</code>
     *         relative to <code>outer</code>
     */
    Coordinate nestCoordinates( Coordinate inner, Coordinate outer );
    
    /**
     * <p>
     * Returns a List of <code>coordinate</code>'s CoordinateAttributes (as
     * obtained from {@link Coordinate#getAttributes()}, but ordered according
     * to the declaration of that Coordinate's CoordinateKind definition rules
     * (e.g. {@link CoordinateKindDefinition})
     * </p>
     * <p>
     * To see why this is even here, read the JavaDoc for
     * {@link edu.unc.giddings.core576.dao.hibernate.HibernateCoordinateDAO#getOrderedAttributes(Coordinate)}.
     * </p>
     * 
     * @param coordinate
     *            The Coordinate whose attributes you want ordered
     * @return a {@code List<CoordinateAttribute>} containing the attributes of
     *         <code>coordinate</code>, ordered according to the definition
     *         rules for that kind of Coordinate.
     */
    List<CoordinateAttribute> getOrderedAttributes( Coordinate coordinate );

}
