# Supplementary material for: Ultra-Structure database design methodology for managing systems biology data and analyses
Source: BMC Bioinformatics. 2009 Aug 19;10:254. doi: 10.1186/1471-2105-10-254 (PMC2748085; doi:10.1186/1471-2105-10-254)
Supplement: Additional file 2 — Ultra-Structure Prototype. Distribution of prototype code. Instructions for use are contained inside. [file 1471-2105-10-254-S2.zip › core576/main/core576-core/src/main/java/edu/unc/giddings/core576/dao/CoordinateKindDAO.java]

package edu.unc.giddings.core576.dao;

import java.util.List;

import edu.unc.giddings.core576.ruleform.CoordinateKind;

public interface CoordinateKindDAO extends ExistentialRuleformDAO<CoordinateKind, Long> {
    
    /**
     * Finds all CoordinateKinds that are defined (using
     * CoordinateKindDefinition rules) in terms of subordinate CoordinateKinds.
     * In other words, the CoordinateKinds that are built up from other kinds,
     * and are not defined in terms of attributes.  As such, these are known as "top level" kinds.
     * 
     * @return all the top level CoordinateKinds in the system
     * 
     * @see edu.unc.giddings.core576.ruleform.CoordinateKindDefinition
     */
    List<CoordinateKind> getTopLevelKinds();

    
    /**
     * Finds all CoordinateKinds that are <em>not</em> defined in terms of
     * subordinate CoordinateKinds. Whatever is not returned by {{@link #getTopLevelKinds()}
     * is returned by this.
     * 
     * @return all CoordinatesKinds that are not top level
     */
    List<CoordinateKind> getLowerLevelKinds();
}
