# Supplementary material for: Ultra-Structure database design methodology for managing systems biology data and analyses
Source: BMC Bioinformatics. 2009 Aug 19;10:254. doi: 10.1186/1471-2105-10-254 (PMC2748085; doi:10.1186/1471-2105-10-254)
Supplement: Additional file 2 — Ultra-Structure Prototype. Distribution of prototype code. Instructions for use are contained inside. [file 1471-2105-10-254-S2.zip › core576/main/core576-core/src/main/java/edu/unc/giddings/core576/dao/DAOFactory.java]

package edu.unc.giddings.core576.dao;

import edu.unc.giddings.core576.ruleform.ExistentialRuleform;
import edu.unc.giddings.core576.ruleform.Ruleform;

/**
 * Provides a centralized location from which all code may access the proper
 * instantiation of a DAOFactory.
 * 
 * @author maier
 * 
 */
public abstract class DAOFactory {

    public static final Class<? extends DAOFactory> HIBERNATE = 
        edu.unc.giddings.core576.dao.hibernate.HibernateDAOFactory.class;

    /**
     * Provides an instantiation of DAOFactory in a static manner. If a new persistence mechanism is
     * chosen, changing the concrete instantiation of DAOFactory returned by this method is all that
     * needs to be done to migrate the code over.
     * 
     * @return a concrete instantiation of DAOFactory
     */
    public static DAOFactory instance() {
        // We're using Hibernate now as our default
        return instance(HIBERNATE);
    }

    /**
     * Returns a concrete instantiation of a DAOFactory whose class is specified by
     * <code>concreteClass</code>.
     * 
     * @param concreteClass
     *            the class of the DAOFactory instance to create
     * @return an instance of DAOFactory, as implemented by <code>concreteClass</code>
     * @throws Exception
     *             if a new instance of <code>concreteClass</code> cannot be created.
     */
    public static DAOFactory instance(Class<? extends DAOFactory> concreteClass) {
        try {
            return (DAOFactory) concreteClass.newInstance();
        } catch (Exception e) {
            throw new RuntimeException("Couldn't create DAOFactory for " + concreteClass);
        }
    }
    
    //**************************** Abstract Methods *****************************//
    /*
     * The following methods are all ones a concrete instantiation of DAOFactory are guaranteed to
     * provide.
     */

    public abstract BioEntityDAO getBioEntityDAO();
    public abstract ResourceDAO getResourceDAO();
    public abstract RelationshipDAO getRelationshipDAO();
    public abstract AttributeDAO getAttributeDAO();
    public abstract BioEntityAttributeDAO getBioEntityAttributeDAO();
    public abstract ResourceAttributeDAO getResourceAttributeDAO();
    public abstract EventDAO getEventDAO();
    public abstract UnitDAO getUnitDAO();
    public abstract LocationDAO getLocationDAO();
    public abstract LocationContextDAO getLocationContextDAO();
    public abstract RelationshipChainDAO getRelationshipChainDAO();
    public abstract ResearchFlagDAO getResearchFlagDAO();
    public abstract NetworkDAO getNetworkDAO();
    public abstract GFSDAO getGFSDAO();
    public abstract LocationRelationshipDAO getLocationRelationshipDAO();
    public abstract UserDAO getUserDAO();
    public abstract BioEntityLocationNetworkDAO getBioEntityLocationNetworkDAO();
    public abstract CoordinateDAO getCoordinateDAO();
    public abstract CoordinateKindDAO getCoordinateKindDAO();
    public abstract ResourceAttributeTypeDAO getResourceAttributeTypeDAO();

    public abstract BioEntityAttributeTypeDAO getBioEntityAttributeTypeDAO();
    public abstract EventAttributeTypeDAO getEventAttributeTypeDAO();
    public abstract EventAttributeAuthorizationDAO getEventAttributeAuthorizationDAO();
    public abstract EventAttributeV2DAO getEventAttributeV2DAO();
    public abstract StatusCodeDAO getStatusCodeDAO();
    public abstract StatusCodeSequencingDAO getStatusCodeSequencingDAO();
    public abstract EventSequencingAuthorizationDAO getEventSequencingAuthorizationDAO();
    public abstract JobDAO getJobDAO();
    public abstract JobAttributeDAO getJobAttributeDAO();
    public abstract MetaProtocolDAO getMetaProtocolDAO();
    public abstract ProtocolDAO getProtocolDAO();
    public abstract BioEntityAttributeV2DAO getBioEntityAttributeV2DAO();

    /**
     * Flushes out the changes to the database and optionally clears the
     * persistence context.
     * 
     * @param clear
     *            set to <code>true</code> if you want to clear the
     *            persistence context after the flush.
     */
    public abstract void flush(boolean clear);
    
    /**
     * Special method to return a DAO given the class of the persistent entity it manages. This
     * method works only for those DAOs that implement ExistentialRuleformDAO.
     * 
     * @param <T>
     *            The ExistentialRuleformDAO to be returned.
     * @param <E>
     *            The ExistentialRuleform managed by the DAO
     * @param c
     *            the class for the ExistentialRuleform
     * @return an ExistentialRuleformDAO of type T that manages an ExistentialRuleform entity of
     *         type E
     */
    public abstract <T extends ExistentialRuleformDAO<E, Long>, E extends ExistentialRuleform<E>> T 
        getExistentialRuleformDAOByPersistentClass(Class<E> c);

    /**
     * Similar to <code>getExistentialRuleformDAOByPersistentClass</code>, but works any DAO,
     * whether the persistent entity it manages is an <code>ExistentialRuleform</code> or not.
     * 
     * @param <T>
     *            The GenericDAO to be returned.
     * @param <E>
     *            The entity managed by the DAO
     * @param c
     *            the class for the entity
     * @return a GenericDAO of type T that manages an entity of type E
     */
    public abstract <T extends GenericDAO<E, Long>, E extends Ruleform> T getGenericDAOByPersistentClass(Class<E> c);

}
