# Supplementary material for: Ultra-Structure database design methodology for managing systems biology data and analyses
Source: BMC Bioinformatics. 2009 Aug 19;10:254. doi: 10.1186/1471-2105-10-254 (PMC2748085; doi:10.1186/1471-2105-10-254)
Supplement: Additional file 2 — Ultra-Structure Prototype. Distribution of prototype code. Instructions for use are contained inside. [file 1471-2105-10-254-S2.zip › core576/main/core576-core/src/main/java/edu/unc/giddings/core576/dao/EventSequencingAuthorizationDAO.java]

/*
 * To change this template, choose Tools | Templates
 * and open the template in the editor.
 */
package edu.unc.giddings.core576.dao;

import edu.unc.giddings.core576.ruleform.EventSequencingAuthorization;

/**
 *
 * @author dcrensha
 */
public interface EventSequencingAuthorizationDAO extends GenericDAO<EventSequencingAuthorization, Long> {
}
