# Supplementary material for: Ultra-Structure database design methodology for managing systems biology data and analyses
Source: BMC Bioinformatics. 2009 Aug 19;10:254. doi: 10.1186/1471-2105-10-254 (PMC2748085; doi:10.1186/1471-2105-10-254)
Supplement: Additional file 2 — Ultra-Structure Prototype. Distribution of prototype code. Instructions for use are contained inside. [file 1471-2105-10-254-S2.zip › core576/main/core576-core/src/main/java/edu/unc/giddings/core576/dao/ExistentialRuleformDAO.java]

package edu.unc.giddings.core576.dao;

import java.io.Serializable;
import java.util.List;

import edu.unc.giddings.core576.ruleform.ExistentialRuleform;
import edu.unc.giddings.core576.ruleform.NameSearchResult;

/**
 * Defines API that all DAOs dealing with Existential Ruleforms (e.g. BioEntities, Attributes, Resources, etc.) must implement.
 * 
 * @author maier
 *
 * @param <T> the Existential Ruleform's class
 * @param <ID> the class of the identifier used for this Existential Ruleform
 */
public interface ExistentialRuleformDAO<
    T extends ExistentialRuleform<T>, 
    ID extends Serializable
> extends GenericDAO<T, ID>{

    
    /**
     * Retrieves an entity by its unique name.
     * 
     * @param name The name of the object to be retrieved
     * @param lock
     * @return the entity whose name is <code>name</code>
     */
    T findByName(String name, boolean lock);
    
    /**
     * Returns the id, name, and description of entities whose name starts with <code>searchTarget</code>.
     * 
     * @param searchTarget the query string
     *
     * @return id, name, and description, packaged in NameSearchResult objects
     */
    public List<NameSearchResult> nameSearch(String searchTarget, int numberOfMatches);

    
    
    /**
     * Returns a list of all entities that are not linked through their respective network ruleforms
     * @return
     */
    public List<T> getUnlinked();    
}
