# Supplementary material for: Ultra-Structure database design methodology for managing systems biology data and analyses
Source: BMC Bioinformatics. 2009 Aug 19;10:254. doi: 10.1186/1471-2105-10-254 (PMC2748085; doi:10.1186/1471-2105-10-254)
Supplement: Additional file 2 — Ultra-Structure Prototype. Distribution of prototype code. Instructions for use are contained inside. [file 1471-2105-10-254-S2.zip › core576/main/core576-core/src/main/java/edu/unc/giddings/core576/dao/GenericDAO.java]

package edu.unc.giddings.core576.dao;

import java.io.Serializable;
import java.util.List;

public interface GenericDAO<T, ID extends Serializable> {

    T findById(ID id, boolean lock);

    List<T> findAll();

    List<T> findByExample(T exampleInstance, String... excludeProperty);

    T makePersistent(T entity);

    void makeTransient(T entity);

    List<T> findFlagged();
    
    void evict(T entity);
    
    T merge(T entity);
    
    
    /**
     * @param numberPerPage
     * @param pageNumber 1-based number signifying which page (of size = numberPerPage) the query should return
     * @param queryString
     * @return
     */
    List<T> getPagedList(int numberPerPage, int pageNumber, String queryString);
}
