# Supplementary material for: Ultra-Structure database design methodology for managing systems biology data and analyses
Source: BMC Bioinformatics. 2009 Aug 19;10:254. doi: 10.1186/1471-2105-10-254 (PMC2748085; doi:10.1186/1471-2105-10-254)
Supplement: Additional file 2 — Ultra-Structure Prototype. Distribution of prototype code. Instructions for use are contained inside. [file 1471-2105-10-254-S2.zip › core576/main/core576-core/src/main/java/edu/unc/giddings/core576/dao/GFSDAO.java]

package edu.unc.giddings.core576.dao;

import java.util.List;

import edu.unc.giddings.core576.ruleform.BioEntity;
import edu.unc.giddings.core576.ruleform.BioEntityNetwork;
import edu.unc.giddings.core576.ruleform.Location;

/**
 * Custom DAO specifically for interacting with GFS-related data for the
 * purposes of displaying that data for grant reviewers. This stuff isn't very
 * Ultra-Structure at all!
 * 
 * @author Christopher Maier
 * 
 */
public interface GFSDAO {
    
    /**
     * Retrieves the BioEntity that represents the unique peptide located at the given Location.
     * @param location the Location 
     * @return a BioEntity representing the peptide, or <code>null</code> if no peptide exists there.
     */
    public BioEntity getPeptide(Location location);
    
    /**
     * Retrieve all GFS matches for the peptide represented by the given BioEntity
     * @param peptide a BioEntity
     * @return a List of all BioEntityNetwork rules that represent GFS matches to the given peptide
     */
    public List<BioEntityNetwork> getGFSHits(BioEntity peptide);

}
