# Supplementary material for: Ultra-Structure database design methodology for managing systems biology data and analyses
Source: BMC Bioinformatics. 2009 Aug 19;10:254. doi: 10.1186/1471-2105-10-254 (PMC2748085; doi:10.1186/1471-2105-10-254)
Supplement: Additional file 2 — Ultra-Structure Prototype. Distribution of prototype code. Instructions for use are contained inside. [file 1471-2105-10-254-S2.zip › core576/main/core576-core/src/main/java/edu/unc/giddings/core576/dao/hibernate/ExistentialRuleformHibernateDAO.java]

package edu.unc.giddings.core576.dao.hibernate;

import java.io.Serializable;
import java.lang.reflect.ParameterizedType;
import java.util.ArrayList;
import java.util.List;

import edu.unc.giddings.core576.dao.DAOFactory;
import edu.unc.giddings.core576.dao.ExistentialRuleformDAO;
import edu.unc.giddings.core576.ruleform.ExistentialRuleform;
import edu.unc.giddings.core576.ruleform.NameSearchResult;
import edu.unc.giddings.core576.ruleform.Relationship;

import org.hibernate.Hibernate;
import org.hibernate.LockMode;
import org.hibernate.Query;
import org.hibernate.mapping.PersistentClass;
import org.hibernate.mapping.Table;
import org.hibernate.transform.AliasToBeanResultTransformer;
import org.slf4j.Logger;
import org.slf4j.LoggerFactory;

/**
 * Extends GenericHibernateDAO by adding methods that are common to all DAOs dealing with ExistentialRuleforms
 * 
 * @author Christopher Maier
 */
public abstract class ExistentialRuleformHibernateDAO<T extends ExistentialRuleform<T>, ID extends Serializable> extends
        GenericHibernateDAO<T, ID> 
    implements ExistentialRuleformDAO<T, ID> {

    /***************************** Static Variables ******************************/
    // This has been added to the GenericDAO, and thus is inherited
    //private static final Logger LOG = LoggerFactory.getLogger(ExistentialRuleformHibernateDAO.class);

    /*****************************************************************************/
    
    /* (non-Javadoc)
     * @see edu.unc.giddings.core576.dao.ExistentialRuleformDAO#findByName(java.lang.String, boolean)
     */
    @SuppressWarnings("unchecked")
    public T findByName(String theName, boolean theLock) {
        Query q = this.getSession().createQuery("from " + this.getPersistentClass().getSimpleName() + " as entity where entity.name = :name")
        .setString("name", theName).setLockMode("entity", LockMode.READ);
        
        LOG.debug( "Query is {}", q );
        
        T theThing = (T) q.uniqueResult();
        LOG.debug( "The object is {}", theThing );
        return theThing;
        
//        log.debug("Persistent Class is " + getPersistentClass());
//        log.debug("Name is " + theName);
//        
//        Criteria c = getSession().createCriteria(getPersistentClass());
//        log.debug("Criteria c = " + c);
//        
//        c.add(Restrictions.eq("name", theName));
//        log.debug("Added restriction");
//        
//        T theThing = (T) c.uniqueResult();
//        log.debug("The object is " + theThing);
//        
//        return theThing;
        
//        return (T) getSession()
//            .createCriteria(getPersistentClass())
//            .add(Restrictions.eq("name", theName))
//            .uniqueResult();
    }
    
    protected Class<T> entity = (Class<T>) 
        ( (ParameterizedType) this.getClass().getGenericSuperclass() )
            .getActualTypeArguments()[0];
    
    public List<NameSearchResult> nameSearch(String queryString, int numberOfMatches) {

        /*
         * We'll introspect the Hibernate system to find the database table name
         * that corresponds to the existential ruleform class.
         * 
         * We can use the getRootTable method since all our ruleforms are mapped
         * to individual tables.
         */
        String ruleformName = HibernateUtil
            .getConfiguration().getClassMapping( this.entity.getName() )
            .getRootTable().getName();

        LOG.debug( "ruleform: {}", ruleformName );
        LOG.debug( "queryString: {}", queryString );
        LOG.debug( "numberOfMatches: {}", numberOfMatches );

        return getSession()
            .createSQLQuery("SELECT id, name, description FROM ruleform.existential_name_search(:ruleform, :queryString, :numberOfMatches)")

            .addScalar("id", Hibernate.LONG )
            .addScalar("name", Hibernate.STRING )
            .addScalar("description", Hibernate.STRING )

            .setParameter( "ruleform", ruleformName )
            .setParameter( "queryString", queryString )
            .setParameter( "numberOfMatches", numberOfMatches )

            .setResultTransformer( new AliasToBeanResultTransformer( NameSearchResult.class ))
            .list();
    }

    @SuppressWarnings("unchecked")
    public List<T> getUnlinked(){
        DAOFactory factory = DAOFactory.instance();
        
        // I'd like to do it this way...
        //T e = factory.getExistentialRuleformDAOByPersistentClass(entity).findByName(entity.getSimpleName(), false);
        // ... but I can't because of a compiler bug!
        // See http://bugs.sun.com/bugdatabase/view_bug.do?bug_id=5003431
        // This is supposedly fixed in JDK 6
        
        ExistentialRuleformDAO<T, Long> dao = factory.getExistentialRuleformDAOByPersistentClass(this.entity);
        T e = dao.findByName(this.entity.getSimpleName(), false);
        
        Relationship r = factory.getRelationshipDAO().findByName("includes", false);
        return factory.getNetworkDAO().getEntitiesNotInGroup(e, r);
    }

    
    
}
