# Supplementary material for: Ultra-Structure database design methodology for managing systems biology data and analyses
Source: BMC Bioinformatics. 2009 Aug 19;10:254. doi: 10.1186/1471-2105-10-254 (PMC2748085; doi:10.1186/1471-2105-10-254)
Supplement: Additional file 2 — Ultra-Structure Prototype. Distribution of prototype code. Instructions for use are contained inside. [file 1471-2105-10-254-S2.zip › core576/main/core576-core/src/main/java/edu/unc/giddings/core576/dao/hibernate/GenericHibernateDAO.java]

package edu.unc.giddings.core576.dao.hibernate;

import java.io.Serializable;
import java.lang.reflect.ParameterizedType;
import java.util.List;

import edu.unc.giddings.core576.dao.GenericDAO;

import org.hibernate.Criteria;
import org.hibernate.LockMode;
import org.hibernate.Query;
import org.hibernate.Session;
import org.hibernate.criterion.Criterion;
import org.hibernate.criterion.Example;
import org.hibernate.criterion.Restrictions;
import org.slf4j.Logger;
import org.slf4j.LoggerFactory;

/**
 * Implements the generic CRUD data access operations using Hibernate APIs.
 * <p>
 * To write a DAO, subclass and parameterize this class with your persistent class. Of course,
 * assuming that you have a traditional 1:1 appraoch for Entity:DAO design.
 * <p>
 * You have to inject the <tt>Class</tt> object of the persistent class and a current Hibernate
 * <tt>Session</tt> to construct a DAO.
 * 
 * @see HibernateDAOFactory
 * @author christian.bauer@jboss.com
 * @author maier
 */
public abstract class GenericHibernateDAO<T, ID extends Serializable> 
    implements GenericDAO<T, ID> {

    private Class<T> persistentClass;

    private Session session;


    // Added for inherited logging facilities for all subclasses
    public final Logger LOG = LoggerFactory.getLogger(this.getClass());

    @SuppressWarnings("unchecked")
    public GenericHibernateDAO() {
        /*
         * Use reflection to get the persistent class. This replaces the old way to do things, where
         * we had a constructor that took an explicit Class parameter.
         */
        
        this.persistentClass = (Class<T>) (((ParameterizedType) this.getClass()
                .getGenericSuperclass()).getActualTypeArguments()[0]);
    }

    public void setSession(Session s){
        this.session = s;
    }

    protected Session getSession() {
        if (this.session == null){
            // if a Session object wasn't setter-injected, then fall back to the current one from HibernateUtil
            this.session = HibernateUtil.getSessionFactory().getCurrentSession();
            //throw new IllegalStateException("Session has not been set on DAO before usage");
        }
        return this.session;
    }

    public Class<T> getPersistentClass() {
        return this.persistentClass;
    }

    @SuppressWarnings("unchecked")
    public T findById(ID id, boolean lock) {
        T entity;
        if (lock)
            entity = (T) this.getSession().load(this.getPersistentClass(), id, LockMode.UPGRADE);
        else
            entity = (T) this.getSession().load(this.getPersistentClass(), id);

        return entity;

    }

    @SuppressWarnings("unchecked")
    public List<T> findAll() {
        return this.findByCriteria();
    }

    @SuppressWarnings("unchecked")
    public List<T> findByExample(T exampleInstance, String... excludeProperty) {
        Criteria crit = this.getSession().createCriteria(this.getPersistentClass());
        Example example = Example.create(exampleInstance);
        for (String exclude : excludeProperty) {
            example.excludeProperty(exclude);
        }
        crit.add(example);
        return crit.list();
    }

    @SuppressWarnings("unchecked")
    public T makePersistent(T entity) {
        this.getSession().saveOrUpdate(entity);
        return entity;
    }

    public void makeTransient(T entity) {
        this.getSession().delete(entity);
    }

    /**
     * Use this inside subclasses as a convenience method.
     */
    @SuppressWarnings("unchecked")
    protected List<T> findByCriteria(Criterion... criterion) {
        Criteria crit = this.getSession().createCriteria(this.getPersistentClass());
        for (Criterion c : criterion) {
            crit.add(c);
        }
        return crit.list();
    }

    public List<T> findFlagged() {
        return this.findByCriteria(Restrictions.isNotNull("researchFlag"));
    }
    
    public void evict(T entity){
        this.getSession().evict(entity);
    }
    
    @SuppressWarnings("unchecked")
    public T merge(T entity){
        return (T) this.getSession().merge(entity);
    }


    /**
     * {@inheritDoc}
     */
    @SuppressWarnings("unchecked")
    public List<T> getPagedList(int numberPerPage, int pageNumber, String queryString) {
        Query q = this.getSession().createQuery(queryString);
        q.setMaxResults(numberPerPage);
        
        int firstRow = numberPerPage * (pageNumber - 1) + 1 ;
        q.setFirstResult(firstRow);
        
        return q.list();
    }
}
