# Supplementary material for: Ultra-Structure database design methodology for managing systems biology data and analyses
Source: BMC Bioinformatics. 2009 Aug 19;10:254. doi: 10.1186/1471-2105-10-254 (PMC2748085; doi:10.1186/1471-2105-10-254)
Supplement: Additional file 2 — Ultra-Structure Prototype. Distribution of prototype code. Instructions for use are contained inside. [file 1471-2105-10-254-S2.zip › core576/main/core576-core/src/main/java/edu/unc/giddings/core576/dao/hibernate/HibernateAttributeDAO.java]

package edu.unc.giddings.core576.dao.hibernate;

import java.util.List;

import edu.unc.giddings.core576.dao.AttributeDAO;
import edu.unc.giddings.core576.ruleform.Attribute;
import edu.unc.giddings.core576.ruleform.AttributeNetwork;

public class HibernateAttributeDAO
    extends ExistentialRuleformHibernateDAO<Attribute, Long>
    implements AttributeDAO {
        private final String UNLINKED_QUERY = "attribute.unlinked";
        private final String IMMEDIATE_CHILDREN_QUERY = "attribute.immediateChildrenNetworkRules";
        
        @SuppressWarnings("unchecked")
        public List<Attribute> getUnlinked(){
            return getSession().getNamedQuery(UNLINKED_QUERY).list();
        }
        @SuppressWarnings("unchecked")
        public List<AttributeNetwork> getImmediateChildrenNetworkRules(Attribute theAttribute) {
            return this.getSession().getNamedQuery(this.IMMEDIATE_CHILDREN_QUERY)
                .setEntity("attribute", theAttribute)
                .list();
        }
    }
