# Supplementary material for: Ultra-Structure database design methodology for managing systems biology data and analyses
Source: BMC Bioinformatics. 2009 Aug 19;10:254. doi: 10.1186/1471-2105-10-254 (PMC2748085; doi:10.1186/1471-2105-10-254)
Supplement: Additional file 2 — Ultra-Structure Prototype. Distribution of prototype code. Instructions for use are contained inside. [file 1471-2105-10-254-S2.zip › core576/main/core576-core/src/main/java/edu/unc/giddings/core576/dao/hibernate/HibernateBioEntityAttributeDAO.java]

package edu.unc.giddings.core576.dao.hibernate;

import java.util.ArrayList;
import java.util.List;

import edu.unc.giddings.core576.dao.BioEntityAttributeDAO;
import edu.unc.giddings.core576.ruleform.Attribute;
import edu.unc.giddings.core576.ruleform.BioEntity;
import edu.unc.giddings.core576.ruleform.BioEntityAttribute;
import edu.unc.giddings.core576.ruleform.Resource;

import org.hibernate.Criteria;
import org.hibernate.criterion.Restrictions;

public class HibernateBioEntityAttributeDAO
    extends GenericHibernateDAO<BioEntityAttribute, Long>
    implements BioEntityAttributeDAO {
    
    /**
     * {@inheritDoc}
     */
    @SuppressWarnings("unchecked")
    public List<BioEntityAttribute> getAttributes(Resource resource, BioEntity bioEntity, List<Attribute> attributes) {
        Criteria c = this.getSession().createCriteria(BioEntityAttribute.class);
        
        if(bioEntity == null || attributes == null || attributes.isEmpty()){
            // If there are no attributes or bioentity, you're not going to find anything anyway!
            return new ArrayList<BioEntityAttribute>();
        }
        
        if(resource != null){
            // Only restrict on Resource if one is given
            c.add(Restrictions.eq("resource", resource));
        }
        
        c.add(Restrictions.eq("bioEntity", bioEntity));
        c.add(Restrictions.in("attribute", attributes));
        
        return c.list();
    }

    
    
}
