# Supplementary material for: Ultra-Structure database design methodology for managing systems biology data and analyses
Source: BMC Bioinformatics. 2009 Aug 19;10:254. doi: 10.1186/1471-2105-10-254 (PMC2748085; doi:10.1186/1471-2105-10-254)
Supplement: Additional file 2 — Ultra-Structure Prototype. Distribution of prototype code. Instructions for use are contained inside. [file 1471-2105-10-254-S2.zip › core576/main/core576-core/src/main/java/edu/unc/giddings/core576/dao/hibernate/HibernateBioEntityDAO.java]

package edu.unc.giddings.core576.dao.hibernate;

import edu.unc.giddings.core576.ruleform.BioEntityAttributeType;
import java.util.ArrayList;
import java.util.List;

import edu.unc.giddings.core576.dao.BioEntityDAO;
import edu.unc.giddings.core576.dao.CoordinateBundle;
import edu.unc.giddings.core576.ruleform.Attribute;
import edu.unc.giddings.core576.ruleform.BioEntity;
import edu.unc.giddings.core576.ruleform.BioEntityAttributeAuthorization;
import edu.unc.giddings.core576.ruleform.BioEntityNetwork;
import edu.unc.giddings.core576.ruleform.CoordinateKind;
import edu.unc.giddings.core576.ruleform.Relationship;
import edu.unc.giddings.core576.ruleform.Resource;

import org.hibernate.Criteria;
import org.hibernate.Query;
import org.hibernate.criterion.Projections;
import org.hibernate.criterion.Restrictions;

public class HibernateBioEntityDAO
    extends ExistentialRuleformHibernateDAO<BioEntity, Long>
    implements BioEntityDAO {

    private static final String UNIQUE_BIOENTITY_BY_ATTRIBUTE_VALUE_QUERY = "bioentity.uniqueBioEntityByAttributeValue";
    private static final String CREATE_PEPTIDE_QUERY = "bioentity.createPeptide";
    private static final String SUBSUMING_BIOENTITIES_QUERY = "bioentity.subsumingBioEntities";

    private static final String GET_ALLOWED_BIOENTITY_VALUES = "bioentity.getAllowedBioEntityValues";
    private static final String GET_ALLOWED_TEXT_VALUES = "bioentity.getAllowedTextValues";
    private static final String GET_ALLOWED_NUMERIC_VALUES = "bioentity.getAllowedNumericValues";
    private static final String AUTHORIZED_BIOENTITY_ATTRIBUTES = "bioentity.getAuthorizedBioEntityAttributes";


    /**
     * {@inheritDoc}
     */
    public List<BioEntity> getBioEntityByUpdatedBy(final Resource updatedBy){
        return this.getBioEntityByUpdatedBy(updatedBy.getName());
    }
    
    /**
     * {@inheritDoc}
     */
    @SuppressWarnings("unchecked")
    public List<BioEntity> getBioEntityByUpdatedBy(final String updatedBy){
        return this.getSession()
            .createQuery("from BioEntity where updatedBy.name = :updatedBy")
            .setString("updatedBy", updatedBy)
            .list();
    }

    /**
     * {@inheritDoc}
     */
    @SuppressWarnings("unchecked")
    public List<BioEntity> getBioEntities(final int size, final int offset){
        return this.getSession()
            .createCriteria(BioEntity.class)
            .setFirstResult(offset)
            .setMaxResults(size)
            .list();
    }
    
    /**
     * {@inheritDoc}
     */
    @SuppressWarnings("boxing")
    public int getCount(){
        return (Integer)
            this.getSession()
                .createCriteria(BioEntity.class)
                .setProjection(Projections.rowCount())
                .uniqueResult();
    }

    /**
     * {@inheritDoc}
     */
    @SuppressWarnings("unchecked")
    public List<BioEntityNetwork> getImmediateChildrenNetworkRules(BioEntity theBioEntity) {
        return this.getSession().getNamedQuery("bioentity.immediateChildrenNetworkRules")
            .setEntity("bioEntity", theBioEntity)
            .list();
    }

//    /**
//     * {@inheritDoc}
//     */
//    @SuppressWarnings("boxing")
//    public BioEntity createBioEntityFromGroup(BioEntity theGroup, Resource theAttributeResource, Resource theNetworkResource) {
//        return (BioEntity) getSession().getNamedQuery("bioentity.createBioEntityFromGroup")
//            .setLong("group", theGroup.getId())
//            .setLong("attributeResource", theAttributeResource.getId())
//            .setLong("networkResource", theNetworkResource.getId())
//            .uniqueResult();
//    }

    
    /**
     * {@inheritDoc}
     */
    @SuppressWarnings("boxing")
    public BioEntity createBioEntityFromGroup(BioEntity theGroup, Resource theAttributeResource, Resource theNetworkResource, Relationship theRelationship) {
        return (BioEntity) this.getSession().getNamedQuery("bioentity.createBioEntityFromGroup2")
            .setLong("group", theGroup.getId())
            .setLong("attributeResource", theAttributeResource.getId())
            .setLong("networkResource", theNetworkResource.getId())
            .setLong("relationship", theRelationship.getId())
            .uniqueResult();
    }
    
    
    /**
     * {@inheritDoc}
     */
    @Deprecated
    @SuppressWarnings("boxing")
    public BioEntity getGenomicRegion(BioEntity theChromosome, String theDirection, Integer theStart, Integer theStop) {
        if(theDirection.equals("Forward") || theDirection.equals("Reverse")){
            return (BioEntity) this.getSession().getNamedQuery("bioentity.genomicRegionLookup")
                .setLong("sequenceIdentifier", theChromosome.getId())
                .setText("direction", theDirection)
                .setInteger("start", theStart)
                .setInteger("stop", theStop)
                .uniqueResult();
        }
        else{
            throw new RuntimeException("Direction given must be either \"Forward\" or \"Reverse\"!");
        }
            
    }

    /**
     * {@inheritDoc}
     */
    public BioEntity getByOrder(Resource resource, BioEntity group, Relationship relationship, Integer order) {
        
        if(resource == null || group == null || relationship == null || order == null){
            StringBuffer sb = new StringBuffer();
            sb.append("The following parameters were null, and that's not allowed: ");
            if(resource == null){
                sb.append("resource ");
            }
            if(group == null){
                sb.append("group ");
            }
            if(relationship == null){
                sb.append("relationship ");
            }
            if(order == null){
                sb.append("order");
            }
            throw new RuntimeException(sb.toString());
        }
        
        return (BioEntity) this.getSession().getNamedQuery("bioentity.retrieveByOrder")
            .setEntity("resource", resource)
            .setEntity("relationship", relationship)
            .setEntity("group", group)
            .setInteger("order", order)
            .uniqueResult();
    }
    
    
    /**
     * {@inheritDoc}
     */
    @SuppressWarnings("boxing")
    public BioEntity getUniqueBioEntityByAttributeValue(Attribute theAttribute, String theTextValue) {
        return (BioEntity) this.getSession().getNamedQuery(UNIQUE_BIOENTITY_BY_ATTRIBUTE_VALUE_QUERY)
            .setLong("attribute", theAttribute.getId())
            .setString("textValue", theTextValue)
            .uniqueResult();
    }

    /**
     * {@inheritDoc}
     */
    public BioEntity createPeptide(String theSequence) {
        return (BioEntity) this.getSession().getNamedQuery(CREATE_PEPTIDE_QUERY)
            .setString("sequence", theSequence)
            .uniqueResult();
    }

    /**
     * {@inheritDoc}
     */
    @SuppressWarnings("unchecked")
    public List<Attribute> getPermittedAttributes(BioEntity bioEntity, Relationship navigationalRelationship) {
        // This code is horrible
        
        List<BioEntity> bioEntities = this.getSession().getNamedQuery(SUBSUMING_BIOENTITIES_QUERY)
            .setParameter("bioEntity", bioEntity)
            .setParameter("relationship", navigationalRelationship)
            .list();
        
        if ( bioEntities.isEmpty() ) {
            // if there are no subsuming bioentities, just bail out now.
            return new ArrayList<Attribute>();
        }
        
        
        Criteria c = this.getSession().createCriteria(BioEntityAttributeAuthorization.class);
        c.add(Restrictions.in("bioEntity", bioEntities));
        
        List<BioEntityAttributeAuthorization> l = c.list();
        
        List<Attribute> al = new ArrayList<Attribute>();
        for(BioEntityAttributeAuthorization auth : l){
            al.add(auth.getAttribute());
        }
        
        return al;
    }

    
    
//    @SuppressWarnings("unchecked")
//    public List<BioEntity> getBioEntityByAttributes(final Map<Attribute, Object> attributes) {
//        StringBuffer query = new StringBuffer();
//        boolean pastFirst = false;
//        for( Attribute a : attributes.keySet()){
//            if (pastFirst){
//                query.append(" INTERSECT ");
//            }
//            if(a.getType().trim().matches("STRING")){
//                query.append("SELECT bioentity FROM bioentity_attributes WHERE attribute='" + a.getName() + "' AND string_value='" + (String) attributes.get(a) +"' " );
//            }
//            else if(a.getType().matches("INTEGER") || a.getType().matches("NUMERIC")){
//                query.append("SELECT bioentity FROM bioentity_attributes WHERE attribute='" + a.getName() + "' AND numeric_value=" + (BigDecimal) attributes.get(a) + " " );
//            }
//            // TODO: catch any additional attribute types?
//            if (!pastFirst){
//                pastFirst = true;
//            }
//        }
//        log.debug("Generated query: " + query.toString());
//        SQLQuery q = getSession().createSQLQuery(query.toString());
//                        
//        // FIXME: This is pretty terrible, but I can't figure out how to get a BioEntity returned from the native SQL query
//        List<String> names = q.list();
//        List<BioEntity> entities = new ArrayList<BioEntity>();
//        for(String name : names){
//            entities.add(findByName(name));
//        }
//        return entities;
//    }

    /**
     * {@inheritDoc}
     */
    public List<CoordinateBundle> getFullCoordinates( BioEntity bioEntity, CoordinateKind kind ) {
        LocationCalculator lc = new LocationCalculator();
        return lc.getFullCoordinates( bioEntity, kind );
    }

    public List<BioEntityAttributeType> getAuthorizedBioEntityAttributes(Resource resource, BioEntityAttributeType classificationAttribute, BioEntity classificationBioEntity) {
        return getSession().getNamedQuery( AUTHORIZED_BIOENTITY_ATTRIBUTES )
                .setLong( "resource", resource.getId() )
                .setLong( "classificationAttribute", classificationAttribute.getId() )
                .setLong( "classificationBioEntity", classificationBioEntity.getId() )
                .list();
    }

    public List<Object> getAllowedValuesForAttribute(
            Resource resource,
            BioEntityAttributeType classificationAttribute,
            BioEntity classificationBioEntity,
            BioEntityAttributeType authorizedAttribute
    ) throws Exception {
        Query q = null;

        // Establish the proper query
        if( "bioentity".equals( authorizedAttribute.getValueType() )) {
            q = getSession().getNamedQuery( GET_ALLOWED_BIOENTITY_VALUES );
        }
        else if ( "text".equals( authorizedAttribute.getValueType() )) {
            q = getSession().getNamedQuery( GET_ALLOWED_TEXT_VALUES );
        }
        else if ( "numeric".equals( authorizedAttribute.getValueType() )) {
            q = getSession().getNamedQuery( GET_ALLOWED_NUMERIC_VALUES );
        }

        // If can't get the right query, abort!
        if ( q == null ) {
            throw new Exception("HibernateBioEntityDAO#getAllowedValuesForAttribute does not know how to handle attributes of type '" + authorizedAttribute.getValueType() + "' yet");
        }

        // Add parameter, execute the query, and return the results
        return q.setLong( "resource", resource.getId() )
            .setLong( "classificationAttribute", classificationAttribute.getId() )
            .setLong( "classificationBioEntity", classificationBioEntity.getId() )
            .setLong( "authorizedAttribute", authorizedAttribute.getId() )
            .list();
    }
    
    
    
}
