# Supplementary material for: Ultra-Structure database design methodology for managing systems biology data and analyses
Source: BMC Bioinformatics. 2009 Aug 19;10:254. doi: 10.1186/1471-2105-10-254 (PMC2748085; doi:10.1186/1471-2105-10-254)
Supplement: Additional file 2 — Ultra-Structure Prototype. Distribution of prototype code. Instructions for use are contained inside. [file 1471-2105-10-254-S2.zip › core576/main/core576-core/src/main/java/edu/unc/giddings/core576/dao/hibernate/HibernateBioEntityLocationNetworkDAO.java]

package edu.unc.giddings.core576.dao.hibernate;

import java.util.List;

import edu.unc.giddings.core576.dao.BioEntityLocationNetworkDAO;
import edu.unc.giddings.core576.ruleform.BioEntity;
import edu.unc.giddings.core576.ruleform.BioEntityLocationNetwork;
import edu.unc.giddings.core576.ruleform.CoordinateKind;

public class HibernateBioEntityLocationNetworkDAO
    extends GenericHibernateDAO<BioEntityLocationNetwork, Long>
    implements BioEntityLocationNetworkDAO {

    /**
     * {@inheritDoc}
     */
    @SuppressWarnings("unchecked")
    public List<BioEntityLocationNetwork> getLocationRules(BioEntity bioEntity, CoordinateKind kind) {
        if ( bioEntity == null || kind == null ) {
            StringBuilder sb = new StringBuilder();
            sb.append( "The following parameters were null, which is not allowed: " );
            if (bioEntity == null) {
                sb.append( "bioEntity" );
            }
            if ( kind == null) {
                if (bioEntity == null) { sb.append( ", " ); }
                sb.append( "kind" );
            }
            throw new IllegalArgumentException( sb.toString() );
        }
        
        return getSession()
            .createQuery( "from BioEntityLocationNetwork n where n.bioEntity = :bioEntity and n.coordinate.kind = :coordinateKind" )
            .setParameter( "bioEntity", bioEntity )
            .setParameter( "coordinateKind", kind )
            .list();
    }

}
