# Supplementary material for: Ultra-Structure database design methodology for managing systems biology data and analyses
Source: BMC Bioinformatics. 2009 Aug 19;10:254. doi: 10.1186/1471-2105-10-254 (PMC2748085; doi:10.1186/1471-2105-10-254)
Supplement: Additional file 2 — Ultra-Structure Prototype. Distribution of prototype code. Instructions for use are contained inside. [file 1471-2105-10-254-S2.zip › core576/main/core576-core/src/main/java/edu/unc/giddings/core576/dao/hibernate/HibernateCoordinateDAO.java]

package edu.unc.giddings.core576.dao.hibernate;

import java.util.ArrayList;
import java.util.List;

import edu.unc.giddings.core576.dao.CoordinateDAO;
import edu.unc.giddings.core576.ruleform.Coordinate;
import edu.unc.giddings.core576.ruleform.CoordinateAttribute;

/**
 * Implementation of the CoordinateDAO interface using Hibernate.
 * 
 * @author maier
 * @version $Revision$
 * 
 */
public class HibernateCoordinateDAO
    extends ExistentialRuleformHibernateDAO<Coordinate, Long>
    implements CoordinateDAO {
        
        /**
         * Name of the nesting query from the mapping documents.  Set to {@value}.
         */
        private static final String NESTING_QUERY = "coordinate.nestCoordinates";

        /**
         * {@inheritDoc}
         */
        public Coordinate nestCoordinates( Coordinate inner, Coordinate outer ) {
            return (Coordinate) this.getSession()
                .getNamedQuery( HibernateCoordinateDAO.NESTING_QUERY )
                .setLong( "inner", inner.getId() )
                .setLong( "outer", outer.getId() )
                .uniqueResult();
        }

        
        /**
         * <p>
         * Returns a List of <code>coordinate</code>'s CoordinateAttributes
         * (as obtained from {@link Coordinate#getAttributes()}, but ordered
         * according to the declaration of that Coordinate's CoordinateKind
         * definition rules (e.g. {@link CoordinateKindDefinition})
         * </p>
         * <p>
         * This is provided here to get around a shortcoming in Hibernate where
         * you can't specify ordering criteria on collections in mapping files
         * that depend on columns of another table (see <a
         * href="http://forum.hibernate.org/viewtopic.php?t=931807">http://forum.hibernate.org/viewtopic.php?t=931807</a>).
         * To do this, we just issue another query that gives the specified
         * ordering. If Hibernate ever lets you use "order-by" to support
         * embedded subselects in mapping files, then this approach can be
         * altered.
         * </p>
         * 
         * @param coordinate
         *            The Coordinate whose attributes you want ordered
         * @return a {@code List<CoordinateAttribute>} containing the attributes
         *         of <code>coordinate</code>, ordered according to the
         *         definition rules for that kind of Coordinate.
         */
        @SuppressWarnings("unchecked")
        public List<CoordinateAttribute> getOrderedAttributes( Coordinate coordinate ) {
            if ( coordinate == null || coordinate.getId() == null ) {
                return new ArrayList<CoordinateAttribute>();
            }
            return this.getSession().createQuery( "select ca from CoordinateAttribute as ca join ca.coordinate.kind.definitionRules as def where ca.coordinate = :coordinate and ca.attribute = def.attribute order by def.sequenceNumber" )
            .setEntity( "coordinate", coordinate )
            .list();
        }
    }
