# Supplementary material for: Ultra-Structure database design methodology for managing systems biology data and analyses
Source: BMC Bioinformatics. 2009 Aug 19;10:254. doi: 10.1186/1471-2105-10-254 (PMC2748085; doi:10.1186/1471-2105-10-254)
Supplement: Additional file 2 — Ultra-Structure Prototype. Distribution of prototype code. Instructions for use are contained inside. [file 1471-2105-10-254-S2.zip › core576/main/core576-core/src/main/java/edu/unc/giddings/core576/dao/hibernate/HibernateCoordinateKindDAO.java]

package edu.unc.giddings.core576.dao.hibernate;

import java.util.List;

import edu.unc.giddings.core576.dao.CoordinateKindDAO;
import edu.unc.giddings.core576.ruleform.CoordinateKind;

public class HibernateCoordinateKindDAO
    extends ExistentialRuleformHibernateDAO<CoordinateKind, Long>
    implements CoordinateKindDAO {

    private static final String TOP_LEVEL_KIND_QUERY = "coordinateKind.allTopLevelKinds";
    private static final String LOWER_LEVEL_KIND_QUERY = "coordinateKind.allLowerLevelKinds";
    
    
    /**
     * {@inheritDoc}
     */
    @SuppressWarnings("unchecked")
    public List<CoordinateKind> getTopLevelKinds() {
        return this.getSession()
            .getNamedQuery( TOP_LEVEL_KIND_QUERY )
            .list();
    }

    /**
     * {@inheritDoc}
     */
    @SuppressWarnings("unchecked")
    public List<CoordinateKind> getLowerLevelKinds() {
        return this.getSession()
            .getNamedQuery( LOWER_LEVEL_KIND_QUERY )
            .list();
    } 
    
}
