# Supplementary material for: Ultra-Structure database design methodology for managing systems biology data and analyses
Source: BMC Bioinformatics. 2009 Aug 19;10:254. doi: 10.1186/1471-2105-10-254 (PMC2748085; doi:10.1186/1471-2105-10-254)
Supplement: Additional file 2 — Ultra-Structure Prototype. Distribution of prototype code. Instructions for use are contained inside. [file 1471-2105-10-254-S2.zip › core576/main/core576-core/src/main/java/edu/unc/giddings/core576/dao/hibernate/HibernateDAOFactory.java]

package edu.unc.giddings.core576.dao.hibernate;

import edu.unc.giddings.core576.dao.BioEntityAttributeTypeDAO;
import edu.unc.giddings.core576.dao.BioEntityAttributeV2DAO;
import edu.unc.giddings.core576.dao.EventAttributeAuthorizationDAO;
import edu.unc.giddings.core576.dao.EventAttributeTypeDAO;
import edu.unc.giddings.core576.dao.EventAttributeV2DAO;
import edu.unc.giddings.core576.dao.EventSequencingAuthorizationDAO;
import edu.unc.giddings.core576.dao.JobAttributeDAO;
import edu.unc.giddings.core576.dao.JobDAO;
import edu.unc.giddings.core576.dao.MetaProtocolDAO;
import edu.unc.giddings.core576.dao.ProtocolDAO;
import edu.unc.giddings.core576.dao.ResourceAttributeTypeDAO;
import edu.unc.giddings.core576.dao.StatusCodeDAO;
import edu.unc.giddings.core576.dao.StatusCodeSequencingDAO;
import java.util.HashMap;
import java.util.Map;

import edu.unc.giddings.core576.dao.AttributeDAO;
import edu.unc.giddings.core576.dao.BioEntityAttributeDAO;
import edu.unc.giddings.core576.dao.BioEntityDAO;
import edu.unc.giddings.core576.dao.BioEntityLocationNetworkDAO;
import edu.unc.giddings.core576.dao.CoordinateDAO;
import edu.unc.giddings.core576.dao.CoordinateKindDAO;
import edu.unc.giddings.core576.dao.DAOFactory;
import edu.unc.giddings.core576.dao.EventDAO;
import edu.unc.giddings.core576.dao.ExistentialRuleformDAO;
import edu.unc.giddings.core576.dao.GFSDAO;
import edu.unc.giddings.core576.dao.GenericDAO;
import edu.unc.giddings.core576.dao.LocationContextDAO;
import edu.unc.giddings.core576.dao.LocationDAO;
import edu.unc.giddings.core576.dao.LocationRelationshipDAO;
import edu.unc.giddings.core576.dao.NetworkDAO;
import edu.unc.giddings.core576.dao.RelationshipChainDAO;
import edu.unc.giddings.core576.dao.RelationshipDAO;
import edu.unc.giddings.core576.dao.ResearchFlagDAO;
import edu.unc.giddings.core576.dao.ResourceAttributeDAO;
import edu.unc.giddings.core576.dao.ResourceDAO;
import edu.unc.giddings.core576.dao.UnitDAO;
import edu.unc.giddings.core576.dao.UserDAO;
import edu.unc.giddings.core576.ruleform.Attribute;
import edu.unc.giddings.core576.ruleform.BioEntity;
import edu.unc.giddings.core576.ruleform.BioEntityAttribute;
import edu.unc.giddings.core576.ruleform.BioEntityAttributeType;
import edu.unc.giddings.core576.ruleform.BioEntityAttributeV2;
import edu.unc.giddings.core576.ruleform.Coordinate;
import edu.unc.giddings.core576.ruleform.CoordinateKind;
import edu.unc.giddings.core576.ruleform.Event;
import edu.unc.giddings.core576.ruleform.EventAttributeAuthorization;
import edu.unc.giddings.core576.ruleform.EventAttributeType;
import edu.unc.giddings.core576.ruleform.EventAttributeV2;
import edu.unc.giddings.core576.ruleform.EventSequencingAuthorization;
import edu.unc.giddings.core576.ruleform.ExistentialRuleform;
import edu.unc.giddings.core576.ruleform.Job;
import edu.unc.giddings.core576.ruleform.JobAttribute;
import edu.unc.giddings.core576.ruleform.Location;
import edu.unc.giddings.core576.ruleform.LocationContext;
import edu.unc.giddings.core576.ruleform.LocationRelationship;
import edu.unc.giddings.core576.ruleform.MetaProtocol;
import edu.unc.giddings.core576.ruleform.Protocol;
import edu.unc.giddings.core576.ruleform.Relationship;
import edu.unc.giddings.core576.ruleform.RelationshipChain;
import edu.unc.giddings.core576.ruleform.ResearchFlag;
import edu.unc.giddings.core576.ruleform.Resource;
import edu.unc.giddings.core576.ruleform.ResourceAttribute;
import edu.unc.giddings.core576.ruleform.ResourceAttributeType;
import edu.unc.giddings.core576.ruleform.Ruleform;
import edu.unc.giddings.core576.ruleform.StatusCode;
import edu.unc.giddings.core576.ruleform.StatusCodeSequencing;
import edu.unc.giddings.core576.ruleform.Unit;

import org.hibernate.Session;
import org.slf4j.Logger;
import org.slf4j.LoggerFactory;

/**
 * 
 * NOTE: Many code ideas in this class were taken from the <a href="http://www.hibernate.org/328.html">'Generic Data Access Objects'</a> page on the Hibernate web site. 
 * 
 * @author Christopher Maier
 *
 */
public class HibernateDAOFactory extends DAOFactory{

    /***************************** Static Variables ******************************/
    
    private static final Logger LOG = LoggerFactory.getLogger(HibernateDAOFactory.class);

    private static Map<Class<?>, Class<?>> existentialMap = new HashMap<Class<?>, Class<?>>();
    private static Map<Class<?>, Class<?>> allDAOMap = new HashMap<Class<?>, Class<?>>();
    
    static {
        existentialMap.put(Attribute.class, HibernateAttributeDAO.class);
        existentialMap.put(BioEntity.class, HibernateBioEntityDAO.class);
        existentialMap.put(Event.class, HibernateEventDAO.class);
        existentialMap.put(Location.class, HibernateLocationDAO.class);
        existentialMap.put(Relationship.class, HibernateRelationshipDAO.class);
        existentialMap.put(Unit.class, HibernateUnitDAO.class);
        existentialMap.put(Resource.class, HibernateResourceDAO.class);
        existentialMap.put(LocationContext.class, HibernateLocationContextDAO.class);
        existentialMap.put( Coordinate.class, HibernateCoordinateDAO.class );
        existentialMap.put( CoordinateKind.class, HibernateCoordinateKindDAO.class );
        existentialMap.put( ResourceAttributeType.class, HibernateResourceAttributeTypeDAO.class );

        existentialMap.put( BioEntityAttributeType.class, HibernateBioEntityAttributeTypeDAO.class );
        existentialMap.put( EventAttributeType.class, HibernateEventAttributeTypeDAO.class );
        existentialMap.put( StatusCode.class, HibernateStatusCodeDAO.class );
        
        allDAOMap.put(Attribute.class, HibernateAttributeDAO.class);
        allDAOMap.put(BioEntity.class, HibernateBioEntityDAO.class);
        allDAOMap.put(BioEntityAttribute.class, HibernateBioEntityAttributeDAO.class);
        allDAOMap.put(ResourceAttribute.class, HibernateResourceAttributeDAO.class);
        allDAOMap.put(Event.class, HibernateEventDAO.class);
        allDAOMap.put(Location.class, HibernateLocationDAO.class);
        allDAOMap.put(LocationContext.class, HibernateLocationContextDAO.class);
        allDAOMap.put(Relationship.class, HibernateRelationshipDAO.class);
        allDAOMap.put(Unit.class, HibernateUnitDAO.class);
        allDAOMap.put(Resource.class, HibernateResourceDAO.class);
        allDAOMap.put(RelationshipChain.class, HibernateRelationshipChainDAO.class);
        allDAOMap.put(ResearchFlag.class, HibernateResearchFlagDAO.class);
        allDAOMap.put(LocationRelationship.class, HibernateLocationRelationshipDAO.class);
        allDAOMap.put( CoordinateKind.class, HibernateCoordinateKindDAO.class );
        allDAOMap.put( Coordinate.class, HibernateCoordinateDAO.class );
        allDAOMap.put( ResourceAttributeType.class, HibernateResourceAttributeTypeDAO.class );

        allDAOMap.put(BioEntityAttributeV2.class, HibernateBioEntityAttributeV2DAO.class);
        allDAOMap.put(EventAttributeAuthorization.class, HibernateEventAttributeAuthorizationDAO.class);
        allDAOMap.put(EventAttributeType.class, HibernateEventAttributeTypeDAO.class);
        allDAOMap.put(EventAttributeV2.class, HibernateEventAttributeV2DAO.class);
        allDAOMap.put(EventSequencingAuthorization.class, HibernateEventSequencingAuthorizationDAO.class);
        allDAOMap.put(JobAttribute.class, HibernateJobAttributeDAO.class);
        allDAOMap.put(Job.class, HibernateJobDAO.class);
        allDAOMap.put(MetaProtocol.class, HibernateMetaProtocolDAO.class);
        allDAOMap.put(Protocol.class, HibernateProtocolDAO.class);
        allDAOMap.put(StatusCodeSequencing.class, HibernateStatusCodeSequencingDAO.class);
    }
    
    /*****************************************************************************/
    
    /**
     * {@inheritDoc}
     */
    @Override
    public void flush(boolean clear) {
        LOG.info( "Flushing the Hibernate persistence context..." );
        this.getCurrentSession().flush();
        if(clear){
            LOG.info( "Clearing the Hibernate persistence context..." );
            this.getCurrentSession().clear();
        }
    }
    
    @Override
    public BioEntityDAO getBioEntityDAO() {
        return (BioEntityDAO) this.instantiateDAO(HibernateBioEntityDAO.class);
    }
    
    @Override
    public ResourceDAO getResourceDAO() {
        return (ResourceDAO) this.instantiateDAO(HibernateResourceDAO.class);
    }
    
    @Override
    public RelationshipDAO getRelationshipDAO() {
        return (RelationshipDAO) this.instantiateDAO(HibernateRelationshipDAO.class);
    }
    
    @Override
    public AttributeDAO getAttributeDAO() {
        return (AttributeDAO) this.instantiateDAO(HibernateAttributeDAO.class);
    }

    @Override
    public BioEntityAttributeDAO getBioEntityAttributeDAO() {
        return (BioEntityAttributeDAO) this.instantiateDAO(HibernateBioEntityAttributeDAO.class);
    }
    
    @Override
    public EventDAO getEventDAO() {
        return (EventDAO) this.instantiateDAO(HibernateEventDAO.class);
    }

    @Override
    public UnitDAO getUnitDAO() {
        return (UnitDAO) this.instantiateDAO(HibernateUnitDAO.class);
    }
    
    @Override
    public LocationDAO getLocationDAO() {
        return (LocationDAO) this.instantiateDAO(HibernateLocationDAO.class);
    }
    
    @Override
    public LocationContextDAO getLocationContextDAO() {
        return (LocationContextDAO) this.instantiateDAO(HibernateLocationContextDAO.class);
    }
    
    @Override
    public RelationshipChainDAO getRelationshipChainDAO() {
        return (RelationshipChainDAO) this.instantiateDAO(HibernateRelationshipChainDAO.class);
    }
    
    
    @Override
    public ResearchFlagDAO getResearchFlagDAO() {
        return (ResearchFlagDAO) this.instantiateDAO(HibernateResearchFlagDAO.class);
    }
    
    @Override
    public ResourceAttributeDAO getResourceAttributeDAO() {
        return (ResourceAttributeDAO) this.instantiateDAO(HibernateResourceAttributeDAO.class);
    }
    
    
    @Override
    public NetworkDAO getNetworkDAO(){
        HibernateNetworkDAO dao = new HibernateNetworkDAO();
        dao.setSession(this.getCurrentSession());
        return dao;
    }
    
    @Override
    public GFSDAO getGFSDAO(){
        HibernateGFSDAO dao = new HibernateGFSDAO();
        dao.setSession(this.getCurrentSession());
        return dao;
    }
    
    @Override
    public LocationRelationshipDAO getLocationRelationshipDAO() {
        return (LocationRelationshipDAO) this.instantiateDAO(HibernateLocationRelationshipDAO.class);
    }
    
    @Override
    public UserDAO getUserDAO() {
        return (UserDAO) this.instantiateDAO(HibernateUserDAO.class);
    }

    @Override
    public BioEntityLocationNetworkDAO getBioEntityLocationNetworkDAO() {
        return (BioEntityLocationNetworkDAO) this.instantiateDAO(HibernateBioEntityLocationNetworkDAO.class);
    }
    
    @Override
    public CoordinateDAO getCoordinateDAO() {
        return (CoordinateDAO) this.instantiateDAO( HibernateCoordinateDAO.class );
    }
    
    @Override
    public CoordinateKindDAO getCoordinateKindDAO() {
        return (CoordinateKindDAO) this.instantiateDAO( HibernateCoordinateKindDAO.class );
    }

    @Override
    public ResourceAttributeTypeDAO getResourceAttributeTypeDAO() {
        return (ResourceAttributeTypeDAO) this.instantiateDAO( HibernateResourceAttributeTypeDAO.class );
    }

    @Override
    public BioEntityAttributeTypeDAO getBioEntityAttributeTypeDAO() {
        return (BioEntityAttributeTypeDAO) this.instantiateDAO( HibernateBioEntityAttributeTypeDAO.class );
    }

    @Override
    public BioEntityAttributeV2DAO getBioEntityAttributeV2DAO() {
        return (BioEntityAttributeV2DAO) this.instantiateDAO( HibernateBioEntityAttributeV2DAO.class);
    }

    @Override
    public EventAttributeAuthorizationDAO getEventAttributeAuthorizationDAO() {
        return (EventAttributeAuthorizationDAO) this.instantiateDAO(HibernateEventAttributeAuthorizationDAO.class);
    }

    @Override
    public EventAttributeTypeDAO getEventAttributeTypeDAO() {
        return (EventAttributeTypeDAO) this.instantiateDAO(HibernateEventAttributeTypeDAO.class);
    }

    @Override
    public EventAttributeV2DAO getEventAttributeV2DAO() {
        return (HibernateEventAttributeV2DAO) this.instantiateDAO(HibernateEventAttributeV2DAO.class);
    }

    @Override
    public EventSequencingAuthorizationDAO getEventSequencingAuthorizationDAO() {
        return (EventSequencingAuthorizationDAO) this.instantiateDAO(HibernateEventSequencingAuthorizationDAO.class);
    }

    @Override
    public JobAttributeDAO getJobAttributeDAO() {
        return (JobAttributeDAO) this.instantiateDAO(HibernateJobAttributeDAO.class);
    }

    @Override
    public JobDAO getJobDAO() {
        return (JobDAO) this.instantiateDAO(HibernateJobDAO.class);
    }

    @Override
    public MetaProtocolDAO getMetaProtocolDAO() {
        return (MetaProtocolDAO) this.instantiateDAO(HibernateMetaProtocolDAO.class);
    }

    @Override
    public ProtocolDAO getProtocolDAO() {
        return (ProtocolDAO) this.instantiateDAO(HibernateProtocolDAO.class);
    }

    @Override
    public StatusCodeDAO getStatusCodeDAO() {
        return (StatusCodeDAO) this.instantiateDAO(HibernateStatusCodeDAO.class);
    }

    @Override
    public StatusCodeSequencingDAO getStatusCodeSequencingDAO() {
        return (StatusCodeSequencingDAO) this.instantiateDAO(HibernateStatusCodeSequencingDAO.class);
    }

    
    @SuppressWarnings("unchecked")
    @Override
    public <
        T extends ExistentialRuleformDAO<E, Long>, 
        E extends ExistentialRuleform<E>
    > T getExistentialRuleformDAOByPersistentClass(Class<E> theClass) {
        try {
            return (T) existentialMap.get(theClass).newInstance();
        } catch (Exception e) {
            LOG.error( "Couldn't initialize an ExistentialRuleformDAO for {}", theClass );
            return null;
        }
    }
    
    @SuppressWarnings("unchecked")
    @Override
    public <
        T extends GenericDAO<E, Long>, 
        E extends Ruleform
    > T getGenericDAOByPersistentClass(Class<E> theClass) {
        try {
            return (T) allDAOMap.get(theClass).newInstance();
        } catch (Exception e) {
            LOG.error( "Couldn't initialize a GenericDAO for {}", theClass );
            return null;
        }
    }
    
    @SuppressWarnings("unchecked")
    private GenericHibernateDAO instantiateDAO(Class daoClass) {
        try {
            GenericHibernateDAO dao = (GenericHibernateDAO) daoClass.newInstance();
            dao.setSession( this.getCurrentSession() );
            return dao;
        }
        catch ( Exception ex ) {
            throw new RuntimeException("Can not instantiate DAO: " + daoClass, ex);
        }
    }

    // You could override this if you don't want HibernateUtil for lookup
    protected Session getCurrentSession() {
        return HibernateUtil.getSessionFactory().getCurrentSession();
    }


    
    //****************************** CRUD-Only DAOs *****************************//
    /*
     * If a DAO only has basic CRUD (create, read, update, delete) functionality, and no
     * entity-specific methods, we can define their classes as public static members of the
     * DAOFactory. This way, we don't have a bunch of separate source files that are basically
     * empty. In the future if it becomes necessary to expand some of these DAOs with
     * entity-specific methods, we can create a separate class file for them, removing the static
     * declaration here.
     */
    
    public static class HibernateRelationshipDAO
        extends ExistentialRuleformHibernateDAO<Relationship, Long>
        implements RelationshipDAO { }
    
    public static class HibernateUnitDAO
        extends ExistentialRuleformHibernateDAO<Unit, Long>
        implements UnitDAO { }
    
    public static class HibernateRelationshipChainDAO
        extends GenericHibernateDAO<RelationshipChain, Long>
        implements RelationshipChainDAO { }
    
    public static class HibernateResearchFlagDAO
        extends GenericHibernateDAO<ResearchFlag, Long>
        implements ResearchFlagDAO { }

    public static class HibernateLocationContextDAO
        extends ExistentialRuleformHibernateDAO<LocationContext, Long>
        implements LocationContextDAO { }

    public static class HibernateResourceAttributeTypeDAO
       extends ExistentialRuleformHibernateDAO<ResourceAttributeType, Long>
        implements ResourceAttributeTypeDAO { }
    
    public static class HibernateEventAttributeTypeDAO
       extends ExistentialRuleformHibernateDAO<EventAttributeType, Long>
        implements EventAttributeTypeDAO { }

}
