# Supplementary material for: Ultra-Structure database design methodology for managing systems biology data and analyses
Source: BMC Bioinformatics. 2009 Aug 19;10:254. doi: 10.1186/1471-2105-10-254 (PMC2748085; doi:10.1186/1471-2105-10-254)
Supplement: Additional file 2 — Ultra-Structure Prototype. Distribution of prototype code. Instructions for use are contained inside. [file 1471-2105-10-254-S2.zip › core576/main/core576-core/src/main/java/edu/unc/giddings/core576/dao/hibernate/HibernateEventDAO.java]

package edu.unc.giddings.core576.dao.hibernate;

import edu.unc.giddings.core576.ruleform.EventAttributeType;
import java.util.List;

import edu.unc.giddings.core576.dao.EventDAO;
import edu.unc.giddings.core576.ruleform.Event;
import edu.unc.giddings.core576.ruleform.EventNetwork;

public class HibernateEventDAO
    extends ExistentialRuleformHibernateDAO<Event, Long>
    implements EventDAO {

    //**************************** Static Variables *****************************//
    
    private static final String UNLINKED_QUERY = "event.unlinked";
    private static final String IMMEDIATE_CHILDREN_QUERY = "event.immediateChildrenNetworkRules";
    
    /**
     * {@inheritDoc}
     */
    @SuppressWarnings("unchecked")
    public List<Event> getUnlinked(){
        return this.getSession().getNamedQuery(UNLINKED_QUERY).list();
    }

    /**
     * {@inheritDoc}
     */
    @SuppressWarnings("unchecked")
    public List<EventNetwork> getImmediateChildrenNetworkRules(Event theEvent) {
        return this.getSession().getNamedQuery(IMMEDIATE_CHILDREN_QUERY)
            .setEntity("event", theEvent)
            .list();
    }

    @SuppressWarnings("unchecked")
    public List<Event> getClassifiedEvents(EventAttributeType classificationAttribute, Event classificationEvent) {
        return this.getSession()
            .createQuery( "select e from Event e join e.attributesV2 a where a.attribute = :attribute and a.eventValue = :event" )
            .setEntity( "attribute", classificationAttribute )
            .setEntity( "event", classificationEvent )
            .list();
    }

    
    
}
