# Supplementary material for: Ultra-Structure database design methodology for managing systems biology data and analyses
Source: BMC Bioinformatics. 2009 Aug 19;10:254. doi: 10.1186/1471-2105-10-254 (PMC2748085; doi:10.1186/1471-2105-10-254)
Supplement: Additional file 2 — Ultra-Structure Prototype. Distribution of prototype code. Instructions for use are contained inside. [file 1471-2105-10-254-S2.zip › core576/main/core576-core/src/main/java/edu/unc/giddings/core576/dao/hibernate/HibernateGFSDAO.java]

package edu.unc.giddings.core576.dao.hibernate;

import java.util.List;

import edu.unc.giddings.core576.dao.GFSDAO;
import edu.unc.giddings.core576.ruleform.BioEntity;
import edu.unc.giddings.core576.ruleform.BioEntityNetwork;
import edu.unc.giddings.core576.ruleform.Location;

import org.hibernate.Session;


/**
 * @author maier
 *
 */
public class HibernateGFSDAO implements GFSDAO {

    private Session session;

    private final String PEPTIDE_QUERY = "gfs.peptide";
    private final String GFS_HITS_QUERY = "gfs.gfsHits";
    
    public HibernateGFSDAO() {}

    public void setSession(Session s){
        this.session = s;
    }

    protected Session getSession() {
        if (this.session == null){
            // if a Session object wasn't setter-injected, then fall back to the current one from HibernateUtil
            this.session = HibernateUtil.getSessionFactory().getCurrentSession();
        }
        return this.session;
    }
    
    /**
     * {@inheritDoc}
     */
    public BioEntity getPeptide(Location location){
        return (BioEntity) this.getSession()
        .getNamedQuery(this.PEPTIDE_QUERY)
        .setParameter("location", location)
        .uniqueResult();
    }
    
    /**
     * {@inheritDoc}
     */
    @SuppressWarnings("unchecked")
    public List<BioEntityNetwork> getGFSHits(BioEntity peptide) {
        return this.getSession().getNamedQuery(this.GFS_HITS_QUERY)
        .setParameter("peptide", peptide)
        .list();
    }    
}
