# Supplementary material for: Ultra-Structure database design methodology for managing systems biology data and analyses
Source: BMC Bioinformatics. 2009 Aug 19;10:254. doi: 10.1186/1471-2105-10-254 (PMC2748085; doi:10.1186/1471-2105-10-254)
Supplement: Additional file 2 — Ultra-Structure Prototype. Distribution of prototype code. Instructions for use are contained inside. [file 1471-2105-10-254-S2.zip › core576/main/core576-core/src/main/java/edu/unc/giddings/core576/dao/hibernate/HibernateJobDAO.java]

package edu.unc.giddings.core576.dao.hibernate;

import edu.unc.giddings.core576.dao.JobDAO;
import edu.unc.giddings.core576.ruleform.Event;
import edu.unc.giddings.core576.ruleform.EventAttributeType;
import edu.unc.giddings.core576.ruleform.Job;
import edu.unc.giddings.core576.ruleform.JobChronology;
import edu.unc.giddings.core576.ruleform.Resource;
import edu.unc.giddings.core576.ruleform.StatusCode;
import java.util.ArrayList;
import java.util.List;
import org.hibernate.Hibernate;
import org.hibernate.Query;

/**
 *
 * @author dcrensha
 * @author maier
 */
public class HibernateJobDAO extends GenericHibernateDAO<Job, Long>
    implements JobDAO {

    private static final String ACTIVE_TOP_LEVEL_JOBS = "job.activeTopLevelJobs";
    private static final String JOB_CHRONOLOGY = "job.chronology";
    private static final String ACTIVE_TOP_LEVEL_JOBS_FOR_RESOURCE = "job.activeTopLevelJobsForResource";
    private static final String AUTHORIZED_EVENT_ATTRIBUTES = "job.getAuthorizedEventAttributes";
    private static final String GET_ALLOWED_TEXT_VALUES = "job.getAllowedTextValues";
    private static final String GET_ALLOWED_EVENT_VALUES = "job.getAllowedEventValues";
    private static final String GET_ALLOWED_BIOENTITY_VALUES ="job.getAllowedBioEntityValues";

    @SuppressWarnings("unchecked")
    public List<JobChronology> getChronologyForJob( Job job ) {
        if ( job == null || job.getId() == null ) {
            LOG.warn( "Cannot get chronology for given Job because it was either null, or had a null 'id' property" );
            return new ArrayList<JobChronology>();
        }
        return getSession()
            .getNamedQuery( JOB_CHRONOLOGY )
            .setParameter( "job", job )
            .list();
    }

    public JobChronology getMostRecentChronologyEntry(Job job) {
        List<JobChronology> c = this.getChronologyForJob(job);
        if ( c.isEmpty() ) {
            return null;
        }
        return c.get( c.size() - 1 );
    }

    @SuppressWarnings("unchecked")
    public List<Job> getActiveExplicitJobs() {
        return getSession()
            .getNamedQuery( ACTIVE_TOP_LEVEL_JOBS )
            .list();
    }

    @SuppressWarnings("unchecked")
    public List<Job> getActiveExplicitJobsAssignedToResource( Resource assignTo ) {
        if ( assignTo == null || assignTo.getId() == null ) {
            LOG.warn( "Cannot get active, explicit jobs assigned to a particular Resource because the given Resource was either null, or had a null 'id' property" );
            return new ArrayList<Job>();
        }

        return getSession()
            .getNamedQuery( ACTIVE_TOP_LEVEL_JOBS_FOR_RESOURCE )
            .setParameter( "assignTo", assignTo.getId() )
            .list();
    }

    public Job changeJobStatus( Job job, StatusCode statusToSet, String message ) {
        /*
         * Since the SQL function we're calling in this method returns the updated
         * job, we need to first evict the job as it currently exists from the persistence
         * context.  We'll update and retrieve the new value, then merge that back
         * into the persistence context so that everything is as we expect it to be.
         *
         * We then return the newly-merged Job to the client.
         */
        this.evict( job );

        /*
         * Not using a named query here due to a Hibernate bug.
         * Please see comments in Job.hbm.xml for more on why
         * we're doing things this way.
         */
        Job detached = (Job) this.getSession()
            .createSQLQuery( "SELECT * FROM ruleform.change_job_status_code(:job, :newStatus, :message)" )
            .addEntity( Job.class )
            .setParameter( "job", job.getId() )
            .setParameter( "newStatus", statusToSet.getId() )
            .setParameter( "message", message )
            .uniqueResult();

        return this.merge( detached );
    }

    public boolean isJobActive(Job job) {
        return (Boolean) this.getSession()
            .createSQLQuery("SELECT * FROM ruleform.is_job_active(:job) AS active")
            .addScalar( "active", Hibernate.BOOLEAN )
            .setParameter( "job", job.getId() )
            .uniqueResult();
    }

    public boolean isJobTerminated(Job job) {
        return (Boolean) this.getSession()
            .createSQLQuery("SELECT * FROM ruleform.is_job_terminated(:job) AS terminated")
            .addScalar( "terminated", Hibernate.BOOLEAN )
            .setParameter( "job", job.getId() )
            .uniqueResult();
    }

    @SuppressWarnings("unchecked")
    public List<EventAttributeType> getAuthorizedEventAttributes( Event event ) {
        /*
         * If we're not given anything to look up in the database,
         * then we can't return anything, can we?
         *
         * TODO: do we want to throw an Exception instead?
         */
        if ( event == null || event.getId() == null ) {
            return new ArrayList<EventAttributeType>();
        }

        return this.getSession()
            .getNamedQuery( AUTHORIZED_EVENT_ATTRIBUTES )
            .setParameter( "event", event.getId() )
            .list();
    }

    public List<Object> getAllowedValuesForAttribute(
            Event event, EventAttributeType authorizedAttribute
    ) throws Exception {
        Query q = null;

        // Establish the proper query
        if( "text".equals( authorizedAttribute.getValueType() )) {
            q = getSession().getNamedQuery( GET_ALLOWED_TEXT_VALUES );
        }
        else if ( "event".equals( authorizedAttribute.getValueType() )) {
            q = getSession().getNamedQuery( GET_ALLOWED_EVENT_VALUES );
        }
        else if ( "bioentity".equals( authorizedAttribute.getValueType() )) {
            q = getSession().getNamedQuery( GET_ALLOWED_BIOENTITY_VALUES );
        }

        // If can't get the right query, abort!
        if ( q == null ) {
            throw new Exception("HibernateJobDAO#getAllowedValuesForAttribute does not know how to handle attributes of type '" + authorizedAttribute.getValueType() + "' yet");
        }

        // Add parameter, execute the query, and return the results
        return q
            .setLong( "event", event.getId() )
            .setLong( "authorizedAttribute", authorizedAttribute.getId() )
            .list();
    }
}
