# Supplementary material for: Ultra-Structure database design methodology for managing systems biology data and analyses
Source: BMC Bioinformatics. 2009 Aug 19;10:254. doi: 10.1186/1471-2105-10-254 (PMC2748085; doi:10.1186/1471-2105-10-254)
Supplement: Additional file 2 — Ultra-Structure Prototype. Distribution of prototype code. Instructions for use are contained inside. [file 1471-2105-10-254-S2.zip › core576/main/core576-core/src/main/java/edu/unc/giddings/core576/dao/hibernate/HibernateLocationDAO.java]

package edu.unc.giddings.core576.dao.hibernate;

import edu.unc.giddings.core576.dao.LocationDAO;
import edu.unc.giddings.core576.ruleform.BioEntity;
import edu.unc.giddings.core576.ruleform.Location;
import edu.unc.giddings.core576.ruleform.LocationContext;
import edu.unc.giddings.core576.ruleform.Resource;

public class HibernateLocationDAO extends ExistentialRuleformHibernateDAO<Location, Long> implements LocationDAO {
    private static final String GENOMIC_LOCATION_QUERY = "location.genomicLocationQuery";
    private static final String PEPTIDE_LOCATION_QUERY = "location.peptideLocationQuery";
         
    /* (non-Javadoc)
     * @see edu.unc.giddings.core576.dao.LocationDAO#getGenomicLocation(edu.unc.giddings.core576.ruleform.LocationContext, edu.unc.giddings.core576.ruleform.BioEntity, edu.unc.giddings.core576.ruleform.BioEntity, int, int)
     */
    @SuppressWarnings("boxing")
    public Location getGenomicLocation(LocationContext theContext, BioEntity theBaseEntity, BioEntity theStrand, int theStart, int theStop, Resource theResource) {
        return (Location) this.getSession().getNamedQuery(GENOMIC_LOCATION_QUERY)
            .setParameter("baseSequence", theBaseEntity.getId())
            .setParameter("strand", theStrand.getId())
            .setParameter("start", theStart)
            .setParameter("stop", theStop)
            .setParameter("resource", theResource.getId())
            .setParameter("locationContext", theContext.getId())
            .setParameter("createIfNull", true)
            .uniqueResult()
            ;
    }

    /* (non-Javadoc)
     * @see edu.unc.giddings.core576.dao.LocationDAO#getPeptideLocation(edu.unc.giddings.core576.ruleform.BioEntity, int, int)
     */
    @SuppressWarnings("boxing")
    public Location getPeptideLocation(BioEntity theBaseEntity, int theStart, int theStop) {
        return (Location) this.getSession().getNamedQuery(PEPTIDE_LOCATION_QUERY)
            .setParameter("baseSequence", theBaseEntity)
            .setParameter("start", theStart)
            .setParameter("stop", theStop)
            .setParameter("createIfNull", true)
            .uniqueResult();
    }


}
