# Supplementary material for: Ultra-Structure database design methodology for managing systems biology data and analyses
Source: BMC Bioinformatics. 2009 Aug 19;10:254. doi: 10.1186/1471-2105-10-254 (PMC2748085; doi:10.1186/1471-2105-10-254)
Supplement: Additional file 2 — Ultra-Structure Prototype. Distribution of prototype code. Instructions for use are contained inside. [file 1471-2105-10-254-S2.zip › core576/main/core576-core/src/main/java/edu/unc/giddings/core576/dao/hibernate/HibernateLocationRelationshipDAO.java]

package edu.unc.giddings.core576.dao.hibernate;

import java.util.ArrayList;
import java.util.List;

import edu.unc.giddings.core576.dao.DAOFactory;
import edu.unc.giddings.core576.dao.LocationRelationshipDAO;
import edu.unc.giddings.core576.ruleform.Attribute;
import edu.unc.giddings.core576.ruleform.BioEntity;
import edu.unc.giddings.core576.ruleform.Location;
import edu.unc.giddings.core576.ruleform.LocationAttribute;
import edu.unc.giddings.core576.ruleform.LocationContext;
import edu.unc.giddings.core576.ruleform.LocationContextAttribute;
import edu.unc.giddings.core576.ruleform.LocationMetaRule;
import edu.unc.giddings.core576.ruleform.LocationRelationship;
import edu.unc.giddings.core576.ruleform.Relationship;

import org.slf4j.Logger;
import org.slf4j.LoggerFactory;

public class HibernateLocationRelationshipDAO 
    extends GenericHibernateDAO<LocationRelationship, Long> 
    implements LocationRelationshipDAO {

    private static final Logger LOG = LoggerFactory.getLogger( HibernateLocationRelationshipDAO.class );

    public static final String AVAILABLE_CONTEXTS = "locationRelationship.availableContexts";
    public static final String TARGET_CONTEXT_QUERY = "locationRelationship.availableTargetContexts";
    public static final String AVAILABLE_RELATIONSHIP_QUERY = "locationRelationship.availableRelationships";

    @SuppressWarnings("unchecked")
    public List<LocationContext> getAvailableContexts() {
        return this.getSession().getNamedQuery( AVAILABLE_CONTEXTS )
            .list();
    }

    @SuppressWarnings("unchecked")
    public List<LocationContext> getAvailableTargetContexts(LocationContext base) {
        return this.getSession().getNamedQuery(TARGET_CONTEXT_QUERY)
            .setEntity("context", base)
            .list();
    }

    @SuppressWarnings("unchecked")
    public List<Relationship> getAvailableTransformationRelationships(
            LocationContext base, LocationContext target) {
        return this.getSession().getNamedQuery(AVAILABLE_RELATIONSHIP_QUERY)
            .setEntity("context", base)
            .setEntity("target", target)
            .list();
    }
    
    /*
     * AARGH! This implementation doesn't currently work, due to a long-standing
     * bug in Hibernate that prevents multiple joins to the same association
     * using the Criteria interface. See
     * http://opensource.atlassian.com/projects/hibernate/browse/HHH-879 for
     * gory details. As a result, until it is fixed, we're going to have to fall
     * back on generating queries using old-fashioned (and highly bug-prone!)
     * String manipulations. Such fun...
     */
    // @SuppressWarnings("unchecked")
//    public List getRelatedLocations(final Location query, final Relationship relationship, final LocationContext targetContext){
//        // read in metarules for query.getContext();
//        
//        List<LocationMetaRule> locationMetaRules = getSession()
//            .createQuery(
//                "from LocationMetaRule as lmr " +
//                "where lmr.context = :context " +
//                "order by lmr.sequenceNumber")
//            .setEntity("context", query.getContext())
//            .list();
//        
//        BioEntity mappedBioEntity = null;
//        
//        for(LocationMetaRule lmr : locationMetaRules){
//            Attribute metaRuleAttribute = lmr.getAttributeMask();
//            
//            /// get mapped bioEntity
//            mappedBioEntity = (BioEntity) getSession()
//                .createQuery("select la.bioEntityValue from LocationAttribute la where la.location = :location and la.attribute = :attribute")
//                .setEntity("location", query)
//                .setEntity("attribute", metaRuleAttribute)
//                .uniqueResult();
//            // keep looping until you find a non-null value
//            if(mappedBioEntity != null){
//                // stop at the first one that works
//                break;
//            }
//        }
//        if(mappedBioEntity == null){
//            //error!
//        }
//        
//        
//        List<LocationRelationship> locationRelationshipRules = getSession().createQuery(
//                "FROM LocationRelationship AS lr " +
//                "WHERE lr.context = :context " +
//                "AND lr.relationship = :relationship " +
//                "AND lr.targetContext = :targetContext " +
//                "AND lr.mappedBioEntityValue = :mappedBioEntityValue " +
//                "ORDER BY lr.sequenceNumber")
//            .setEntity("context", query.getContext())
//            .setEntity("relationship", relationship)
//            .setEntity("targetContext", targetContext)
//            .setEntity("mappedBioEntityValue", mappedBioEntity)
//            .list();
//        
//        
//        ProjectionList pl = Projections.projectionList();
//        
//        Criteria c = getSession().createCriteria(Location.class);
//        
//        for(LocationRelationship rule : locationRelationshipRules){
//            
//            //need to fetch the appropriate value from the query Location's attributes, where the attribute equals rule.getLocationOneAttribute()
//
//            Object value = null;
//            String mappedPropertyName = null;
//            for(LocationAttribute la : query.getAttributes()){
//                if (la.getAttribute().equals(rule.getLocationOneAttribute())){
//                    Attribute a = la.getAttribute();
//                    if(a.getType().equals("bioentity")){
//                        value = la.getBioEntityValue();
//                        mappedPropertyName = "bioEntityValue";
//                    }
//                    else if(a.getType().equals("integer")){
//                        value = la.getIntegerValue();
//                        mappedPropertyName = "integerValue";
//                    }
//                    else if(a.getType().equals("text")){
//                        value = la.getTextValue();
//                        mappedPropertyName = "textValue";
//                    }
//                    else if(a.getType().equals("resource")){
//                        value = la.getResourceValue();
//                        mappedPropertyName = "resourceValue";
//                    }
//                    else{
//                        // can't get a value!!
//                    }
//                    break;
//                }
//            }
//            log.debug("The value is " + value + " and the property is " + mappedPropertyName);
//            
//            
//            String newAlias = "la_" + rule.getSequenceNumber(); // la_1, la_2, la_3, etc.
//            log.debug("Alias is " + newAlias);
//            c.createAlias("attributes", newAlias)
//                .add(Restrictions.eq(newAlias + ".attribute", rule.getLocationTwoAttribute()));
//            
//            String aliasedProperty = newAlias + "." + mappedPropertyName;
//            pl.add(Property.forName(aliasedProperty));
//            
//            // need to flip the operators around since the rules assume the relationship is from query Location attribute to attributes in the database
//            if (rule.getAttributeRelationship().getOperator().equals("=")){
//                c.add(Restrictions.eq(aliasedProperty, value));
//            }
//            else if(rule.getAttributeRelationship().getOperator().equals("<")){
//                c.add(Restrictions.gt(aliasedProperty, value));
//            }
//            else if(rule.getAttributeRelationship().getOperator().equals(">")){
//                c.add(Restrictions.lt(aliasedProperty, value));
//            }
//            else if(rule.getAttributeRelationship().getOperator().equals("<=")){
//                c.add(Restrictions.ge(aliasedProperty, value));
//            }
//            else if(rule.getAttributeRelationship().getOperator().equals(">=")){
//                c.add(Restrictions.le(aliasedProperty, value));
//            }
//            else{
//                // ERROR!!!!!!
//            }
//
//        }
//        
//        c.setProjection(pl);
//        
//        return c.list();
//    }
    
    /**
     * {@inheritDoc}
     */
    @SuppressWarnings("unchecked")
    public List<Object[]> findBioEntitiesAtRelatedLocations(final Location query, final Relationship relationship, final LocationContext targetContext){
        /*
         * Since we're putting a query string together ourselves, these next few
         * data structures will help us keep track of the pertinent bits needed
         * for our query. We'll deal with putting them together to generate a
         * valid HQL query at the end.
         */
        
        /*
         * Use this List to store the names (with table aliases!) of the objects
         * you want to appear in the SELECT clause of the query. Since it's a
         * list, the objects will appear in the SELECT clause in the order they
         * are added.
         */
        List<String> selectColumns = new ArrayList<String>();
        selectColumns.add("bl.bioEntity"); // want the related BioEntity
        selectColumns.add("bl.location"); // toss in the Location object as well
        
        /*
         * This string starts out the FROM clause of the query. The aliases
         * defined here should be used throughout this method when referring to
         * properties of these objects.
         * 
         * In this particular case, we will define the join condition below in
         * the "whereClauses" data structure... if we didn't, we'd get a
         * Cartesian join, which is definitely not what we want!
         */
        String fromClause = "from Location as l, BioEntityLocation as bl";
        
        /*
         * This list is used to store conditions that will be used to JOIN other
         * tables into the query. The keywords "join" and "and" should not be
         * part of any string in this List; they should be association names and
         * aliases, such as "l.attributes as la_1".
         * 
         * The join conditions should be added to the whereClauses list.
         */
        List<String> joinClauses = new ArrayList<String>();
        
        /*
         * This list is used to store conditions that will be used in the WHERE
         * clause. As with the joinClauses list, the "where" and "and" keywords
         * should not appear anywhere; just give the condition, such as
         * "alias1.property = alias2.property".
         */
        List<String> whereClauses = new ArrayList<String>();
        
        /*
         * This is the condition to link the Location and BioEntityLocation
         * tables from fromClause above.
         */
        whereClauses.add("bl.location.id = l.id");
        
        whereClauses.add("l.context.id = " + targetContext.getId());
        
        //----------------------------------------------------------------------
        /*
         * This might be inefficient from a database querying perspective, but
         * it's quick and dirty (to code!). We want to show all the coordinates
         * of the Locations directly in the result query, so we need to step
         * through each of the permitted Attributes of the targetContext and add
         * them to our query.
         */
        
        List<LocationContextAttribute> targetAttributes = targetContext.getAttributes();
        for(LocationContextAttribute lca : targetAttributes){
            Attribute a = lca.getAttribute();
            String alias = "c_" + lca.getSequenceNumber(); // c_1, c_2, etc. (for "coordinate 1", "coordinate 2")
            LOG.debug( "Attribute {} is {}", lca.getSequenceNumber(), a.getName() );
            
            joinClauses.add("l.attributes as " + alias);
            whereClauses.add(alias + ".attribute.id = " + a.getId());
            
            String property = null;
            
            //TODO: Factor this out into a method... it's used below as well, and will pop up again as the application is developed
            if(a.getType().equals("bioentity")){
                property = alias + "." + "bioEntityValue";
            }
            else if(a.getType().equals("integer")){
                property = alias + "." + "integerValue";
            }
            else if(a.getType().equals("text")){
                property = alias + "." + "textValue";
            }
            else if(a.getType().equals("resource")){
                property = alias + "." + "resourceValue";
            }
            else{
                //TODO: make this a bit more robust
                throw new RuntimeException("Could not determine the consideration in which to look to find a value of type \"" + a.getType() + " in the LocationContextAttribute ruleform.");
            }
            
            selectColumns.add(property);            
        }
        
        //----------------------------------------------------------------------
        /*
         * Now that we've set up our query data structures, we can begin
         * processing.
         * 
         * First, we need to examine the relevant Location MetaRules in order to
         * determine what mapped BioEntity value to use to retrieve the
         * appropriate Location Relationship rules.
         */
        //TODO: We need to pull this query out into a DAO at some point.
        List<LocationMetaRule> locationMetaRules = this.getSession()
            .createQuery(
                "from LocationMetaRule as lmr " +
                "where lmr.context = :context " +
                "order by lmr.sequenceNumber")
            .setEntity("context", query.getContext())
            .list();

        int numberOfMetaRules = locationMetaRules.size();
        LOG.debug( "Found {} Location MetaRules", numberOfMetaRules );
    
        /*
         * We'll use this boolean flag to note whether or not we found any
         * applicable Location Relationship rules.
         */
        boolean foundRules = false;
        
        /*
         * According to the Location MetaRules we find, this will store the
         * reference to the mapped BioEntity we will use to look up our Location
         * Relationship rules.
         */
        BioEntity mappedBioEntity = null;
        
        /*
         * The fact that the check condition for this "for" loop is "i <= size"
         * rather than "i < size" is NOT a typo. Read on for why this is.
         * 
         * DO _NOT_ CHANGE IT!
         */
        for (int i = 0; i <= numberOfMetaRules; i++){
            
            if(i != numberOfMetaRules) {
                /*
                 * We have metaRules to examine... first we must get the
                 * Attribute Mask from the metaRule.
                 */
                LocationMetaRule lmr = locationMetaRules.get(i);
                Attribute mask = lmr.getAttributeMask();

                //log.debug("Location MetaRule: " + lmr);

                /*
                 * Once we have the mask, we then look through the attributes of
                 * our query Location to find the same attribute. If we find it,
                 * then we set mappedBioEntity to be the same as the value of
                 * that attribute.
                 * 
                 * We iterate through the list of attributes rather than
                 * querying the database directly because the query Location
                 * might not already exist in the database! In such a case, the
                 * Location has been assembled "on-the-fly" from user input,
                 * most likely in the web application interface. If we're
                 * dealing with a Location that *is* already stored in the
                 * database, then this will work on it as well. Since Locations
                 * are only expected to have a handful of attributes, this isn't
                 * going to be inefficient.
                 */
                for (LocationAttribute la : query.getAttributes()) {
                    LOG.debug( "The Attribute is: {}", la.getAttribute().getName() );
                    LOG.debug( "The metaRule attribute is: {}", mask.getName() );

                    if (mask.equals(la.getAttribute())) {
                        LOG.debug( "Found a match!" );
                        mappedBioEntity = la.getBioEntityValue();

                        /*
                         * If we find something, then we don't need to look for
                         * any more matches; a Location can only ever have one
                         * value for any Attribute (according to the definition
                         * of the Location Attribute ruleform).
                         */
                        break;
                    } else {
                        LOG.debug( "No match between location's attribute {} and metaRule attribute {}",
                                la.getAttribute().getName(), mask.getName() );
                    }
                }
            }
            else {
                /*
                 * If our index variable is equal to the size of the list, then
                 * we have gone through all the potential metarules without
                 * finding any applicable ones. If this is the case, then we
                 * will fall back on the special "(ANY)" BioEntity to match the
                 * general case.
                 */
                LOG.debug( "using the (ANY) BioEntity" );
                mappedBioEntity = DAOFactory.instance()
                    .getBioEntityDAO().findByName("(ANY)", false);
            }
            
            //------------------------------------------------------------------
            /*
             * At this point we should have a valid mapped BioEntity. We now
             * have all the information we need to start looking for Location
             * Relationship rules.
             */
            LOG.debug( "Mapped BioEntity is: {}", mappedBioEntity );
            LOG.debug( "Retrieving Location Relationship rules" );
            
            //TODO: We need to pull this query out into a DAO at some point.
            List<LocationRelationship> locationRelationshipRules = this.getSession().createQuery(
                    "FROM LocationRelationship AS lr " +
                    "WHERE lr.context = :context " +
                    "AND lr.relationship = :relationship " +
                    "AND lr.targetContext = :targetContext " +
                    "AND lr.mappedBioEntityValue = :mappedBioEntityValue " +
                    "ORDER BY lr.sequenceNumber")
                .setEntity("context", query.getContext())
                .setEntity("relationship", relationship)
                .setEntity("targetContext", targetContext)
                .setEntity("mappedBioEntityValue", mappedBioEntity)
                .list();
            
            /*
             * If we found Location Relationship rules then those will be used
             * to generate our query. We will cease processing following that
             * (we don't need to try to generate queries using subsequent
             * metaRules, for instance).
             * 
             * If, on the other hand, there are no Location Relationship rules
             * for these parameters, then we need to move on to the next
             * available metaRule and query again.
             */
            if(!locationRelationshipRules.isEmpty()){
                LOG.debug( "Found some Location Relationship rules for {} / {} / {} / {}",
                        new Object[]{ query.getContext().getName(), relationship.getName(), targetContext.getName(), mappedBioEntity.getName() }
                );
                foundRules = true;
            }
            else{
                LOG.debug( "Didn't find any Location Relationship rules for {} / {} / {} / {}",
                        new Object[]{ query.getContext().getName(), relationship.getName(), targetContext.getName(), mappedBioEntity.getName() }
                );
                continue;
            }
            
            //------------------------------------------------------------------
            /*
             * Now that we have some Location Relationship rules to examine, we
             * can begin building our HQL query.
             */
            for(LocationRelationship rule : locationRelationshipRules){
                /*
                 * We will build up a query by creating successive joins, one
                 * for each Attribute. In order to do this, each join should
                 * have it's own unique alias, which we generate using the
                 * sequence number of the Location Relationship rule, which is
                 * guaranteed to be unique among the rules retrieved.
                 */
                String newAlias = "la_" + rule.getSequenceNumber(); // la_1, la_2, la_3, etc.
                LOG.debug( "Alias is {}", newAlias );
                
                /* 
                 * These joins are all on the "attributes" collection of the query Location.
                 */
                String joinClause = "l.attributes as " + newAlias;
                String whereClause = newAlias + ".attribute.id = " + rule.getLocationTwoAttribute().getId();
                
                // Record these clauses for constructing the HQL query later on
                joinClauses.add(joinClause);
                LOG.debug( "Added join: {}", joinClause );
                whereClauses.add(whereClause);
                LOG.debug( "Added join where: {}", whereClause );
                
                /*
                 * Here we iterate through the attributes of our query Location
                 * in order to generate the appropriate WHERE condition, as
                 * specified by the Location Relationship rule.
                 */
                for(LocationAttribute la : query.getAttributes()){
                    if (la.getAttribute().equals(rule.getLocationOneAttribute())){

                        Attribute a = la.getAttribute();
                        String clause = null;
                        String property = null;

                        /*
                         * Since an Attribute (in general) can be one of several
                         * potential datatypes, we need to handle each case
                         * individually.
                         */
                        // TODO: break these types into an Enumeration?
                        // TODO: throw an exception if getOperator() returns null
                        if(a.getType().equals("bioentity")){
                            property = newAlias + "." + "bioEntityValue";
                            clause = la.getBioEntityValue().getId() + " " + rule.getAttributeRelationship().getOperator() + " " + property + ".id";
                        }
                        else if(a.getType().equals("integer")){
                            property = newAlias + "." + "integerValue";
                            clause = la.getIntegerValue() + " " + rule.getAttributeRelationship().getOperator() + " " + property;
                        }
                        else if(a.getType().equals("text")){
                            property = newAlias + "." + "textValue";
                            clause = "'" + la.getTextValue() + "' " + rule.getAttributeRelationship().getOperator() + " " + property;
                        }
                        else if(a.getType().equals("resource")){
                            property = newAlias + "." + "resourceValue";
                            clause = la.getResourceValue().getId() + " " + rule.getAttributeRelationship().getOperator() + " " + property + ".id";
                        }
                        else{
                            //TODO: make this a bit more robust
                            throw new RuntimeException("Could not determine the consideration in which to look to find a value of type \"" + a.getType() + " in the Location Attribute ruleform.");
                        }
                        
                        LOG.debug( "Added 'where' clause: {}", clause );
                        whereClauses.add(clause);
                        
                        // Once we've found the right Attribute, we don't need to check the rest.
                        break;
                    }
                }
            }
            
            /*
             * If we found Location Relationship rules and thus can generate an
             * HQL query, then we don't need to examine any more metaRules.
             */
            if(foundRules){ 
                break; 
            }
        }
        
        //----------------------------------------------------------------------
        /*
         * If we've gotten to this point, then we can either generate our HQL
         * query, or else we didn't find any applicable Location Relationship
         * rules.
         */
        
        if(foundRules){
            /*
             * We can now go about generating a valid HQL query based on the
             * information taken from our Location Relationshp rules.
             * 
             * Start it all off with a "select".
             */
            StringBuffer hqlQuery = new StringBuffer();
            hqlQuery.append("select ");
            
            /*
             * Add all the objects to the select clause. We'll add a comma and
             * space after all but the last one (we'll add a newline after that
             * one for readability purposes).
             */
            for (int i = 0; i < selectColumns.size(); i++) {
                hqlQuery.append(selectColumns.get(i));
                if (i != selectColumns.size() - 1) {
                    hqlQuery.append(", ");
                } else {
                    hqlQuery.append("\n");
                }
            }

            // SELECT is done, now add FROM
            hqlQuery.append(fromClause).append("\n");
            
            // add all the joined tables
            for (String join : joinClauses) {
                hqlQuery.append("join ").append(join).append("\n");
            }
            
            /*
             * Add all the where conditions. If it's the first one, add the
             * "where" keyword in front; all others get "and" prepended. Each
             * condition gets its own line.
             */
            for (int i = 0; i < whereClauses.size(); i++) {
                if (i == 0) {
                    hqlQuery.append("where ");
                } else {
                    hqlQuery.append("  and ");
                }
                hqlQuery.append(whereClauses.get(i)).append("\n");
            }

            /*
             * At this point, we have generated a valid HQL query representing
             * the information in the Location Relationship rules. We can now
             * execute this query against the database and return the results.
             */
            LOG.debug( "Complete query: {}", hqlQuery.toString() );
            return this.getSession().createQuery(hqlQuery.toString()).list();
        }
        else{
            /* 
             * If we didn't find any Location Relationship rules, then just return an empty list.
             */
            LOG.debug( "Didn't find any Location Relationship rules... here, have an empty list" );
            return new ArrayList<Object[]>();
        }
     }

}
