# Supplementary material for: Ultra-Structure database design methodology for managing systems biology data and analyses
Source: BMC Bioinformatics. 2009 Aug 19;10:254. doi: 10.1186/1471-2105-10-254 (PMC2748085; doi:10.1186/1471-2105-10-254)
Supplement: Additional file 2 — Ultra-Structure Prototype. Distribution of prototype code. Instructions for use are contained inside. [file 1471-2105-10-254-S2.zip › core576/main/core576-core/src/main/java/edu/unc/giddings/core576/dao/hibernate/HibernateNetworkDAO.java]

package edu.unc.giddings.core576.dao.hibernate;

import java.util.ArrayList;
import java.util.List;

import edu.unc.giddings.core576.dao.NetworkDAO;
import edu.unc.giddings.core576.ruleform.ExistentialRuleform;
import edu.unc.giddings.core576.ruleform.NetworkRuleform;
import edu.unc.giddings.core576.ruleform.Relationship;

import org.hibernate.Session;
import org.slf4j.Logger;
import org.slf4j.LoggerFactory;

/**
 * @author Christopher Maier
 *
 */
public class HibernateNetworkDAO implements NetworkDAO {

    private final static Logger LOG = LoggerFactory.getLogger(HibernateNetworkDAO.class);
    
    private Session session;

    public HibernateNetworkDAO() {}

    public void setSession(Session s){
        this.session = s;
    }

    protected Session getSession() {
        if (this.session == null){
            // if a Session object wasn't setter-injected, then fall back to the current one from HibernateUtil
            this.session = HibernateUtil.getSessionFactory().getCurrentSession();
            //throw new IllegalStateException("Session has not been set on DAO before usage");
        }
        return this.session;
    }
    
    
    /* (non-Javadoc)
     * @see edu.unc.giddings.core576.dao.NetworkDAO#getEntitiesInGroup(edu.unc.giddings.core576.ruleform.ExistentialRuleform, edu.unc.giddings.core576.ruleform.Relationship)
     */
    @SuppressWarnings("unchecked")
    public <T extends ExistentialRuleform<T>> List<T> getEntitiesInGroup(T theEntity, Relationship theRelationship) {
        String entityName = theEntity.getClass().getSimpleName();
        LOG.debug( "Entity name is {}", entityName );
        String networkName = entityName + "Network";
        LOG.debug( "Network name is {}", networkName );
        
        return this.getSession()
            .createQuery("select n.child from " + networkName + " as n where n.parent = :parent and n.relationship = :relationship and n.child != :parent")
            .setEntity("parent", theEntity)
            .setEntity("relationship", theRelationship)
            .list();
            
        
    }

    /* (non-Javadoc)
     * @see edu.unc.giddings.core576.dao.NetworkDAO#getEntitiesNotInGroup(edu.unc.giddings.core576.ruleform.ExistentialRuleform, edu.unc.giddings.core576.ruleform.Relationship)
     */
    @SuppressWarnings("unchecked")
    public <T extends ExistentialRuleform<T>> List<T> getEntitiesNotInGroup(T theEntity, Relationship theRelationship) {
        String entityName = theEntity.getClass().getSimpleName();
        LOG.debug( "Entity name is {}", entityName );
        String networkName = entityName + "Network";
        LOG.debug( "Network name is {}", networkName );
        
        return this.getSession()
            .createQuery("from " + entityName + " as e where e != :parent and e not in (select n.child from " + networkName + " as n where n.parent = :parent and n.relationship = :relationship)")
            .setEntity("parent", theEntity)
            .setEntity("relationship", theRelationship)
            .list();
            
        
    }

    @SuppressWarnings("unchecked")
    public List<Relationship> getUsedRelationships(Class<? extends NetworkRuleform> networkClass){
        if(networkClass == null){
            return new ArrayList<Relationship>();
        }
        
        return this.getSession()
            .createQuery(
                "select distinct n.relationship from " + networkClass.getSimpleName() + " n")
            .list();
    }
    
    
}
