# Supplementary material for: Ultra-Structure database design methodology for managing systems biology data and analyses
Source: BMC Bioinformatics. 2009 Aug 19;10:254. doi: 10.1186/1471-2105-10-254 (PMC2748085; doi:10.1186/1471-2105-10-254)
Supplement: Additional file 2 — Ultra-Structure Prototype. Distribution of prototype code. Instructions for use are contained inside. [file 1471-2105-10-254-S2.zip › core576/main/core576-core/src/main/java/edu/unc/giddings/core576/dao/hibernate/HibernateResourceAttributeDAO.java]

package edu.unc.giddings.core576.dao.hibernate;

import edu.unc.giddings.core576.dao.ResourceAttributeDAO;
import edu.unc.giddings.core576.ruleform.Attribute;
import edu.unc.giddings.core576.ruleform.Resource;
import edu.unc.giddings.core576.ruleform.ResourceAttribute;

/**
 * @author Christopher Maier
 *
 */
public class HibernateResourceAttributeDAO extends GenericHibernateDAO<ResourceAttribute, Long>
implements ResourceAttributeDAO {

    /* (non-Javadoc)
     * @see edu.unc.giddings.core576.dao.ResourceAttributeDAO#getAttribute(edu.unc.giddings.core576.ruleform.Resource, edu.unc.giddings.core576.ruleform.Attribute)
     */
    public ResourceAttribute getAttribute(Resource theResource, Attribute theAttribute) {
        return (ResourceAttribute) this.getSession()
            .createQuery("from ResourceAttribute where resource = :resource and attribute = :attribute")
            .setParameter("resource", theResource)
            .setParameter("attribute", theAttribute)
            .uniqueResult()
        ;
    }
    
    
    
}
