# Supplementary material for: Ultra-Structure database design methodology for managing systems biology data and analyses
Source: BMC Bioinformatics. 2009 Aug 19;10:254. doi: 10.1186/1471-2105-10-254 (PMC2748085; doi:10.1186/1471-2105-10-254)
Supplement: Additional file 2 — Ultra-Structure Prototype. Distribution of prototype code. Instructions for use are contained inside. [file 1471-2105-10-254-S2.zip › core576/main/core576-core/src/main/java/edu/unc/giddings/core576/dao/hibernate/HibernateResourceDAO.java]

package edu.unc.giddings.core576.dao.hibernate;

import edu.unc.giddings.core576.ruleform.ResourceAttributeType;
import edu.unc.giddings.core576.ruleform.ResourceAttributeV2;
import java.util.List;

import edu.unc.giddings.core576.dao.ResourceDAO;
import edu.unc.giddings.core576.ruleform.BioEntityNetwork;
import edu.unc.giddings.core576.ruleform.Resource;
import edu.unc.giddings.core576.ruleform.ResourceNetwork;

import java.util.ArrayList;
import org.hibernate.Criteria;
import org.hibernate.criterion.Restrictions;

/**
 * @author Christopher Maier
 *
 */
public class HibernateResourceDAO 
    extends ExistentialRuleformHibernateDAO<Resource, Long>
    implements ResourceDAO {
    
    private static final String UNLINKED_QUERY = "resource.unlinked";
    private static final String IMMEDIATE_CHILDREN_QUERY = "resource.immediateChildrenNetworkRules";
    private static final String AUTHORIZED_RESOURCE_ATTRIBUTES = "resource.authorizedAttributes";
    private static final String GET_ALLOWED_RESOURCE_VALUES = "resource.getAllowedResourceValues";
    private static final String GET_ALLOWED_TEXT_VALUES = "resource.getAllowedTextValues";
    private static final String RESOURCE_WITH_GIVEN_RESOURCE_VALUE = "resource.resourceWithGivenResourceValue";
    private static final String RESOURCE_ATTRIBUTES_BY_CLASSIFICATION = "resource.resourceAttributesByClassification";


    @SuppressWarnings("unchecked")
    public List<Resource> getUnlinked(){
        return this.getSession().getNamedQuery(UNLINKED_QUERY).list();
    }
    
    @SuppressWarnings("unchecked")
    public List<ResourceNetwork> getImmediateChildrenNetworkRules(Resource theResource) {
        return this.getSession().getNamedQuery(IMMEDIATE_CHILDREN_QUERY)
            .setEntity("resource", theResource)
            .list();
    }
    
    
    /**
     * {@inheritDoc}
     */
    @SuppressWarnings("boxing")
    public Resource createResourceFromGroup(Resource theGroup) {
        return (Resource) this.getSession().getNamedQuery( "resource.createResourceFromGroup" )
            .setLong( "group", theGroup.getId() )
            .uniqueResult();
    }

    /**
     * {@inheritDoc}
     */
    public Resource findByHash(String md5) {
        Criteria crit = this.getSession().createCriteria( this.entity );
        crit.add( Restrictions.eq( "hash", md5 ));
        return (Resource) crit.uniqueResult();
    }

    @SuppressWarnings( "unchecked" )
    public List<BioEntityNetwork> getQualifiedBioEntityNetworkRules( Resource resource ) {
        if ( resource == null ) {
            return new ArrayList<BioEntityNetwork>();
        }

        return getSession().createQuery("from BioEntityNetwork as bn where bn.resource=:resource order by bn.parent.name, bn.relationship.name, bn.order")
                .setEntity("resource", resource)
                .list();
    }
    
    @SuppressWarnings( "unchecked" )
    public List<ResourceAttributeType> getAuthorizedResourceAttributes(ResourceAttributeType classificationAttribute, Resource classificationResource) {
        return getSession().getNamedQuery(AUTHORIZED_RESOURCE_ATTRIBUTES)
            .setLong("classificationAttribute", classificationAttribute.getId())
            .setLong("classificationResource", classificationResource.getId())
            .list();
    }

    public List<Object> getAllowedValuesForAttribute(
        ResourceAttributeType classificationAttribute,
        Resource classificationResource,
        ResourceAttributeType attribute) throws Exception {

        if("resource".equals(attribute.getValueType())) {
            return getSession().getNamedQuery(GET_ALLOWED_RESOURCE_VALUES)
                .setLong("classificationAttribute", classificationAttribute.getId())
                .setLong("classificationResource", classificationResource.getId())
                .setLong("attribute", attribute.getId())
                .list();
        }

        if ("text".equals(attribute.getValueType())) {
            return getSession().getNamedQuery(GET_ALLOWED_TEXT_VALUES)
                .setLong("classificationAttribute", classificationAttribute.getId())
                .setLong("classificationResource", classificationResource.getId())
                .setLong("attribute", attribute.getId())
                .list();
        }

        throw new Exception("HibernateResourceDAO#getAllowedValuesForAttribute does not know how to handle attributes of type '" + attribute.getValueType() + "' yet");
    }

    @SuppressWarnings( "unchecked" )
    public List<Resource> getResourcesWithGivenResourceValue(
        ResourceAttributeType attribute,
        Resource resourceValue ) {

        if ( attribute == null || resourceValue == null || attribute.getId() == null || resourceValue.getId() == null ){
            LOG.warn("Cannot retrieve resources with given resource value because either attribute or resourceValue are null, or they have null 'id' properties");
            return new ArrayList<Resource>();
        }
        return getSession().getNamedQuery( RESOURCE_WITH_GIVEN_RESOURCE_VALUE )
            .setLong( "attribute", attribute.getId() )
            .setLong( "resourceValue", resourceValue.getId() )
            .list();
    }

    @SuppressWarnings( "unchecked" )
    public List<ResourceAttributeV2> getResourceAttributesByClassification(
        Resource resource,
        ResourceAttributeType classificationAttribute,
        Resource classificationResource) {
            return getSession().getNamedQuery( RESOURCE_ATTRIBUTES_BY_CLASSIFICATION )
                .setLong( "resource", resource.getId() )
                .setLong( "classificationAttribute", classificationAttribute.getId() )
                .setLong( "classificationResource", classificationResource.getId() )
                .list();
    }
}
