# Supplementary material for: Ultra-Structure database design methodology for managing systems biology data and analyses
Source: BMC Bioinformatics. 2009 Aug 19;10:254. doi: 10.1186/1471-2105-10-254 (PMC2748085; doi:10.1186/1471-2105-10-254)
Supplement: Additional file 2 — Ultra-Structure Prototype. Distribution of prototype code. Instructions for use are contained inside. [file 1471-2105-10-254-S2.zip › core576/main/core576-core/src/main/java/edu/unc/giddings/core576/dao/hibernate/HibernateUserDAO.java]

package edu.unc.giddings.core576.dao.hibernate;

import edu.unc.giddings.core576.dao.UserDAO;
import edu.unc.giddings.core576.ruleform.User;

import org.slf4j.Logger;
import org.slf4j.LoggerFactory;

public class HibernateUserDAO
    extends GenericHibernateDAO<User, Long>
    implements UserDAO {

    private static final Logger LOG = LoggerFactory.getLogger(HibernateUserDAO.class);
    public static final String VALID_QUERY = "user.valid";
        
    /**
     * {@inheritDoc}
     */
    public boolean isValid(User theUser){
        
        if(    theUser == null || 
            theUser.getLogin() == null ||
            theUser.getHashedPassword() == null){
            
            // can't possibly be valid; don't bother hitting the database
            return false;
        }
        
        boolean isValid = false;
        LOG.debug( "Validating user: {}", theUser.getLogin() );

        isValid = (Boolean) this.getSession()
            .getNamedQuery(VALID_QUERY)
            .setParameter("login", theUser.getLogin())
            .setParameter("hashedPassword", theUser.getHashedPassword())
            .uniqueResult()
        ;
        
        return isValid;        
    }

    /**
     * {@inheritDoc}
     */
    public User findByLogin(String login) {
        return (User) this.getSession()
            .createQuery("from User where login = :login")
            .setString("login", login)
            .uniqueResult();
    }
}
