# Supplementary material for: Ultra-Structure database design methodology for managing systems biology data and analyses
Source: BMC Bioinformatics. 2009 Aug 19;10:254. doi: 10.1186/1471-2105-10-254 (PMC2748085; doi:10.1186/1471-2105-10-254)
Supplement: Additional file 2 — Ultra-Structure Prototype. Distribution of prototype code. Instructions for use are contained inside. [file 1471-2105-10-254-S2.zip › core576/main/core576-core/src/main/java/edu/unc/giddings/core576/dao/hibernate/HibernateUtil.java]

package edu.unc.giddings.core576.dao.hibernate;

import javax.naming.InitialContext;
import javax.naming.NamingException;

import org.hibernate.EmptyInterceptor;
import org.hibernate.Interceptor;
import org.hibernate.SessionFactory;
import org.hibernate.cfg.Configuration;
import org.hibernate.cfg.Environment;
import org.slf4j.Logger;
import org.slf4j.LoggerFactory;

/**
 * Basic Hibernate helper class for Hibernate configuration and startup.
 * <p>
 * Uses a static initializer to read startup options and initialize
 * <tt>Configuration</tt> and <tt>SessionFactory</tt>.
 * <p>
 * This class also tries to figure out if JNDI binding of the <tt>SessionFactory</tt>
 * is used, otherwise it falls back to a global static variable (Singleton). If
 * you use this helper class to obtain a <tt>SessionFactory</tt> in your code,
 * you are shielded from these deployment differences.
 * <p>
 * Another advantage of this class is access to the <tt>Configuration</tt> object
 * that was used to build the current <tt>SessionFactory</tt>. You can access
 * mapping metadata programmatically with this API, and even change it and rebuild
 * the <tt>SessionFactory</tt>.
 * <p>
 * If you want to assign a global interceptor, set its fully qualified
 * class name with the system (or hibernate.properties/hibernate.cfg.xml) property
 * <tt>hibernate.util.interceptor_class</tt>. It will be loaded and instantiated
 * on static initialization of HibernateUtil; it has to have a
 * no-argument constructor. You can call <tt>HibernateUtil.getInterceptor()</tt> if
 * you need to provide settings before using the interceptor.
 * <p>
 * Note: This class supports annotations by default, hence needs JDK 5.0
 * and the Hibernate Annotations library on the classpath. Change the single
 * commented line in the source to make it compile and run on older JDKs with
 * XML mapping files only.
 * <p>
 * Note: This class supports only one data store. Support for several
 * <tt>SessionFactory</tt> instances can be easily added (through a static <tt>Map</tt>,
 * for example). You could then lookup a <tt>SessionFactory</tt> by its name.
 *
 * @author christian@hibernate.org
 * 
 * Borrowed (and added to) by Christohper Maier
 */
public class HibernateUtil {

    private static final Logger LOG = LoggerFactory.getLogger( HibernateUtil.class );

    private static final String INTERCEPTOR_CLASS = "hibernate.util.interceptor_class";

    private static Configuration configuration;
    private static SessionFactory sessionFactory;

    static {
        // Create the initial SessionFactory from the default configuration files
        try {

            // Replace with Configuration() if you don't use annotations or JDK 5.0
            //configuration = new AnnotationConfiguration();
                configuration = new Configuration();
                
            // This custom entity resolver supports entity placeholders in XML mapping files
            // and tries to resolve them on the classpath as a resource
            //configuration.setEntityResolver(new ImportFromClasspathEntityResolver());

            // Read not only hibernate.properties, but also hibernate.cfg.xml
            configuration.configure();

            // Set global interceptor from configuration
            setInterceptor(configuration, null);

            if (configuration.getProperty(Environment.SESSION_FACTORY_NAME) != null) {
                // Let Hibernate bind the factory to JNDI
                configuration.buildSessionFactory();
            } else {
                // or use static variable handling
                sessionFactory = configuration.buildSessionFactory();
            }

        } catch (Throwable ex) {
            // We have to catch Throwable, otherwise we will miss
            // NoClassDefFoundError and other subclasses of Error
            LOG.error( "Building SessionFactory failed.", ex );
            throw new ExceptionInInitializerError(ex);
        }
    }

    /**
     * Convenience method to take some of the verbosity out of rolling back a transaction in client
     * code. If the current session has an active transaction, it is rolled back. The session is
     * then closed, and a new one is opened and a new transaction begun.
     * 
     * @author Christopher Maier
     */
    public static void rollback(){
        if(getSessionFactory().getCurrentSession().getTransaction() != null && 
                getSessionFactory().getCurrentSession().getTransaction().isActive()){
            LOG.debug( "Active transaction found; beginning rollback." );
            getSessionFactory().getCurrentSession().getTransaction().rollback();
            getSessionFactory().getCurrentSession().close();
            getSessionFactory().getCurrentSession().beginTransaction();
        }
    }
    
    
    
    
    /**
     * Returns the original Hibernate configuration.
     *
     * @return Configuration
     */
    public static Configuration getConfiguration() {
        return configuration;
    }

    /**
     * Returns the global SessionFactory.
     *
     * @return SessionFactory
     */
    public static SessionFactory getSessionFactory() {
        SessionFactory sf = null;
        String sfName = configuration.getProperty(Environment.SESSION_FACTORY_NAME);
        if ( sfName != null) {
            LOG.debug( "Looking up SessionFactory in JNDI." );
            try {
                sf = (SessionFactory) new InitialContext().lookup(sfName);
            } catch (NamingException ex) {
                throw new RuntimeException(ex);
            }
        } else {
            sf = sessionFactory;
        }
        if (sf == null)
            throw new IllegalStateException("SessionFactory not available.");
        return sf;
    }

    /**
     * Closes the current SessionFactory and releases all resources.
     * <p>
     * The only other method that can be called on HibernateUtil
     * after this one is rebuildSessionFactory(Configuration).
     */
    public static void shutdown() {
        LOG.debug( "Shutting down Hibernate." );
        // Close caches and connection pools
        getSessionFactory().close();

        // Clear static variables
        configuration = null;
        sessionFactory = null;
    }


    /**
     * Rebuild the SessionFactory with the static Configuration.
     * <p>
     * This method also closes the old SessionFactory before, if still open.
     * Note that this method should only be used with static SessionFactory
     * management, not with JNDI or any other external registry.
     */
     public static void rebuildSessionFactory() {
        LOG.debug( "Using current Configuration for rebuild." );
        rebuildSessionFactory(configuration);
     }

    /**
     * Rebuild the SessionFactory with the given Hibernate Configuration.
     * <p>
     * HibernateUtil does not configure() the given Configuration object,
     * it directly calls buildSessionFactory(). This method also closes
     * the old SessionFactory before, if still open.
     *
     * @param cfg
     */
     public static void rebuildSessionFactory(Configuration cfg) {
        LOG.debug( "Rebuilding the SessionFactory from given Configuration." );
        synchronized(sessionFactory) {
            if (sessionFactory != null && !sessionFactory.isClosed())
                sessionFactory.close();
            if (cfg.getProperty(Environment.SESSION_FACTORY_NAME) != null)
                cfg.buildSessionFactory();
            else
                sessionFactory = cfg.buildSessionFactory();
            configuration = cfg;
        }
     }

    /**
     * Register a Hibernate interceptor with the current SessionFactory.
     * <p>
     * Every Session opened is opened with this interceptor after
     * registration. Has no effect if the current Session of the
     * thread is already open, effective on next close()/getCurrentSession().
     * <p>
     * Attention: This method effectively restarts Hibernate. If you
     * need an interceptor active on static startup of HibernateUtil, set
     * the <tt>hibernateutil.interceptor</tt> system property to its
     * fully qualified class name.
     */
    public static SessionFactory registerInterceptorAndRebuild(Interceptor interceptor) {
        LOG.debug( "Setting new global Hibernate interceptor and restarting." );
        setInterceptor(configuration, interceptor);
        rebuildSessionFactory();
        return getSessionFactory();
    }

    public static Interceptor getInterceptor() {
        return configuration.getInterceptor();
    }

    /**
     * Resets global interceptor to default state.
     */
    public static void resetInterceptor() {
        LOG.debug( "Resetting global interceptor to configuration setting" );
        setInterceptor(configuration, null);
    }

    /**
     * Either sets the given interceptor on the configuration or looks
     * it up from configuration if null.
     */
    private static void setInterceptor(Configuration theConfiguration, Interceptor theInterceptor) {
        String interceptorName = theConfiguration.getProperty(INTERCEPTOR_CLASS);
        if (theInterceptor == null && interceptorName != null) {
            try {
                Class interceptorClass =
                        HibernateUtil.class.getClassLoader().loadClass(interceptorName);
                theInterceptor = (Interceptor)interceptorClass.newInstance();
            } catch (Exception ex) {
                throw new RuntimeException("Could not configure interceptor: " + interceptorName, ex);
            }
        }
        if (theInterceptor != null) {
            theConfiguration.setInterceptor(theInterceptor);
        } else {
            theConfiguration.setInterceptor(EmptyInterceptor.INSTANCE);
        }
    }

    
    
    
}
