# Supplementary material for: Ultra-Structure database design methodology for managing systems biology data and analyses
Source: BMC Bioinformatics. 2009 Aug 19;10:254. doi: 10.1186/1471-2105-10-254 (PMC2748085; doi:10.1186/1471-2105-10-254)
Supplement: Additional file 2 — Ultra-Structure Prototype. Distribution of prototype code. Instructions for use are contained inside. [file 1471-2105-10-254-S2.zip › core576/main/core576-core/src/main/java/edu/unc/giddings/core576/dao/hibernate/LocationCalculator.java]

package edu.unc.giddings.core576.dao.hibernate;

import java.util.ArrayList;
import java.util.Iterator;
import java.util.LinkedList;
import java.util.List;

import edu.unc.giddings.core576.dao.BioEntityLocationNetworkDAO;
import edu.unc.giddings.core576.dao.CoordinateBundle;
import edu.unc.giddings.core576.dao.CoordinateDAO;
import edu.unc.giddings.core576.dao.DAOFactory;
import edu.unc.giddings.core576.exception.IncorrectCoordinateKindDefinition;
import edu.unc.giddings.core576.ruleform.BioEntity;
import edu.unc.giddings.core576.ruleform.BioEntityLocationNetwork;
import edu.unc.giddings.core576.ruleform.Coordinate;
import edu.unc.giddings.core576.ruleform.CoordinateAttribute;
import edu.unc.giddings.core576.ruleform.CoordinateKind;
import edu.unc.giddings.core576.ruleform.CoordinateKindDefinition;

import org.apache.commons.collections.iterators.ReverseListIterator;
import org.slf4j.Logger;
import org.slf4j.LoggerFactory;

/**
 * Encapsulates and represents the algorithm for resolving nested coordinates.
 * 
 * @author maier
 * @version $Revision$
 */
class LocationCalculator {

    /** Private Logger for this class. */
    private static final Logger LOG = LoggerFactory.getLogger( LocationCalculator.class );
    
    
    /** The original CoordinateKind passed in to the calculation.  Should be a valid top-level CoordinateKind. */
    private CoordinateKind _originalKind;
    
    /**
     * The rules that comprise the definition of the kind of coordinates you
     * want to calculate. This is an instance variable because the recursive
     * calculations need to be able to access this information at all levels,
     * and carrying around through each invocation was judged "ugly".
     * 
     * It gets (re-)initialized each time that
     * {@link #accumulateCoordinates(edu.unc.giddings.core576.dao.hibernate.LocationCalculator.LocationInformation)}
     * is called.
     */
    private List<CoordinateKindDefinition> _definitions;
    
    /**
     * Reference to a BioEntityLocationNetworkDAO that will be used throughout
     * the calculations. It's an instance variable solely to unclutter the code.
     */
    private BioEntityLocationNetworkDAO _locationDAO;

    /**
     * Reference to a CoordinateDAO that will be used throughout the
     * calculations. It's an instance variable solely to unclutter the code.
     */
    private CoordinateDAO _coordinateDAO;
    
    /** This is where answers are stored. */
    private List<CoordinateBundle> _coordinates;
    
    /** Default no-arg constructor.  Does nothing. */
    public LocationCalculator() { }

    
    /**
     * Initializes various "global" information needed throughout the recursive
     * calculation of coordinate values. This is not a constructor, because it's
     * conceivable that you might want to run multiple calculations. This is the
     * first thing that gets called when a nesting calculation is performed.
     * This <em>could</em> be moved into a constructor, but then you'd have to
     * know that once you use the object to make a calculation, you can't use it
     * again. This way seems easier on the programmer.
     * 
     * @param kind
     *            a CoordinateKind whose definition rules are used to drive the
     *            calculation.
     */
    @SuppressWarnings("unchecked")
    private void initialize( CoordinateKind kind ) {
        
        this._originalKind = kind;
        
        this._definitions = new ArrayList<CoordinateKindDefinition>();
        /*
         * We need to reverse the order of our definition rules. In the
         * database, they are stored in a general-to-specific order; for example
         * Genome, Chromosome, Strand, Linear Range.
         *
         * However, when calculating the location of a BioEntity such as a gene,
         * we need to work upwards from most specific to general. By reversing
         * the list, we allow users to represent rules in the way that makes
         * sense to them.
         */
        for ( Iterator<CoordinateKindDefinition> i = 
                new ReverseListIterator( kind.getDefinitionRules() ); i.hasNext(); ) {
            CoordinateKindDefinition rule = i.next();
            if ( rule.getSubordinateCoordinateKind() == null ) {
                throw new IncorrectCoordinateKindDefinition( this._originalKind );
            }
            this._definitions.add( rule );
        }
        
        this._coordinates = new ArrayList<CoordinateBundle>();
        
        this._locationDAO = DAOFactory.instance().getBioEntityLocationNetworkDAO();
        this._coordinateDAO = DAOFactory.instance().getCoordinateDAO();
    }
    
    /**
     * Retrieves the fully-specified coordinates of a given kind for a given
     * BioEntity.
     * 
     * @param bioEntity
     *            the BioEntity you want the location of
     * @param kind
     *            the kind of locations you want
     * @return a List of Lists of CoordinateAttributes, since a BioEntity may
     *         have multiple locations of a specified kind (e.g. many gene
     *         copies in a genome). We return lists of CoordinateAttributes and
     *         not Coordinates, since we use Coordinates to represent very
     *         granular concepts. For example, we don't have full-blown genomic
     *         coordinates for everything (consisting of Chromosome, Strand,
     *         Start, Stop), but rather a particular gene may have a Linear
     *         Range-type of Coordinate (consisting of only Start and Stop)
     *         relative to a strand of a chromosome. This method reads rules in
     *         the database to build up complete, top-level locations. Since
     *         storing both granular and high-level information in the database
     *         would be redundant, we just pass back the CoordinateAttribute
     *         information that effectively refers to no Coordinate. The
     *         attribute and value of the CoordinateAttributes is the key
     *         information.
     * 
     * @throws IncorrectCoordinateKindDefinition
     *             if <code>kind</code> is not defined completely in terms of
     *             subordinate CoordinateKinds
     */
    List<CoordinateBundle> getFullCoordinates( BioEntity bioEntity, CoordinateKind kind ) {
    
        // We need to set up the "global" information for the calculation each time we run it
        this.initialize( kind );
        
        int index = 0;
        List<BioEntityLocationNetwork> locationRules = new ArrayList<BioEntityLocationNetwork>();
        
        /*
         * This is handy because it lets us use the same CoordinateKind to
         * resolve locations for BioEntities at various levels. For example, if
         * a Genomic Coordinate is defined in terms of Genome, Chromosome,
         * Strand, and Linear Range, then we can re-use it for BioEntities
         * representing specific chromosomes or strands. They won't have a
         * Linear Range coordinate, so we can skip over that and move
         * progressively through the definition rules until we find something
         * that sticks.
         */
        while ( locationRules.isEmpty() && index < this._definitions.size() ) {
            // This is the kind of coordinate we need to retrieve first
            CoordinateKind firstOne = this._definitions.get( index ).getSubordinateCoordinateKind();
            
            /*
             * Now we'll find all the location rules that pertain to this
             * BioEntity and have coordinates of the desired type.
             */
            locationRules = this._locationDAO.getLocationRules( bioEntity, firstOne );
        
            // Gotta increment, otherwise we'll keep doing the same thing over and over.
            ++index;
        }
        
        /*
         * If we get through all the definition rules and still don't find
         * anything, this for loop gets skipped anyway.
         */
        for ( BioEntityLocationNetwork rule : locationRules ) {
            /*
             * We now set up the information needed to recursively compute all
             * the nested location information. We start with the current
             * Coordinate, also noting what BioEntity it is relative to. The
             * index of the next definition rule to examine is carried along to
             * determine when the recursion can stop.
             */
            LocationInformation info = new LocationInformation( 
                    rule.getCoordinate(), 
                    rule.getContextualBioEntity(), 
                    index );
            List<LocationInformation> finalInfo = this.accumulateCoordinates( info );
            for ( LocationInformation i : finalInfo ) {
                this._coordinates.add(
                        new CoordinateBundle(
                            i.getAccumulatedCoordinates(),
                            i.getCurrentContext()
                        )
                );
            }
        }
        
        return this._coordinates;
    }
    
    /**
     * Recursively accumulates nested coordinate information.
     * 
     * @param info
     *            the LocationInformation object containing the information
     *            needed for the current invocation
     * @return a List of LocationInformation objects representing all nested
     *         coordinates below the current level
     */
    //DISABLE: ReturnCount
    private List<LocationInformation> accumulateCoordinates( LocationInformation info ) {
        
        // This will collect the information gathered from recursive invocations of this method
        List<LocationInformation> infos = new ArrayList<LocationInformation>();
        
        LOG.info( "AccumulatingCoordinates for {}", info );
        if ( info.getBaseCoordinate().getKind().getNestable() ) {
            LOG.debug( "Nestable for {}", info );
            
            List<BioEntityLocationNetwork> locationRules = this._locationDAO
                .getLocationRules( info.getCurrentContext(), info.getBaseCoordinate().getKind() );
            
            if ( !locationRules.isEmpty() ) {
                // we can still do some nesting
                for ( BioEntityLocationNetwork rule : locationRules ) {
                    
                    /*
                     * Here's where the magic happens. We take the base
                     * coordinate and another coordinate that it is nested
                     * inside to calculate a new coordinate that is the same as
                     * the base coordinate, but relative to the context of the
                     * other coordinate.
                     */
                    Coordinate newCoordinate = 
                        this._coordinateDAO.nestCoordinates( info.getBaseCoordinate(), rule.getCoordinate() );
                    
                    /*
                     * Assemble the new information and iterate again.
                     * 
                     * We're not changing the definition list index since we
                     * know we're still nesting, and shouldn't advance to the
                     * next kind of coordinate in the definition list.
                     * 
                     * We also pass along the coordinate information we've
                     * accumulated so far.
                     */
                    LocationInformation newInfo = new LocationInformation(
                            newCoordinate, 
                            rule.getContextualBioEntity(), 
                            info.getDefinitionIndex(),
                            info.getAccumulatedCoordinates() );
                    
                    // Time to recur and save the results
                    infos.addAll( this.accumulateCoordinates( newInfo ));
                }
                
                return infos;
            }
        } // end nestable test
        
        /*
         * At this point, we know that this isn't a nestable kind of coordinate,
         * or that there is no further nesting possible for this kind of
         * coordinate. Thus, we can add the attributes of this coordinate to the
         * ones accumulated so far.
         * 
         * Technically speaking, we could just pass
         * "info.getBaseCoordinate().getAttributes()" to info.addCoordinates,
         * but we need to call the DAO method in order to ensure that they are
         * ordered properly. See the JavaDoc for
         * CoordinateDAO#getOrderedAttributes(Coordinate) for more information.
         * 
         */
        info.addCoordinates( this._coordinateDAO.getOrderedAttributes( info.getBaseCoordinate() ));
        
        /*
         * Now we find the next set(s) of coordinates for current context
         * BioEntity.
         * 
         * We need to make sure we're not trying to access beyond the end of our
         * definition list.
         */
        List<BioEntityLocationNetwork> newRules = new ArrayList<BioEntityLocationNetwork>();
        if ( info.getDefinitionIndex() != this._definitions.size() ) {
            CoordinateKind kind = this._definitions.get( info.getDefinitionIndex() ).getSubordinateCoordinateKind();
            
            BioEntity currentContext = info.getCurrentContext();
            LOG.debug( "Fetching rules for {} and {}", currentContext.getName(), kind.getName() );
            newRules = this._locationDAO.getLocationRules( currentContext, kind );
        }

        /*
         * If we've already processed all the kinds of coordinates in our
         * definitions list, or there are no available BioEntityLocationNetwork
         * rules to process, we can quit. Otherwise, we've got more recurrences
         * to make.
         */
        // TODO: Might we need to test if newRules is empty, but we're NOT at
        // the end of the definitions list (i.e. there should be more rules in
        // the database?) That might be an error situation...
        if ( newRules.isEmpty() ) {
            LOG.debug( "No further things to accumulate! {}", info );
            // We're at the end, so pass along what we've accumulated so far.
            infos.add( info );
            return infos;
        }

        // Continue accumulating coordinate information
        for (BioEntityLocationNetwork rule : newRules) {
            
            // Increment the definition index to move on to the next one
            LocationInformation newInfo = new LocationInformation(
                    rule.getCoordinate(), 
                    rule.getContextualBioEntity(), 
                    info.getDefinitionIndex() + 1,
                    info.getAccumulatedCoordinates() );

            // recur, and pass back what we find.
            infos.addAll( this.accumulateCoordinates( newInfo ));
        }

        return infos;
    }
    //ENABLE: ReturnCount
    
    /**
     * Convenience class used to facilitate the calculation of nested location
     * information. Wraps several bits of information that needs to be passed
     * around in the nested location calculation (basically because Java doesn't
     * allow multiple return values).
     * 
     * @author maier
     * @version $Revision$
     */
    private static class LocationInformation {

        /**
         * The current Coordinate being processed.
         */
        private final Coordinate _baseCoordinate;

        /**
         * The contextual BioEntity to which <code>baseCoordinate</code> is relative. 
         */
        private final BioEntity _currentContext;

        /**
         * Stores all the CoordinateAttribute rules that are accumulated in the
         * process of computing nested locations.
         */
        //DISABLE: IllegalType I actually do want a LinkedList here.  
        // It's OK though, because this is private, and the getter returns it as a plain List
        private LinkedList<CoordinateAttribute> _accumulatedCoordinates = new LinkedList<CoordinateAttribute>();
        //ENABLE: IllegalType
        
        /**
         * The index in <code>definitions</code> at which the current
         * definition rule the calculation is working on is located.
         */
        private final int _definitionIndex;  // Defaults to 0
        
        /**
         * Constructor sets all pertinent information. This should be the one
         * used the first time through a recursion, since it does not take
         * accumulated coordinates as a parameter. For that, see
         * {@link #LocationCalculator(Coordinate, BioEntity, int, List)}.
         * 
         * @param baseCoordinate
         *            the Coordinate being nested
         * @param currentContext
         *            the BioEntity that <code>base</code> is relative to
         * @param definitionIndex
         *            the index of the next definition rule to use
         */
        public LocationInformation( 
                Coordinate baseCoordinate, 
                BioEntity currentContext, 
                int definitionIndex ) {
            this._baseCoordinate = baseCoordinate;
            this._currentContext = currentContext;
            this._definitionIndex = definitionIndex;
        }

        /**
         * Copies accumulated coordinates in addition to setting other pertinent
         * information. This constructor should be used in deeper recursions to
         * allow the passing on of accumulated coordinates to deeper levels.
         * 
         * @param baseCoordinate
         *            the Coordinate being nested
         * @param currentContext
         *            the BioEntity that <code>base</code> is relative to
         * @param definitionIndex
         *            the index of the next definition rule to use
         * @param accumulatedCoordinates
         *            all coordinate information accumulated so far. The
         *            contents of this list are copied into a new List, and in
         *            the same order.
         */
        public LocationInformation( 
                Coordinate baseCoordinate, 
                BioEntity currentContext, 
                int definitionIndex,
                List<CoordinateAttribute> accumulatedCoordinates ) {
            this._baseCoordinate = baseCoordinate;
            this._currentContext = currentContext;
            this._definitionIndex = definitionIndex;
            
            for ( CoordinateAttribute ca : accumulatedCoordinates ) {
                this._accumulatedCoordinates.add( ca );
            }
        }
        
        public Coordinate getBaseCoordinate() { return this._baseCoordinate; }
        
        public BioEntity getCurrentContext() { return this._currentContext; }
        
        public List<CoordinateAttribute> getAccumulatedCoordinates() { return this._accumulatedCoordinates; }
        
        public int getDefinitionIndex() { return this._definitionIndex; }
        
        /**
         * Adds all the CoordinateAttribute rules from <code>attributes</code>
         * to the accumulated CoordinateAttribute rules. Items from
         * <code>attributes</code> are added to the front of the list. So, if
         * you have already accumulated a list like <code>( A B C )</code>,
         * and you want to add a list <code>( D E )</code>, you will end up
         * with <code>( D E A B C )</code>.
         * 
         * @param attributes
         *            the rules to be added
         */
        @SuppressWarnings("unchecked")
        public void addCoordinates( List<CoordinateAttribute> attributes ) {
            for ( Iterator<CoordinateAttribute> i = new ReverseListIterator( attributes ); i.hasNext(); ) {
                this._accumulatedCoordinates.addFirst( i.next() );
            }
        }
        
        /**
         * {@inheritDoc}
         */
        @Override
        public String toString() {
            //DISABLE: LineLength
            //  It's easier to read this way.
            String format = "Info[ baseCoordinate='%s' currentContext='%s' numberAccumulatedCoordinates='%s', currentRule='%s']";
            //ENABLE: LineLength
            return String.format( format,
                    this._baseCoordinate,
                    this._currentContext,
                    this._accumulatedCoordinates.size(),
                    this._definitionIndex
            );
        }
    }
}
