# Supplementary material for: Ultra-Structure database design methodology for managing systems biology data and analyses
Source: BMC Bioinformatics. 2009 Aug 19;10:254. doi: 10.1186/1471-2105-10-254 (PMC2748085; doi:10.1186/1471-2105-10-254)
Supplement: Additional file 2 — Ultra-Structure Prototype. Distribution of prototype code. Instructions for use are contained inside. [file 1471-2105-10-254-S2.zip › core576/main/core576-core/src/main/java/edu/unc/giddings/core576/dao/JobDAO.java]

package edu.unc.giddings.core576.dao;

import edu.unc.giddings.core576.ruleform.Event;
import edu.unc.giddings.core576.ruleform.EventAttributeType;
import edu.unc.giddings.core576.ruleform.Job;
import edu.unc.giddings.core576.ruleform.JobChronology;
import edu.unc.giddings.core576.ruleform.Resource;
import edu.unc.giddings.core576.ruleform.StatusCode;
import java.util.List;

/**
 *
 * @author dcrensha
 * @author maier
 */
public interface JobDAO extends GenericDAO<Job, Long> {

    /**
     * Returns an ordered list of all JobChronology rules for the given job.
     * Entries are ordered by the ascending timeStamp (oldest is first,
     * most recent is last)
     *
     * If the given Job is either null or has a null id property, an empty list
     * is returned.
     *
     * @param job
     * @return
     */
    List<JobChronology> getChronologyForJob( Job job );

    /**
     * Returns the individual JobChronology rule that reflects the most recent change
     * to the given Job.
     *
     * If the given Job is either null or has a null id property, an empty list
     * is returned.
     *
     * @param job
     * @return
     */
    JobChronology getMostRecentChronologyEntry( Job job );

    /**
     * Retrieve a list of all currently active "explicit" (top level) Jobs.
     * "Explicit" means a Job that has no parent Job.
     * "Active" means Jobs whose current state is neither "(UNSET)"/pending nor
     * a terminal state for the Job's Event.
     *
     * @return
     */
    List<Job> getActiveExplicitJobs();

    /**
     * Retrieves a list of Active and Explicit jobs that have some currently-active
     * sub-job that is assigned to the given Resource.
     * 
     * If the given Resource is either null or has a null id property, an empty list
     * is returned.
     *
     * @param assignTo
     * @return
     */
    // TODO: Consider moving this to ResourceDAO, or better yet to a collection in Resource
    List<Job> getActiveExplicitJobsAssignedToResource( Resource assignTo );

    /**
     * Sets the status of the given Job.  This should not be done directly on
     * the job itself because a function in the database handles it, while logging
     * the change in the JobChronology ruleform.
     *
     * The Job returned by this method is the same as the one passed in, but refreshed
     * with current information from the database.  As such, this method should be used
     * like this: <code>j = jobDAO.changeJobStatus(j, newStatus, "Changing to newStatus");</code>.
     *
     *
     *
     * @param job
     * @param statusToSet
     * @param message an optional message about why the status was changed, the circumstances surrounding the change, etc.
     * @return
     */
    Job changeJobStatus( Job job, StatusCode statusToSet, String message);

    /**
     * Inspects the status of a Job to see if the Job is active. Practically speaking,
     * it means that the job's status is neither "(UNSET)" nor a terminal node in
     * its event's state graph.
     *
     * @param job
     * @return
     */
    boolean isJobActive( Job job );

    /**
     * Inspects the status of a Job to see if the Job is terminated. Practically speaking,
     * it means that the job's status a terminal node in its event's state graph.
     *
     * @param job
     * @return
     */
    boolean isJobTerminated( Job job );

    /**
     * Get all the kinds of Attributes that the given Event can have.
     * This is in the JobDAO because a Job is an instance of an Event.  We may want to move it later, though.
     * @param event
     * @return List of Attributes that can be set for the given Event.  If event is null, or if its id is null, then an empty list is returned.
     */
    List<EventAttributeType> getAuthorizedEventAttributes( Event event);

    List<Object> getAllowedValuesForAttribute( Event event, EventAttributeType authorizedAttribute ) throws Exception;

}
