# Supplementary material for: Ultra-Structure database design methodology for managing systems biology data and analyses
Source: BMC Bioinformatics. 2009 Aug 19;10:254. doi: 10.1186/1471-2105-10-254 (PMC2748085; doi:10.1186/1471-2105-10-254)
Supplement: Additional file 2 — Ultra-Structure Prototype. Distribution of prototype code. Instructions for use are contained inside. [file 1471-2105-10-254-S2.zip › core576/main/core576-core/src/main/java/edu/unc/giddings/core576/dao/LocationDAO.java]

package edu.unc.giddings.core576.dao;

import edu.unc.giddings.core576.ruleform.BioEntity;
import edu.unc.giddings.core576.ruleform.Location;
import edu.unc.giddings.core576.ruleform.LocationContext;
import edu.unc.giddings.core576.ruleform.Resource;

public interface LocationDAO extends ExistentialRuleformDAO<Location, Long> {

    /**
     * Returns the Location that corresponds to the given coordinates or creates it if it does not
     * currently exist. This is something of a hack at this point, since it explicitly assumes some
     * world knowledge (e.g., what a genomic location consists of), but I'm adding it to help get
     * some GFS data loaded.
     * 
     * @param context
     *            The LocationContext in which the given coordinates specify a valid Location
     * @param baseEntity
     *            The BioEntity that the Location is based on (e.g., a specific chromosome)
     * @param strand
     *            The BioEntity that represents either the forward or reverse strand of the genomic
     *            DNA
     * @param start
     *            The zero-based starting coordinate of the Location. It is relative to the forward
     *            strand.
     * @param stop
     *            The zero-based, non-inclusive end coordinate of the Location. It is relative to
     *            the forward strand.
     * @param resource
     *            the Resource by which the newly-created Location should have been updated.
     * @return a Location that matches the coordinates given
     * @author maier
     */
    Location getGenomicLocation(LocationContext context, BioEntity baseEntity, BioEntity strand,
            int start, int stop, Resource resource);

    /**
     * Returns the Location that corresponds to the given peptide coordinates, or creates it if it
     * does not currently exist. This is a hack as well, but used to get GFS data into the system.
     * 
     * @param baseEntity
     *            the peptide BioEntity that we are specifying a location within
     * @param start
     *            the zero-based starting coordinate of the Location
     * @param stop
     *            the zero-based, non-inclusive end coordinate of the Location
     * @return a Location that matches the coordinates given
     * @author maier
     */
    Location getPeptideLocation(BioEntity baseEntity, int start, int stop);
}
