# Supplementary material for: Ultra-Structure database design methodology for managing systems biology data and analyses
Source: BMC Bioinformatics. 2009 Aug 19;10:254. doi: 10.1186/1471-2105-10-254 (PMC2748085; doi:10.1186/1471-2105-10-254)
Supplement: Additional file 2 — Ultra-Structure Prototype. Distribution of prototype code. Instructions for use are contained inside. [file 1471-2105-10-254-S2.zip › core576/main/core576-core/src/main/java/edu/unc/giddings/core576/dao/LocationRelationshipDAO.java]

package edu.unc.giddings.core576.dao;

import java.util.List;

import edu.unc.giddings.core576.ruleform.Location;
import edu.unc.giddings.core576.ruleform.LocationContext;
import edu.unc.giddings.core576.ruleform.LocationRelationship;
import edu.unc.giddings.core576.ruleform.Relationship;

public interface LocationRelationshipDAO extends GenericDAO<LocationRelationship, Long> {

    /**
     * Returns a list of all LocationContexts that have LocationRelationship rules
     * relating them to some other context(s).  This will be a subset of all possible
     * LocationContexts, because some LocationContexts may not have any relationship rules
     * defined.
     * 
     * @return
     */
    public List<LocationContext> getAvailableContexts();

    public List<LocationContext> getAvailableTargetContexts(LocationContext base);
    
    public List<Relationship> getAvailableTransformationRelationships(LocationContext base, LocationContext target);
    
    /**
     * <p>
     *     Finds all BioEntities located at Locations related to a query Location by the given Relationship.  Briefly, this is what happens:
     * </p>
     * <ol>
     *     <li>A user-given Location (whether it exists in the database already, or is constructed "on-the-fly" based on previous user input; it just has to have all its Attributes set) is given.  This is the query Location.  The user is interested in finding out what else is around this Location.</li>
     *  <li>The user indicates what kind of Locations they are interested in finding by specifying <code>targetContext</code>.  As an example, if the user has a Location representing genomic coordinates in the 18th draft of the human genome, and they are interested in finding other Locations in the 18th draft that are related to their query Location, their <code>targetContext</code> would be "Human Genome Draft 18 Coordinate".  If they were interested in translating to coordinates in the 17th draft, on the other hand, they would specify "Human Genome Draft 17 Coordinate", and so on.</li>
     *  <li>The Relationship given is used to complete a subject-predicate-object triple relating the query Location to the result set Locations.  For instance, if the user wants to find all genomic locations that contain their query location, they would specify the Relationship "overlap-contained-by".  The query Location is always the subject of this triple.</li>
     *  <li>With this information, we can consult the {@link edu.unc.giddings.core576.ruleform.LocationMetaRule} and {@link edu.unc.giddings.core576.ruleform.LocationRelationship} ruleforms to retrieve related Locations.  However, we do not just return these Location objects.  Instead, we also return the BioEntities located at those Locations, as well as the coordinates of the Locations.</li>
     * </ol>
     * @param query A Location 
     * @param relationship the Relationship that holds between the Location you have and the Locations you want
     * @param targetContext the kind of Locations to be found 
     * @return a List of Object[]; the first element of each array will be a BioEntity located at one of the Locations found, the second will be the actual Location, and the rest of the elements are the coordinates of that Location.  This will vary depending on the targetContext.
     */
    public List<Object[]> findBioEntitiesAtRelatedLocations(final Location query, final Relationship relationship, final LocationContext targetContext);

}
