# Supplementary material for: Ultra-Structure database design methodology for managing systems biology data and analyses
Source: BMC Bioinformatics. 2009 Aug 19;10:254. doi: 10.1186/1471-2105-10-254 (PMC2748085; doi:10.1186/1471-2105-10-254)
Supplement: Additional file 2 — Ultra-Structure Prototype. Distribution of prototype code. Instructions for use are contained inside. [file 1471-2105-10-254-S2.zip › core576/main/core576-core/src/main/java/edu/unc/giddings/core576/dao/NetworkDAO.java]

/**
 * 
 */
package edu.unc.giddings.core576.dao;

import java.util.List;

import edu.unc.giddings.core576.ruleform.ExistentialRuleform;
import edu.unc.giddings.core576.ruleform.NetworkRuleform;
import edu.unc.giddings.core576.ruleform.Relationship;

/**
 * @author Christopher Maier
 *
 */
public interface NetworkDAO {
    
    public <T extends ExistentialRuleform<T>> List<T> getEntitiesInGroup(T entity, Relationship relationship); 
    
    public <T extends ExistentialRuleform<T>> List<T> getEntitiesNotInGroup(T entity, Relationship relationship); 
    
    public List<Relationship> getUsedRelationships(Class<? extends NetworkRuleform> networkClass);
}
