# Supplementary material for: Ultra-Structure database design methodology for managing systems biology data and analyses
Source: BMC Bioinformatics. 2009 Aug 19;10:254. doi: 10.1186/1471-2105-10-254 (PMC2748085; doi:10.1186/1471-2105-10-254)
Supplement: Additional file 2 — Ultra-Structure Prototype. Distribution of prototype code. Instructions for use are contained inside. [file 1471-2105-10-254-S2.zip › core576/main/core576-core/src/main/java/edu/unc/giddings/core576/dao/package-info.java]

/**
 * <p>
 * The DAO package contains contains interfaces for the Data Access Objects (DAOs) we will use to access our database.  A DAO is a design pattern used to separate your code from the underlying persistence mechanism.  In this way, you don't clutter up your main code base with lots of SQL, HQL or some other query language.  This also gives you considerable freedom.  For example:
 * </p>
 * <p>
 * It also includes a abstract base class for DAOFactory, which all implementations should extend.
 * <p>
 * <ul>
 *         <li>You can alter the underlying persistence mechanism (say you want to switch from raw JDBC calls to the Hibernate ORM library)</li>
 *         <li>You can refactor the underlying database (change tables, add tables, alter columns, etc.) but leave your API alone</li>
 *         <li>You can alter your data access code (to use more efficient queries, for example), and not have to worry about changing the rest of your application code accordingly.</li>
 * </ul>
 * <p>
 * All database access in the CoRE576 application goes through the APIs defined in this package.  Implementations can be found in sub-packages of this package.
 * </p>
 * <p>
 * <a href="http://java.sun.com/blueprints/patterns/DAO.html">J2EE DAO Design Pattern</a>
 * </p>
 * @author maier
 */
package edu.unc.giddings.core576.dao;
