# Supplementary material for: Ultra-Structure database design methodology for managing systems biology data and analyses
Source: BMC Bioinformatics. 2009 Aug 19;10:254. doi: 10.1186/1471-2105-10-254 (PMC2748085; doi:10.1186/1471-2105-10-254)
Supplement: Additional file 2 — Ultra-Structure Prototype. Distribution of prototype code. Instructions for use are contained inside. [file 1471-2105-10-254-S2.zip › core576/main/core576-core/src/main/java/edu/unc/giddings/core576/dao/ResourceAttributeDAO.java]

package edu.unc.giddings.core576.dao;

import edu.unc.giddings.core576.ruleform.Attribute;
import edu.unc.giddings.core576.ruleform.Resource;
import edu.unc.giddings.core576.ruleform.ResourceAttribute;

public interface ResourceAttributeDAO extends GenericDAO<ResourceAttribute, Long> {

    /**
     * Retrieves the unique ResourceAttribute rule for the given Resource and Attribute.
     * @param resource The Resource the Attribute applies to
     * @param attribute The Attribute of the Resource
     * @return the unique ResourceAttribute rule, or <code>null</code> if no such rule exists 
     */
    public ResourceAttribute getAttribute(Resource resource, Attribute attribute);

}
