# Supplementary material for: Ultra-Structure database design methodology for managing systems biology data and analyses
Source: BMC Bioinformatics. 2009 Aug 19;10:254. doi: 10.1186/1471-2105-10-254 (PMC2748085; doi:10.1186/1471-2105-10-254)
Supplement: Additional file 2 — Ultra-Structure Prototype. Distribution of prototype code. Instructions for use are contained inside. [file 1471-2105-10-254-S2.zip › core576/main/core576-core/src/main/java/edu/unc/giddings/core576/dao/ResourceDAO.java]

package edu.unc.giddings.core576.dao;

import edu.unc.giddings.core576.ruleform.BioEntityNetwork;
import java.util.List;

import edu.unc.giddings.core576.ruleform.Resource;
import edu.unc.giddings.core576.ruleform.ResourceAttributeType;
import edu.unc.giddings.core576.ruleform.ResourceAttributeV2;
import edu.unc.giddings.core576.ruleform.ResourceNetwork;

public interface ResourceDAO extends ExistentialRuleformDAO<Resource, Long> {

    List<Resource> getUnlinked();

    List<ResourceNetwork> getImmediateChildrenNetworkRules( Resource theResource );

    /**
     * <p>
     * Create and return a new Resource that is a member of <code>group</code>.
     * </p>
     * @param group the Resource you wish to create a new member of
     * @return a new Resource that is a member of <code>group</code>
     */
    Resource createResourceFromGroup(Resource group);

    /**
     * Returns the unique Resource that has the given MD5 hash.
     * 
     * @param md5
     *            the 32-character hexadecimal MD5 hash of the desired Resource
     * @return the unique Resource with the given MD5 hash, or <code>null</code>
     *         if no such Resource exists.
     */
     Resource findByHash( String md5 );

     List<BioEntityNetwork> getQualifiedBioEntityNetworkRules( Resource resource );

     /**
      * Finds attributes (ResourceAttributeType) that a Resource is authorized to
      * have, given that it is a member of a given class.
      *
      * classificationAttribute and classificationResource are considered together to
      * determine the class membership.  For example if you have a Resource "Bob Smith"
      * that has an Attribute of "UNC Employment Class" and a Resource value of "Full-Time
      * Employee", then this states that Bob Smith is a Full-Time Employee; there are
      * probably other Attributes that a Full-Time Employee must have, such as
      * "Department", "Office", "Email Address", etc.  This method will tell you
      * these authorized Attributes.
      *
      * @param classificationAttribute
      * @param classificationResource
      * @return List of attributes that are permitted.  List is never null; if no
      * attributes are authorized, then the size of the list will be 0.
      */
     List<ResourceAttributeType> getAuthorizedResourceAttributes(
        ResourceAttributeType classificationAttribute,
        Resource classificationResource);

     /**
      * Determine the allowed range of values for an attribute (ResourceAttributeType)
      * on a Resource, given that the Resource is a member of a given class.
      *
      * The semantics of classificationAttribute and classificationResource are
      * identical to their meaning in {@link #getAuthorizedResourceAttributes(edu.unc.giddings.core576.ruleform.ResourceAttributeType, edu.unc.giddings.core576.ruleform.Resource)}.
      * attribute refers to an authorized attribute of the so-classified Resource.
      *
      * We return a List<Object> because depending on the valueType of the given Attribute,
      * the allowed values can be different (e.g., Resources or Strings, to name two possibilities).
      * The client code is responsible for handling the objects in an appropriate manner (since most
      * use of this code should come from the web layer, this isn't anticipated to be a problem, since
      * object maniuplation takes place reflectively).
      *
      * @param classificationAttribute
      * @param classificationResource
      * @param attribute
      * @return a List of permissible values for the given attribute.  If an empty list is returned, then
      * any value that matches the attribute's valueType is accepted.  An exception will be thrown if the Attribute
      * is not authorized for the given classification.
      */
     List<Object> getAllowedValuesForAttribute (
        ResourceAttributeType classificationAttribute,
        Resource classificationResource,
        ResourceAttributeType attribute
     ) throws Exception;

     /**
      * Retrieves all Resources that have a value for the given ResourceAttributeType, and whose value for that attribute is the given Resource.
      * Returns an empty list if either attribute or resourceValue are null, or they have null "id" properties.
      * @param attribute
      * @param resourceValue
      * @return
      */
     List<Resource> getResourcesWithGivenResourceValue (
        ResourceAttributeType attribute,
        Resource resourceValue
     );

     /**
      * Retrieves the ResourceAttributeV2 rules for <code>resource</code> that it
      * has by virtue of being classified with the given attribute and resource.
      *
      * For instance, if the Resource "John Smith" has an attribute "HTSF User Class" value of
      * "HTSF Customer" (he is classified as an HTSF Customer"), this method will
      * return the attribute rules for John Smith that he must have as an "HTSF Customer"
      * 
      * @param resource
      * @param classificationAttribute
      * @param classificationResource
      * @return
      */
     List<ResourceAttributeV2> getResourceAttributesByClassification(
        Resource resource,
        ResourceAttributeType classificationAttribute,
        Resource classificationResource
     );

}
