# Supplementary material for: Ultra-Structure database design methodology for managing systems biology data and analyses
Source: BMC Bioinformatics. 2009 Aug 19;10:254. doi: 10.1186/1471-2105-10-254 (PMC2748085; doi:10.1186/1471-2105-10-254)
Supplement: Additional file 2 — Ultra-Structure Prototype. Distribution of prototype code. Instructions for use are contained inside. [file 1471-2105-10-254-S2.zip › core576/main/core576-core/src/main/java/edu/unc/giddings/core576/dao/UserDAO.java]

package edu.unc.giddings.core576.dao;

import edu.unc.giddings.core576.ruleform.User;

public interface UserDAO extends GenericDAO<User, Long> {
    
    /**
     * Determines if the given User object is a represents a valid user of the system.  If the <code>login</code> and <code>hashedPassword</code> of <code>theUser</code> match a record in the database, then the user is valid.
     * @param theUser must be non-null, and have non-null <code>login</code> and <code>hashedPassword</code>
     * @return <code>true</code> if the user is valid, <code>false</code> otherwise.
     */
    boolean isValid(User theUser);
    
    /**
     * Retrieves a User from the database based on their login name.
     * @param login the short login name of the user
     * @return the User whose login name is <code>login</code>
     */
    User findByLogin(String login);
    
}
