# Supplementary material for: Ultra-Structure database design methodology for managing systems biology data and analyses
Source: BMC Bioinformatics. 2009 Aug 19;10:254. doi: 10.1186/1471-2105-10-254 (PMC2748085; doi:10.1186/1471-2105-10-254)
Supplement: Additional file 2 — Ultra-Structure Prototype. Distribution of prototype code. Instructions for use are contained inside. [file 1471-2105-10-254-S2.zip › core576/main/core576-core/src/main/java/edu/unc/giddings/core576/exception/CoRE576Exception.java]

package edu.unc.giddings.core576.exception;

public class CoRE576Exception extends RuntimeException {

    public CoRE576Exception( Throwable cause ) {
        super( cause );
    }
    
    public CoRE576Exception( String message, Throwable cause ) {
        super( message, cause );
    }
    
    public CoRE576Exception( String message ) {
        super( message );
    }
}
