# Supplementary material for: Ultra-Structure database design methodology for managing systems biology data and analyses
Source: BMC Bioinformatics. 2009 Aug 19;10:254. doi: 10.1186/1471-2105-10-254 (PMC2748085; doi:10.1186/1471-2105-10-254)
Supplement: Additional file 2 — Ultra-Structure Prototype. Distribution of prototype code. Instructions for use are contained inside. [file 1471-2105-10-254-S2.zip › core576/main/core576-core/src/main/java/edu/unc/giddings/core576/exception/IncorrectCoordinateKindDefinition.java]

package edu.unc.giddings.core576.exception;

import edu.unc.giddings.core576.ruleform.CoordinateKind;

public class IncorrectCoordinateKindDefinition extends CoRE576Exception {

    private static String MESSAGE = "The CoordinateKind with ID='%s' ('%s') does not have its CoordinateKindDefinition rules properly set.  It is not a valid top-level CoordinateKind because not all its CoordinateKindDefinition rules specify a subordinate CoordinateKind";
    
    public IncorrectCoordinateKindDefinition( CoordinateKind k ){
        super( String.format( MESSAGE, k.getId(), k.getName() ));
    }
}
