# Supplementary material for: Ultra-Structure database design methodology for managing systems biology data and analyses
Source: BMC Bioinformatics. 2009 Aug 19;10:254. doi: 10.1186/1471-2105-10-254 (PMC2748085; doi:10.1186/1471-2105-10-254)
Supplement: Additional file 2 — Ultra-Structure Prototype. Distribution of prototype code. Instructions for use are contained inside. [file 1471-2105-10-254-S2.zip › core576/main/core576-core/src/main/java/edu/unc/giddings/core576/ProjectInformation.java]

package edu.unc.giddings.core576;

import java.io.File;
import java.util.jar.Attributes;
import java.util.jar.JarFile;

/**
 *
 * @author maier
 */
public class ProjectInformation {
    public static void main( String[] args ) throws Exception {
        //Assemble all the information we'll need first
        Package pkg = ProjectInformation.class.getPackage();
        JarFile jar = new JarFile(
            new File (
                edu.unc.giddings.core576.ProjectInformation.class
                    .getProtectionDomain()
                    .getCodeSource()
                    .getLocation()
                    .toURI()
            )
        );
        Attributes atts = jar.getManifest().getMainAttributes();

        // Now print it all out
        System.out.println("****************************************************");
        System.out.println( "* " + pkg.getSpecificationTitle() + " Version " + pkg.getSpecificationVersion() + " (build " + pkg.getImplementationVersion() + ")" );
        System.out.println( "* Published by " + pkg.getImplementationVendor() );
        System.out.println( "* Built by " + atts.getValue("Built-By") + " using " + atts.getValue("Created-By") + " on JDK " + atts.getValue("Build-Jdk"));
        System.out.println("****************************************************");
        
    }
}
