# Supplementary material for: Ultra-Structure database design methodology for managing systems biology data and analyses
Source: BMC Bioinformatics. 2009 Aug 19;10:254. doi: 10.1186/1471-2105-10-254 (PMC2748085; doi:10.1186/1471-2105-10-254)
Supplement: Additional file 2 — Ultra-Structure Prototype. Distribution of prototype code. Instructions for use are contained inside. [file 1471-2105-10-254-S2.zip › core576/main/core576-core/src/main/java/edu/unc/giddings/core576/reflect/AttributeTypeUtil.java]

package edu.unc.giddings.core576.reflect;

import java.math.BigDecimal;
import java.util.HashMap;
import java.util.Map;

import edu.unc.giddings.core576.ruleform.Attribute;
import edu.unc.giddings.core576.ruleform.Location;
import edu.unc.giddings.core576.ruleform.Resource;

/**
 * @author Christopher Maier
 *
 */
public class AttributeTypeUtil {
    private static final Map<String, Class> typeMap = new HashMap<String,Class>();
    static{
        typeMap.put("text", String.class);
        typeMap.put("numeric", BigDecimal.class);
        typeMap.put("integer", Integer.class);
        typeMap.put("boolean", Boolean.class);
        typeMap.put("location", Location.class);
        typeMap.put("resource", Resource.class);
        //TODO: what about polymorphic?
        //typeMap.put("polymorphic", null);
    }
    
    public static Class getTypeClass(Attribute a){
        Class typeClass = null;
        if(a != null && a.getType() != null){
            typeClass = typeMap.get(a.getType());
        }
        return typeClass;
    }
    
}
