# Supplementary material for: Ultra-Structure database design methodology for managing systems biology data and analyses
Source: BMC Bioinformatics. 2009 Aug 19;10:254. doi: 10.1186/1471-2105-10-254 (PMC2748085; doi:10.1186/1471-2105-10-254)
Supplement: Additional file 2 — Ultra-Structure Prototype. Distribution of prototype code. Instructions for use are contained inside. [file 1471-2105-10-254-S2.zip › core576/main/core576-core/src/main/java/edu/unc/giddings/core576/ruleform/Attribute.java]

package edu.unc.giddings.core576.ruleform;

import java.util.HashSet;
import java.util.List;
import java.util.Set;

import edu.unc.giddings.core576.dao.DAOFactory;
import org.apache.commons.lang.builder.ToStringBuilder;

/**
 * @author Christopher Maier
 */
public class Attribute extends ExistentialRuleform<Attribute>
    implements NetworkEnabled<Attribute, AttributeNetwork>{
    
    //******************* Instance Variables ******************************//
    
    /**
     * <p>Indicates whether or not this attribute should be inheritable by other attributes appropriately linked to it in the attribute network.</p>
     * <p>It is initialized to <code>Boolean.FALSE</code> here in the code because the database schema sets a default value of <code>false</code> and Hibernate seems to not be able to handle that (I may be wrong about that, though).</p> 
     */
    private Boolean inheritable = Boolean.FALSE; // TODO: Check to see if Hibernate can do default values
    private String type;
    
    private Set<AttributeMetaAttribute> attributes = new HashSet<AttributeMetaAttribute>();
    private Set<AttributeNetwork> networkByParent = new HashSet<AttributeNetwork>();
    private Set<AttributeNetwork> networkByChild = new HashSet<AttributeNetwork>();
    
    //*************************** Constructors **********************************//
    
    public Attribute(){}
    
    //*********************** Getters & Setters *********************************//
    public Set<AttributeMetaAttribute> getAttributes() {
        return this.attributes;
    }

    public void setAttributes(Set<AttributeMetaAttribute> theAttributes) {
        this.attributes = theAttributes;
    }
    
    public Set<AttributeNetwork> getNetworkByChild() {
        return this.networkByChild;
    }

    public void setNetworkByChild(Set<AttributeNetwork> theNetworkByChild) {
        this.networkByChild = theNetworkByChild;
    }

    public Set<AttributeNetwork> getNetworkByParent() {
        return this.networkByParent;
    }

    public void setNetworkByParent(Set<AttributeNetwork> theNetworkByParent) {
        this.networkByParent = theNetworkByParent;
    }
     
    public Boolean getInheritable() {
        return this.inheritable;
    }

    public void setInheritable(Boolean theInheritable) {
        this.inheritable = theInheritable;
    }
    
    public List<AttributeNetwork> getImmediateChildren(){
        return DAOFactory.instance().getAttributeDAO().getImmediateChildrenNetworkRules(this);
    }
    
    public String getType() { return this.type; }
    public void setType(String theType) { this.type = theType; }

    //********************** Convenience Methods ********************************//
    public void addAttribute(AttributeMetaAttribute attribute){
        attribute.setAttribute(this);
        this.attributes.add(attribute);
    }

    public void addParentRelationship(AttributeNetwork relationship){
        relationship.setParent(this);
        this.networkByParent.add(relationship);
    }
    
    public void addChildRelationship(AttributeNetwork relationship){
        relationship.setChild(this);
        this.networkByChild.add(relationship);
    }
    
    //*************************** Superclass Methods ****************************//
    
    @Override
    public String toString() {
        /*
        String format = "Attribute %s[Name='%s' Description='%s' Notes='%s' ResearchFlag='%s' Pinned?='%s' Type='%s' Inheritable?='%s' UpdatedBy='%s' UpdateDate='%s']";
        return String.format( format,
                this.getId(),
                this.getName(),
                this.getDescription(),
                this.getNotes(),
                this.getResearchFlag(),
                this.getPinned(),
                this.getType(),
                this.getInheritable(),
                this.getUpdatedBy(),
                this.getUpdateDate()
        );*/

        return new ToStringBuilder(this)
                .append("Id",this.getId())
                .append("Name",this.getId())
                .append("Description",this.getId())
                .append("Notes",this.getId())
                .append("ResearchFlag",this.getId())
                .append("Pinned",this.getId())
                .append("Type",this.getId())
                .append("",this.getId())
                .append("Id",this.getId())
                .append("Id",this.getId()).toString();
    }

    /*
    @Override
    final public int hashCode() {
        final int PRIME = 31;
        int result = 1;
        result = PRIME * result + ((this.getName() == null) ? 0 : this.getName().hashCode());
        return result;
    }
    
    @Override
    final public boolean equals(Object obj) {
        if (this == obj)
            return true;
        if (obj == null)
            return false;
        if (!(obj instanceof Attribute))
            return false;
        final Attribute other = (Attribute) obj;
        if (this.getName() == null) {
            if (other.getName() != null)
                return false;
        } else if (!this.getName().equals(other.getName()))
            return false;
        return true;
    }
    */
}
