# Supplementary material for: Ultra-Structure database design methodology for managing systems biology data and analyses
Source: BMC Bioinformatics. 2009 Aug 19;10:254. doi: 10.1186/1471-2105-10-254 (PMC2748085; doi:10.1186/1471-2105-10-254)
Supplement: Additional file 2 — Ultra-Structure Prototype. Distribution of prototype code. Instructions for use are contained inside. [file 1471-2105-10-254-S2.zip › core576/main/core576-core/src/main/java/edu/unc/giddings/core576/ruleform/AttributeMetaAttribute.java]

package edu.unc.giddings.core576.ruleform;

import java.math.BigDecimal;

/**
 * @author maier
 */
public class AttributeMetaAttribute extends Ruleform {

    // ************************** Instance Variables *************************** //

    private Attribute attribute;
    private Attribute metaAttribute;
    private Integer sequenceNumber;
    private BigDecimal numericValue;
    private Boolean booleanValue;
    private String textValue;
    private Integer integerValue;
    private Attribute attributeValue;
    private Unit unit;

    // ******************************* Constructors ***************************** //

    public AttributeMetaAttribute() {}

    // ************************** Getters & Setters ***************************** //

    public Attribute getAttribute() { return this.attribute; }
    public void setAttribute(Attribute theAttribute) { this.attribute = theAttribute; }

    public Attribute getMetaAttribute() { return this.metaAttribute; }
    public void setMetaAttribute(Attribute theMetaAttribute) { this.metaAttribute = theMetaAttribute; }

    public Integer getSequenceNumber() { return this.sequenceNumber; }
    public void setSequenceNumber(Integer theSequenceNumber) { this.sequenceNumber = theSequenceNumber; }
    
    public void setAttributeValue(Attribute theAttributeValue) { this.attributeValue = theAttributeValue; }
    public Attribute getAttributeValue() { return this.attributeValue; }

    public Boolean getBooleanValue() { return this.booleanValue; }
    public void setBooleanValue(Boolean theBooleanValue) { this.booleanValue = theBooleanValue; }

    public BigDecimal getNumericValue() { return this.numericValue; }
    public void setNumericValue(BigDecimal theNumericValue) { this.numericValue = theNumericValue; }

    public String getTextValue() { return this.textValue; }
    public void setTextValue(String theTextValue) { this.textValue = theTextValue; }

    public Integer getIntegerValue() { return this.integerValue; }
    public void setIntegerValue(Integer theIntegerValue) { this.integerValue = theIntegerValue; }
    
    public Unit getUnit() { return this.unit; }
    public void setUnit(Unit theUnit) { this.unit = theUnit; }

    // ************************** Superclass Methods *************************** //

    @Override
    final public int hashCode() {
        final int PRIME = 31;
        int result = 1;
        result = PRIME * result + ((this.getAttribute() == null) ? 0 : this.getAttribute().hashCode());
        result = PRIME * result + ((this.getMetaAttribute() == null) ? 0 : this.getMetaAttribute().hashCode());
        result = PRIME * result + ((this.getSequenceNumber() == null) ? 0 : this.getSequenceNumber().hashCode());
        return result;
    }

    @Override
    final public boolean equals(Object obj) {
        if (this == obj)
            return true;
        if (obj == null)
            return false;
        if (!(obj instanceof AttributeMetaAttribute))
            return false;
        final AttributeMetaAttribute other = (AttributeMetaAttribute) obj;
        
        
        if (this.getAttribute() == null) {
            if (other.getAttribute() != null)
                return false;
        } else if (!this.getAttribute().equals(other.getAttribute()))
            return false;
        
        if (this.getMetaAttribute() == null) {
            if (other.getMetaAttribute() != null)
                return false;
        } else if (!this.getMetaAttribute().equals(other.getMetaAttribute()))
            return false;
        
        if (this.getSequenceNumber() == null) {
            if (other.getSequenceNumber() != null)
                return false;
        } else if (!this.getSequenceNumber().equals(other.getSequenceNumber()))
            return false;
        
        
        return true;
    }

    @Override
    public String toString() {
        return new StringBuffer().append("AttributeMetaAttribute " + this.getId() + "[")
                .append("Attribute = '" + (this.getAttribute() == null ? "NOT SET" : this.getAttribute().getName()) + "' ")
                .append("MetaAttribute = '" + (this.getMetaAttribute() == null ? "NOT SET" : this.getMetaAttribute().getName()) + "' ")
                .append("Sequence Number = '" + this.getSequenceNumber() + "' ")
                .append("Numeric Value = '" + this.getNumericValue() + "' ")
                .append("Boolean Value = '" + this.getBooleanValue() + "' ")
                .append("Integer Value = '" + this.getIntegerValue() + "' ")
                .append("Text Value = '" + this.getTextValue() + "' ")
                .append("Attribute Value = '" + (this.getAttributeValue() == null ? "NOT SET" : this.getAttributeValue().getName()) + "' ")
                .append("Unit = '" + (this.getUnit() == null ? "NOT SET" : this.getUnit().getName()) + "' ")
                .append("Notes = '" + this.getNotes() + "' ")
                .append("Research Flag = '" + (this.getResearchFlag() == null ? "NOT SET" : this.getResearchFlag().getName())+ "' ")
                .append("Updated By = '" + (this.getUpdatedBy() == null ? "NOT SET" : this.getUpdatedBy().getName()) + "' ")
                .append("Update Date = '" + this.getUpdateDate() + "' ").append("]")
                .toString();
    }

}
