# Supplementary material for: Ultra-Structure database design methodology for managing systems biology data and analyses
Source: BMC Bioinformatics. 2009 Aug 19;10:254. doi: 10.1186/1471-2105-10-254 (PMC2748085; doi:10.1186/1471-2105-10-254)
Supplement: Additional file 2 — Ultra-Structure Prototype. Distribution of prototype code. Instructions for use are contained inside. [file 1471-2105-10-254-S2.zip › core576/main/core576-core/src/main/java/edu/unc/giddings/core576/ruleform/BioEntity.java]

package edu.unc.giddings.core576.ruleform;

import java.util.HashSet;
import java.util.List;
import java.util.Set;

import edu.unc.giddings.core576.dao.DAOFactory;

/**
 * @author Christopher Maier
 */
public class BioEntity extends ExistentialRuleform<BioEntity> 
    implements NetworkEnabled<BioEntity, BioEntityNetwork> {
    
    /******************** Instance Variables *******************************/
    
    private Set<BioEntityNetwork> networkByParent = new HashSet<BioEntityNetwork>();
    private Set<BioEntityNetwork> networkByChild = new HashSet<BioEntityNetwork>();
    private Set<BioEntityAttribute> attributes = new HashSet<BioEntityAttribute>();
    
    private Set<BioEntityAttributeV2> attributesV2 = new HashSet<BioEntityAttributeV2>();

    private Set<BioEntityLocation> locations = new HashSet<BioEntityLocation>();
    
    
    /******************** Constructors *******************************/
    
    /**
     * Default constructor for JavaBean behavior. 
     */
    public BioEntity(){
    }
    
    public BioEntity(String theName){
        this.setName(theName);
    }

    /******************** Getters & Setters *******************************/
    
    public Set<BioEntityAttribute> getAttributes() {
        return this.attributes;
    }

    public void setAttributes(Set<BioEntityAttribute> theAttributes) {
        this.attributes = theAttributes;
    }

    public Set<BioEntityAttributeV2> getAttributesV2() {
        return this.attributesV2;
    }

    public void setAttributesV2(Set<BioEntityAttributeV2> attributesV2) {
        this.attributesV2 = attributesV2;
    }

    public Set<BioEntityNetwork> getNetworkByChild() {
        return this.networkByChild;
    }

    public void setNetworkByChild(Set<BioEntityNetwork> theNetworkByChild) {
        this.networkByChild = theNetworkByChild;
    }

    public Set<BioEntityNetwork> getNetworkByParent() {
        return this.networkByParent;
    }

    public void setNetworkByParent(Set<BioEntityNetwork> theNetworkByParent) {
        this.networkByParent = theNetworkByParent;
    }
    
    public List<BioEntityNetwork> getImmediateChildren(){
        return DAOFactory.instance().getBioEntityDAO().getImmediateChildrenNetworkRules(this);
    }
    
    
    public Set<BioEntityLocation> getLocations(){ return this.locations; }
    public void setLocations(Set<BioEntityLocation> theLocations){ this.locations = theLocations; }
    
    
    
    
    
//    public Set<BioEntityNetwork> getAllChildNetworkRules() {
//        return this.allChildNetworkRules;
//    }
//
//    public void setAllChildNetworkRules(Set<BioEntityNetwork> theAllChildNetworkRules) {
//        this.allChildNetworkRules = theAllChildNetworkRules;
//    }
//
//    public Set<BioEntityNetwork> getAllParentNetworkRules() {
//        return this.allParentNetworkRules;
//    }
//
//    public void setAllParentNetworkRules(Set<BioEntityNetwork> theAllParentNetworkRules) {
//        this.allParentNetworkRules = theAllParentNetworkRules;
//    }

    // ****************** Convenience Methods ***************************** //
    
    public void addAttribute(BioEntityAttribute attribute){
        attribute.setBioEntity(this);
        this.attributes.add(attribute);
    }

    public void addAttributeV2( BioEntityAttributeV2 attribute ) {
        attribute.setBioEntity(this);
        this.attributesV2.add( attribute );
    }


    public void addChildRelationship(BioEntityNetwork theRelationship) {
        theRelationship.setChild(this);
        this.networkByChild.add(theRelationship);
    }

    public void addParentRelationship(BioEntityNetwork theRelationship) {
        theRelationship.setParent(this);
        this.networkByParent.add(theRelationship);
    }
    
    public void addLocation(BioEntityLocation theLocation){
        theLocation.setBioEntity(this);
        this.locations.add(theLocation);
    }
    
    /**************************** Superclass Methods *****************************/
    
    @Override
    public String toString() {
        String format = "BioEntity %s[Name='%s' Description='%s' Notes='%s' ResearchFlag='%s' Pinned?='%s' UpdatedBy='%s' UpdateDate='%s']";
        return String.format( format,
                this.getId(),
                this.getName(),
                this.getDescription(),
                this.getNotes(),
                this.getResearchFlag(),
                this.getPinned(),
                this.getUpdatedBy(),
                this.getUpdateDate()
        );
    }

    @Override
    final public int hashCode() {
        final int PRIME = 31;
        int result = 1;
        result = PRIME * result + ((this.getName() == null) ? 0 : this.getName().hashCode());
        return result;
    }
    
    @Override
    final public boolean equals(Object obj) {
        if (this == obj)
            return true;
        if (obj == null)
            return false;
        if (!(obj instanceof BioEntity))
            return false;
        final BioEntity other = (BioEntity) obj;
        if (this.getName() == null) {
            if (other.getName() != null)
                return false;
        } else if (!this.getName().equals(other.getName()))
            return false;
        return true;
    }
}
