# Supplementary material for: Ultra-Structure database design methodology for managing systems biology data and analyses
Source: BMC Bioinformatics. 2009 Aug 19;10:254. doi: 10.1186/1471-2105-10-254 (PMC2748085; doi:10.1186/1471-2105-10-254)
Supplement: Additional file 2 — Ultra-Structure Prototype. Distribution of prototype code. Instructions for use are contained inside. [file 1471-2105-10-254-S2.zip › core576/main/core576-core/src/main/java/edu/unc/giddings/core576/ruleform/BioEntityAttribute.java]

/**
 * 
 */
package edu.unc.giddings.core576.ruleform;

import java.math.BigDecimal;

/**
 * @author Christopher Maier
 *
 */
public class BioEntityAttribute extends Ruleform {
    
    /******************** Instance Variables *******************************/
    
    public Resource resource;
    public BioEntity bioEntity;
    public Attribute attribute;
    public BigDecimal numericValue;
    public Integer integerValue;
    public Boolean booleanValue;
    public String textValue;
    public BioEntity bioEntityValue;
    public Unit unit;
    
    /******************** Constructors *******************************/
    
    public BioEntityAttribute(){}
    
    /******************** Getters & Setters *******************************/
    
    public Attribute getAttribute() {
        return this.attribute;
    }

    public void setAttribute(Attribute theAttribute) {
        this.attribute = theAttribute;
    }

    public Resource getResource() {
        return this.resource;
    }

    public void setResource(Resource theResource) {
        this.resource = theResource;
    }

    public BioEntity getBioEntity() {
        return this.bioEntity;
    }

    public void setBioEntity(BioEntity theBioEntity) {
        this.bioEntity = theBioEntity;
    }

    public BioEntity getBioEntityValue() {
        return this.bioEntityValue;
    }

    public void setBioEntityValue(BioEntity theBioEntityValue) {
        this.bioEntityValue = theBioEntityValue;
    }

    public Boolean getBooleanValue() {
        return this.booleanValue;
    }

    public void setBooleanValue(Boolean theBooleanValue) {
        this.booleanValue = theBooleanValue;
    }

    public BigDecimal getNumericValue() {
        return this.numericValue;
    }

    public void setNumericValue(BigDecimal theNumericValue) {
        this.numericValue = theNumericValue;
    }

    public Integer getIntegerValue() {
        return this.integerValue;
    }

    public void setIntegerValue(Integer theIntegerValue) {
        this.integerValue = theIntegerValue;
    }

    public String getTextValue() {
        return this.textValue;
    }

    public void setTextValue(String theTextValue) {
        this.textValue = theTextValue;
    }

    public Unit getUnit() {
        return this.unit;
    }

    public void setUnit(Unit theUnit) {
        this.unit = theUnit;
    }

    /******************** Overridden Methods *******************************/
    
    @Override
    final public int hashCode() {
        final int PRIME = 31;
        int result = 1;
        result = PRIME * result + ((this.getResource() == null) ? 0 : this.getResource().hashCode());
        result = PRIME * result + ((this.getAttribute() == null) ? 0 : this.getAttribute().hashCode());
        result = PRIME * result + ((this.getBioEntity() == null) ? 0 : this.getBioEntity().hashCode());
        return result;
    }
    
    @Override
    final public boolean equals(Object obj) {
        if (this == obj)
            return true;
        if (obj == null)
            return false;
        if (!(obj instanceof BioEntityAttribute))
            return false;
        final BioEntityAttribute other = (BioEntityAttribute) obj;
        if (this.getResource() == null) {
            if (other.getResource() != null)
                return false;
        } else if (!this.getResource().equals(other.getResource()))
            return false;
        if (this.getAttribute() == null) {
            if (other.getAttribute() != null)
                return false;
        } else if (!this.getAttribute().equals(other.getAttribute()))
            return false;
        if (this.getBioEntity() == null) {
            if (other.getBioEntity() != null)
                return false;
        } else if (!this.getBioEntity().equals(other.getBioEntity()))
            return false;
        return true;
    }
        
    @Override
    public String toString() {
        return new StringBuffer()
            .append("BioEntityAttribute " + this.getId() + "[")
            .append("Resource = '" + (this.getResource() == null ? "NOT SET" : this.getResource().getName()) + "' ")
            .append("BioEntity = '" + (this.getBioEntity() == null ? "NOT SET" : this.getBioEntity().getName()) + "' ")
            .append("Attribute = '" + (this.getAttribute() == null ? "NOT SET" : this.getAttribute().getName()) + "' ")
            .append("Numeric Value = '" + this.getNumericValue() + "' ")
            .append("Integer Value = '" + this.getIntegerValue() + "' ")
            .append("Boolean Value = '" + this.getBooleanValue() + "' ")
            .append("Text Value = '" + this.getTextValue() + "' ")
            .append("BioEntity Value = '" + (this.getBioEntityValue() == null ? "NOT SET" : this.getBioEntityValue().getName()) + "' ")
            .append("Unit = '" + (this.getUnit() == null ? "NOT SET" : this.getUnit().getName()) + "' ")
            .append("Notes = '" + this.getNotes() + "' ")
            .append("Research Flag = '" + (this.getResearchFlag() == null ? "NOT SET" : this.getResearchFlag().getName()) + "' ")
            .append("Updated By = '" + (this.getUpdatedBy() == null ? "NOT SET" : this.getUpdatedBy().getName()) + "' ")
            .append("Update Date = '" + this.getUpdateDate() + "' ")
            .append("]")
            .toString();
    }
    
}
