# Supplementary material for: Ultra-Structure database design methodology for managing systems biology data and analyses
Source: BMC Bioinformatics. 2009 Aug 19;10:254. doi: 10.1186/1471-2105-10-254 (PMC2748085; doi:10.1186/1471-2105-10-254)
Supplement: Additional file 2 — Ultra-Structure Prototype. Distribution of prototype code. Instructions for use are contained inside. [file 1471-2105-10-254-S2.zip › core576/main/core576-core/src/main/java/edu/unc/giddings/core576/ruleform/BioEntityAttributeAuthorization.java]

package edu.unc.giddings.core576.ruleform;

/**
 * @author Christopher Maier
 *
 */
public class BioEntityAttributeAuthorization extends Ruleform{

    //*************************** Instance Variables ****************************//
    
    public BioEntity bioEntity;
    public Integer sequenceNumber;
    public Attribute attribute;

    //******************************* Constructors ******************************//

    public BioEntityAttributeAuthorization(){}

    //*************************** Getters & Setters *****************************//
    
    public BioEntity getBioEntity() { return this.bioEntity; }
    public void setBioEntity(BioEntity theBioEntity) { this.bioEntity = theBioEntity; }

    public Integer getSequenceNumber() { return this.sequenceNumber; }
    public void setSequenceNumber(Integer sequenceNumber) {    this.sequenceNumber = sequenceNumber; }

    public Attribute getAttribute() { return this.attribute; }
    public void setAttribute(Attribute attribute) { this.attribute = attribute; }

    //*************************** Superclass Methods ****************************//
    
    @Override
    final public int hashCode() {
        final int PRIME = 31;
        int result = 1;
        result = PRIME * result + ((this.getBioEntity() == null) ? 0 : this.getBioEntity().hashCode());
        result = PRIME * result + ((this.getSequenceNumber() == null) ? 0 : this.getSequenceNumber().hashCode());
        return result;
    }

    @Override
    final public boolean equals(Object obj) {
        if (this == obj)
            return true;
        if (obj == null)
            return false;
        if (!(obj instanceof BioEntityAttributeAuthorization))
            return false;
        final BioEntityAttributeAuthorization other = (BioEntityAttributeAuthorization) obj;
        if (this.getBioEntity() == null) {
            if (other.getBioEntity() != null)
                return false;
        } else if (!this.getBioEntity().equals(other.getBioEntity()))
            return false;
        if (this.getSequenceNumber() == null) {
            if (other.getSequenceNumber() != null)
                return false;
        } else if (!this.getSequenceNumber().equals(other.getSequenceNumber()))
            return false;
        return true;
    }

}
