# Supplementary material for: Ultra-Structure database design methodology for managing systems biology data and analyses
Source: BMC Bioinformatics. 2009 Aug 19;10:254. doi: 10.1186/1471-2105-10-254 (PMC2748085; doi:10.1186/1471-2105-10-254)
Supplement: Additional file 2 — Ultra-Structure Prototype. Distribution of prototype code. Instructions for use are contained inside. [file 1471-2105-10-254-S2.zip › core576/main/core576-core/src/main/java/edu/unc/giddings/core576/ruleform/BioEntityAttributeType.java]

/*
 * To change this template, choose Tools | Templates
 * and open the template in the editor.
 */
package edu.unc.giddings.core576.ruleform;

import org.apache.commons.lang.builder.ToStringBuilder;

/**
 *
 * @author dcrensha
 */

//Genericize??? <BioEntityAttributeType>?
public class BioEntityAttributeType extends ExistentialRuleform<BioEntityAttributeType> {

    private String valueType;
    private boolean pinned;

    public boolean isPinned() {
        return pinned;
    }

    public void setPinned(boolean pinned) {
        this.pinned = pinned;
    }

    public String getValueType() {
        return valueType;
    }

    public void setValueType(String valueType) {
        this.valueType = valueType;
    }

    /*
    @Override
    public boolean equals(Object obj) {
        if (this == obj) {
            return true;
        }
        if (obj == null) {
            return false;
        }
        if (!(obj instanceof BioEntityAttributeType)) {
            return false;
        }
        final BioEntityAttributeType other = (BioEntityAttributeType) obj;
        if (this.getName() == null) {
            if (other.getName() != null) {
                return false;
            }
        } else if (!this.getName().equals(other.getName())) {
            return false;
        }
        return true;
    }

    @Override
    public int hashCode() {
        final int PRIME = 31;
        int result = 1;
        result = PRIME * result + ((this.getName() == null) ? 0 : this.getName().hashCode());
        return result;
    }*/

    @Override
    public String toString() {
        /*
        String format = "Location %s[Name='%s' Description='%s' ValueType='%s' Notes='%s' ResearchFlag='%s' Pinned?='%s' UpdatedBy='%s' UpdateDate='%s']";
        return String.format( format,
                this.getId(),
                this.getName(),
                this.getDescription(),
                this.getValueType(),
                this.getNotes(),
                this.getResearchFlag(),
                this.getPinned(),
                this.getUpdatedBy(),
                this.getUpdateDate()
        );
        */

        return new ToStringBuilder(this)
                    .append("Id", (this.getId() == null ? "NOT SET" : this.getId()))
                    .append("Name", (this.getName() == null ? "NOT SET" : this.getName()))
                    .append("Description", (this.getDescription() == null ? "NOT SET" : this.getDescription()))
                    .append("ValueType", (this.getValueType() == null ? "NOT SET" : this.getValueType()))
                    .append("Notes", (this.getNotes() == null ? "NOT SET" : this.getNotes()))
                    .append("ResearchFlag", (this.getResearchFlag() == null ? "NOT SET" : this.getResearchFlag().getName()))
                    .append("Pinned", (this.getPinned() == null ? "NOT SET" : this.getPinned()))
                    .append("UpdatedBy", (this.getUpdatedBy() == null ? "NOT SET" : this.getUpdatedBy().getName()))
                    .append("UpdateDate", (this.getUpdateDate() == null ? "NOT SET" : this.getUpdateDate().getTime())).toString();
    }
}
