# Supplementary material for: Ultra-Structure database design methodology for managing systems biology data and analyses
Source: BMC Bioinformatics. 2009 Aug 19;10:254. doi: 10.1186/1471-2105-10-254 (PMC2748085; doi:10.1186/1471-2105-10-254)
Supplement: Additional file 2 — Ultra-Structure Prototype. Distribution of prototype code. Instructions for use are contained inside. [file 1471-2105-10-254-S2.zip › core576/main/core576-core/src/main/java/edu/unc/giddings/core576/ruleform/BioEntityAttributeV2.java]

/*
 * To change this template, choose Tools | Templates
 * and open the template in the editor.
 */
package edu.unc.giddings.core576.ruleform;

import java.math.BigDecimal;
import org.apache.commons.lang.builder.EqualsBuilder;
import org.apache.commons.lang.builder.HashCodeBuilder;
import org.apache.commons.lang.builder.ToStringBuilder;

/**
 *
 * @author dcrensha
 */
public class BioEntityAttributeV2 extends Ruleform {

    private Resource resource;
    private BioEntity bioEntity;
    private BioEntityAttributeType attribute;
    private Integer sequenceNumber;
    private BioEntity bioEntityValue;
    private Resource resourceValue;
    private String textValue;
    private BigDecimal numericValue;
    private Integer integerValue;
    private Unit units;

    public Unit getUnits() { return units; }
    public void setUnits( Unit units ) { this.units = units; }
    
    public BioEntityAttributeType getAttribute() {
        return attribute;
    }

    public void setAttribute(BioEntityAttributeType attribute) {
        this.attribute = attribute;
    }

    public BioEntity getBioEntity() {
        return bioEntity;
    }

    public void setBioEntity(BioEntity bioEntity) {
        this.bioEntity = bioEntity;
    }

    public BioEntity getBioEntityValue() {
        return bioEntityValue;
    }

    public void setBioEntityValue(BioEntity bioEntityValue) {
        this.bioEntityValue = bioEntityValue;
    }

    public Integer getIntegerValue() {
        return integerValue;
    }

    public void setIntegerValue(Integer integerValue) {
        this.integerValue = integerValue;
    }

    public BigDecimal getNumericValue() {
        return numericValue;
    }

    public void setNumericValue(BigDecimal numericValue) {
        this.numericValue = numericValue;
    }

    public Resource getResource() {
        return resource;
    }

    public void setResource(Resource resource) {
        this.resource = resource;
    }

    public Resource getResourceValue() {
        return resourceValue;
    }

    public void setResourceValue(Resource resourceValue) {
        this.resourceValue = resourceValue;
    }

    public Integer getSequenceNumber() {
        return sequenceNumber;
    }

    public void setSequenceNumber(Integer sequenceNumber) {
        this.sequenceNumber = sequenceNumber;
    }

    public String getTextValue() {
        return textValue;
    }

    public void setTextValue(String textValue) {
        this.textValue = textValue;
    }

    /* UNIQUE: resource, bioentity, attribute, sequence_number */
    @Override
    public boolean equals(Object obj) {
        /*
        if (this == obj) {
            return true;
        }
        if (obj == null) {
            return false;
        }
        if (!(obj instanceof BioEntityAttributeV2)) {
            return false;
        }
        final BioEntityAttributeV2 other = (BioEntityAttributeV2) obj;
        if (this.getResource() == null) {
            if (other.getResource() != null) {
                return false;
            }
        } else if (!this.getResource().equals(other.getResource())) {
            return false;
        }
        if (this.getBioEntity() == null) {
            if (other.getBioEntity() != null) {
                return false;
            }
        } else if (!this.getBioEntity().equals(other.getBioEntity())) {
            return false;
        }
        if (this.getAttribute() == null) {
            if (other.getAttribute() != null) {
                return false;
            }
        } else if (!this.getAttribute().equals(other.getAttribute())) {
            return false;
        }
        if (this.getSequenceNumber() == null) {
            if (other.getSequenceNumber() != null) {
                return false;
            }
        } else if (!this.getSequenceNumber().equals(other.getSequenceNumber())) {
            return false;
        }

        return true;
        */

        if (this.getClass().isInstance(obj)) {
            BioEntityAttributeV2 other = (BioEntityAttributeV2)obj;
            return new EqualsBuilder()
                            .append(this.getResource(), other.getResource())
                            .append(this.getBioEntity(), other.getBioEntity())
                            .append(this.getAttribute(), other.getAttribute())
                            .append(this.getSequenceNumber(), other.getSequenceNumber()).isEquals();
        }

        return false;
    }

    @Override
    public int hashCode() {
        return new HashCodeBuilder()
            .append( this.getResource() )
            .append( this.getAttribute() )
            .append( this.getBioEntity() )
            .append( this.getSequenceNumber() )
            .toHashCode();
    }

    @Override
    public String toString() {
        return new ToStringBuilder(this)
            .append( "Id", this.getId() )
            .append( "Resource", ( this.getResource() == null ? "NOT SET" : this.getResource().getName() ))
            .append( "BioEntity", ( this.getBioEntity() == null ? "NOT SET" : this.getBioEntity().getName() ))
            .append( "BioEntityAttributeType", ( this.getAttribute() == null ? "NOT SET" : this.getAttribute().getName() ))
            .append( "SequenceNumber", this.getSequenceNumber() )
                    
            .append( "BioEntityValue", ( this.getBioEntityValue() == null ? "NOT SET" : this.getBioEntityValue().getName() ))
            .append( "ResourceValue", ( this.getResourceValue() == null ? "NOT SET" : this.getResourceValue().getName() ))
            .append( "Numeric Value", this.getNumericValue() )
            .append( "Integer Value", this.getIntegerValue() )
            .append( "Text Value", this.getTextValue() )
                    
            .append( "Notes", this.getNotes() )
            .append( "Research Flag", ( this.getResearchFlag() == null ? "NOT SET" : this.getResearchFlag().getName() ))
            .append( "Updated By", ( this.getUpdatedBy() == null ? "NOT SET" : this.getUpdatedBy().getName() ))
            .append( "Update Date", this.getUpdateDate() )

            .toString();
    }
}
