# Supplementary material for: Ultra-Structure database design methodology for managing systems biology data and analyses
Source: BMC Bioinformatics. 2009 Aug 19;10:254. doi: 10.1186/1471-2105-10-254 (PMC2748085; doi:10.1186/1471-2105-10-254)
Supplement: Additional file 2 — Ultra-Structure Prototype. Distribution of prototype code. Instructions for use are contained inside. [file 1471-2105-10-254-S2.zip › core576/main/core576-core/src/main/java/edu/unc/giddings/core576/ruleform/BioEntityLocation.java]

package edu.unc.giddings.core576.ruleform;

import java.util.HashSet;
import java.util.Set;

/**
 * @author maier
 */
public class BioEntityLocation extends Ruleform {
    // ************************** Instance Variables *************************** //

    private Resource resource;

    private BioEntity bioEntity;

    private Relationship relationship;

    private Location location;

    private Set<BioEntityLocationAttribute> attributes = new HashSet<BioEntityLocationAttribute>();

    // ****************************** Constructors ***************************** //

    public BioEntityLocation() {
    }

    // ************************** Getters & Setters **************************** //

    public BioEntity getBioEntity() {
        return this.bioEntity;
    }

    public void setBioEntity(BioEntity theBioEntity) {
        this.bioEntity = theBioEntity;
    }

    public Location getLocation() {
        return this.location;
    }

    public void setLocation(Location theLocation) {
        this.location = theLocation;
    }

    public Relationship getRelationship() {
        return this.relationship;
    }

    public void setRelationship(Relationship theRelationship) {
        this.relationship = theRelationship;
    }

    public Resource getResource() {
        return this.resource;
    }

    public void setResource(Resource theResource) {
        this.resource = theResource;
    }
    public void setAttributes(Set<BioEntityLocationAttribute> theAttributes) {
        this.attributes = theAttributes;
    }

    public void addAttribute(BioEntityLocationAttribute theAttribute) {
        theAttribute.setBioEntityLocation(this);
        this.attributes.add(theAttribute);
    }
    // ****************** Convenience Methods ***************************** //
    
    public Set<BioEntityLocationAttribute> getAttributes() {
        return this.attributes;
    }

    

    // ************************** Superclass Methods *************************** //

    @Override
    final public int hashCode() {
        final int PRIME = 31;
        int result = 1;
        result = PRIME * result + ((this.getResource() == null) ? 0 : this.getResource().hashCode());
        result = PRIME * result + ((this.getBioEntity() == null) ? 0 : this.getBioEntity().hashCode());
        result = PRIME * result + ((this.getRelationship() == null) ? 0 : this.getRelationship().hashCode());
        result = PRIME * result + ((this.getLocation() == null) ? 0 : this.getLocation().hashCode());
        return result;
    }

    @Override
    final public boolean equals(Object obj) {
        if (this == obj)
            return true;
        if (obj == null)
            return false;
        if (!(obj instanceof BioEntityLocation))
            return false;
        final BioEntityLocation other = (BioEntityLocation) obj;
        if (this.getResource() == null) {
            if (other.getResource() != null)
                return false;
        } else if (!this.getResource().equals(other.getResource()))
            return false;
        if (this.getBioEntity() == null) {
            if (other.getBioEntity() != null)
                return false;
        } else if (!this.getBioEntity().equals(other.getBioEntity()))
            return false;
        if (this.getRelationship() == null) {
            if (other.getRelationship() != null)
                return false;
        } else if (!this.getRelationship().equals(other.getRelationship()))
            return false;
        if (this.getLocation() == null) {
            if (other.getLocation() != null)
                return false;
        } else if (!this.getLocation().equals(other.getLocation()))
            return false;
        return true;
    }

    @Override
    public String toString() {
        return new StringBuffer().append("BioEntityLocation " + this.getId() + "[").append(
                "Resource = '" + (this.getResource() == null ? "NOT SET" : this.getResource().getName()) + "' ").append(
                "BioEntity = '" + (this.getBioEntity() == null ? "NOT SET" : this.getBioEntity().getName()) + "' ").append(
                "Relationship = '" + (this.getRelationship() == null ? "NOT SET" : this.getRelationship().getName()) + "' ")
                .append("Location = '" + (this.getLocation() == null ? "NOT SET" : this.getLocation().getName()) + "' ").append(
                        "Notes = '" + this.getNotes() + "' ").append(
                        "Research Flag = '" + (this.getResearchFlag() == null ? "NOT SET" : this.getResearchFlag().getName())
                                + "' ").append(
                        "Updated By = '" + (this.getUpdatedBy() == null ? "NOT SET" : this.getUpdatedBy().getName()) + "' ")
                .append("Update Date = '" + this.getUpdateDate() + "' ").append("]").toString();
    }
}
