# Supplementary material for: Ultra-Structure database design methodology for managing systems biology data and analyses
Source: BMC Bioinformatics. 2009 Aug 19;10:254. doi: 10.1186/1471-2105-10-254 (PMC2748085; doi:10.1186/1471-2105-10-254)
Supplement: Additional file 2 — Ultra-Structure Prototype. Distribution of prototype code. Instructions for use are contained inside. [file 1471-2105-10-254-S2.zip › core576/main/core576-core/src/main/java/edu/unc/giddings/core576/ruleform/BioEntityLocationAttribute.java]

package edu.unc.giddings.core576.ruleform;

import java.math.BigDecimal;

/**
 * Represents an Attribute of the association between a BioEntity and a Location. This is used for
 * things like storing statistical scores of GFS hits.
 * 
 * @author maier
 */
public class BioEntityLocationAttribute extends Ruleform {
    
    // ************************** Instance Variables *************************** //
    private Resource resource;
    private BioEntityLocation bioEntityLocation;
    private Attribute attribute;
    private Integer sequenceNumber;
    private Integer integerValue;
    private BigDecimal numericValue;
    private BioEntity bioEntityValue;
 
    // ****************************** Constructors ***************************** //
    
    public BioEntityLocationAttribute() {}

    
    // ************************** Getters & Setters **************************** //
    public Resource getResource() {
        return this.resource;
    }

    public void setResource(Resource theResource) {
        this.resource = theResource;
    }

    public BioEntityLocation getBioEntityLocation() {
        return this.bioEntityLocation;
    }

    public void setBioEntityLocation(BioEntityLocation theBioEntityLocation) {
        this.bioEntityLocation = theBioEntityLocation;
    }

    public Attribute getAttribute() {
        return this.attribute;
    }

    public void setAttribute(Attribute theAttribute) {
        this.attribute = theAttribute;
    }

    public Integer getSequenceNumber() {
        return this.sequenceNumber;
    }

    public void setSequenceNumber(Integer theSequenceNumber) {
        this.sequenceNumber = theSequenceNumber;
    }

    public Integer getIntegerValue() {
        return this.integerValue;
    }

    public void setIntegerValue(Integer theIntegerValue) {
        this.integerValue = theIntegerValue;
    }

    public BigDecimal getNumericValue() {
        return this.numericValue;
    }

    public void setNumericValue(BigDecimal theNumericValue) {
        this.numericValue = theNumericValue;
    }

    public BioEntity getBioEntityValue() {
        return this.bioEntityValue;
    }

    public void setBioEntityValue(BioEntity theBioEntityValue) {
        this.bioEntityValue = theBioEntityValue;
    }


    // ************************** Superclass Methods *************************** //

    @Override
    public int hashCode() {
        final int prime = 31;
        int result = super.hashCode();
        result = prime * result + ((this.getAttribute() == null) ? 0 : this.getAttribute().hashCode());
        result = prime * result + ((this.getBioEntityLocation() == null) ? 0 : this.getBioEntityLocation().hashCode());
        result = prime * result + ((this.getResource() == null) ? 0 : this.getResource().hashCode());
        result = prime * result + ((this.getSequenceNumber() == null) ? 0 : this.getSequenceNumber().hashCode());
        return result;
    }

    @Override
    public boolean equals(Object obj) {
        if (this == obj)
            return true;
        if (!super.equals(obj))
            return false;
        if (!(obj instanceof BioEntityLocationAttribute))
            return false;
        final BioEntityLocationAttribute other = (BioEntityLocationAttribute) obj;
        if (this.getAttribute() == null) {
            if (other.getAttribute() != null)
                return false;
        } else if (!this.getAttribute().equals(other.getAttribute()))
            return false;
        if (this.getBioEntityLocation() == null) {
            if (other.getBioEntityLocation() != null)
                return false;
        } else if (!this.getBioEntityLocation().equals(other.getBioEntityLocation()))
            return false;
        if (this.getResource() == null) {
            if (other.getResource() != null)
                return false;
        } else if (!this.getResource().equals(other.getResource()))
            return false;
        if (this.getSequenceNumber() == null) {
            if (other.getSequenceNumber() != null)
                return false;
        } else if (!this.getSequenceNumber().equals(other.getSequenceNumber()))
            return false;
        return true;
    }
    
    @Override
    public String toString() {
        return new StringBuffer()
            .append("BioEntityLocationAttribute " + this.getId() + "[")
            .append("Resource = '" + (this.getResource() == null ? "NOT SET" : this.getResource().getName()) + "' ")
            .append("BioEntityLocation = '" + (this.getBioEntityLocation() == null ? "NOT SET" : "(" + this.getBioEntityLocation().getResource().getName() + ", " + this.getBioEntityLocation().getBioEntity().getName() + ", " + this.getBioEntityLocation().getRelationship().getName() + ", " + this.getBioEntityLocation().getLocation().getName() + ")"))
            .append("Attribute = '" + (this.getAttribute() == null ? "NOT SET" : this.getAttribute().getName()) + "' ")
            .append("Sequence Number = '" + this.getSequenceNumber() + "' ")
            .append("Integer Value = '" + this.getIntegerValue() + "' ")
            .append("Numeric Value = '" + this.getNumericValue() + "' ")
            .append("BioEntity Value = '" + (this.getBioEntityValue() == null ? "NOT SET" : this.getBioEntityValue().getName()) + "' ")
            .append("Notes = '" + this.getNotes() + "' ")
            .append("Research Flag = '" + (this.getResearchFlag() == null ? "NOT SET" : this.getResearchFlag().getName()) + "' ")
            .append("Updated By = '" + (this.getUpdatedBy() == null ? "NOT SET" : this.getUpdatedBy().getName()) + "' ")
            .append("Update Date = '" + this.getUpdateDate() + "' ")
            .append("]")
            .toString();
    }

    
}
