# Supplementary material for: Ultra-Structure database design methodology for managing systems biology data and analyses
Source: BMC Bioinformatics. 2009 Aug 19;10:254. doi: 10.1186/1471-2105-10-254 (PMC2748085; doi:10.1186/1471-2105-10-254)
Supplement: Additional file 2 — Ultra-Structure Prototype. Distribution of prototype code. Instructions for use are contained inside. [file 1471-2105-10-254-S2.zip › core576/main/core576-core/src/main/java/edu/unc/giddings/core576/ruleform/BioEntityLocationNetwork.java]

package edu.unc.giddings.core576.ruleform;

import java.util.HashSet;
import java.util.Set;

/**
 * @author maier
 */
public class BioEntityLocationNetwork extends Ruleform {
    // ************************** Instance Variables *************************** //

    private Resource _resource;
    private BioEntity _bioEntity;
    private BioEntity _contextualBioEntity;
    private Coordinate _coordinate;
    
    // ****************************** Constructors ***************************** //

    public BioEntityLocationNetwork() { }

    // ************************** Getters & Setters **************************** //
    
    public BioEntity getBioEntity() { return this._bioEntity; }
    public void setBioEntity(BioEntity bioEntity) { this._bioEntity = bioEntity; }
    
    public BioEntity getContextualBioEntity() { return this._contextualBioEntity; }
    public void setContextualBioEntity(BioEntity bioEntity) { this._contextualBioEntity = bioEntity; }
    
    public Coordinate getCoordinate() { return this._coordinate; }
    public void setCoordinate(Coordinate coordinate) { this._coordinate = coordinate; }
    
    public Resource getResource() { return this._resource; }
    public void setResource(Resource theResource) { this._resource = theResource; }
    
    // ************************** Superclass Methods *************************** //

    @Override
    final public int hashCode() {
        final int PRIME = 31;
        int result = 1;
        result = PRIME * result + ((this.getResource() == null) ? 0 : this.getResource().hashCode());
        result = PRIME * result + ((this.getBioEntity() == null) ? 0 : this.getBioEntity().hashCode());
        result = PRIME * result + ((this.getContextualBioEntity() == null) ? 0 : this.getContextualBioEntity().hashCode());
        result = PRIME * result + ((this.getCoordinate() == null) ? 0 : this.getCoordinate().hashCode());
        return result;
    }

    @Override
    final public boolean equals(Object obj) {
        if ( this == obj ) {
            return true;
        }
        if ( obj == null ) {
            return false;
        }
        if ( !( obj instanceof BioEntityLocationNetwork )) {
            return false;
        }
        final BioEntityLocationNetwork other = (BioEntityLocationNetwork) obj;
        if ( this.getResource() == null ) {
            if ( other.getResource() != null ) {
                return false;
            }
        }
        else if ( !this.getResource().equals( other.getResource() )) {
            return false;
        }
        if ( this.getBioEntity() == null ) {
            if ( other.getBioEntity() != null ) {
                return false;
            }
        }
        else if ( !this.getBioEntity().equals( other.getBioEntity() )) {
            return false;
        }
        if ( this.getContextualBioEntity() == null ) {
            if ( other.getContextualBioEntity() != null ) {
                return false;
            }
        }
        else if ( !this.getContextualBioEntity().equals( other.getContextualBioEntity() )) {
            return false;
        }
        if ( this.getCoordinate() == null ) {
            if ( other.getCoordinate() != null ) {
                return false;
            }
        }
        else if ( !this.getCoordinate().equals( other.getCoordinate() )) {
            return false;
        }
        return true;
    }
    
    @Override
    public String toString() {
        //DISABLE: LineLength
        String format = "BioEntityLocationNetwork %s[Resource='%s' BioEntity='%s' Contextual BioEntity='%s' Coordinate='%s' Notes='%s' ResearchFlag='%s' UpdatedBy='%s' UpdateDate='%s']";
        //ENABLE: LineLength
        return String.format( format,
                this.getId(),
                this.getResource(),
                this.getBioEntity(),
                this.getContextualBioEntity(),
                this.getCoordinate(),
                this.getNotes(),
                this.getResearchFlag(),
                this.getUpdatedBy(),
                this.getUpdateDate()
        );
    }
}
