# Supplementary material for: Ultra-Structure database design methodology for managing systems biology data and analyses
Source: BMC Bioinformatics. 2009 Aug 19;10:254. doi: 10.1186/1471-2105-10-254 (PMC2748085; doi:10.1186/1471-2105-10-254)
Supplement: Additional file 2 — Ultra-Structure Prototype. Distribution of prototype code. Instructions for use are contained inside. [file 1471-2105-10-254-S2.zip › core576/main/core576-core/src/main/java/edu/unc/giddings/core576/ruleform/BioEntityNetwork.java]

package edu.unc.giddings.core576.ruleform;

import java.util.HashSet;
import java.util.Set;

/**
 * @author Christopher Maier
 *
 */
public class BioEntityNetwork extends NetworkRuleform<BioEntity, BioEntityNetwork> {

    //*************************** Instance Variables ****************************//
    
    private Resource resource;
    public Set<BioEntityNetworkAttribute> attributes = new HashSet<BioEntityNetworkAttribute>();
    
    //******************************* Constructors ******************************//
    
    public BioEntityNetwork(){}
    
    public BioEntityNetwork(Resource theResource, BioEntity theParent, 
            Relationship theRelationship, BioEntity theChild){
        this.setResource(theResource);
        this.setParent(theParent);
        this.setRelationship(theRelationship);
        this.setChild(theChild);
    }

    //*************************** Getters & Setters *****************************//
    
    public Resource getResource() { return this.resource; }
    public void setResource(Resource theResource) {    this.resource = theResource; }
    
    public Set<BioEntityNetworkAttribute> getAttributes() {    return this.attributes; }
    public void setAttributes(Set<BioEntityNetworkAttribute> theAttributes) { this.attributes = theAttributes; }
    

    //******************* Convenience Methods ******************************//
    
    public void addAttribute(BioEntityNetworkAttribute theAttribute){
        theAttribute.setNetwork(this);
        this.attributes.add(theAttribute);
    }
    
    //*************************** Superclass Methods ****************************//
        
    @Override
    public String toString() {
        String fmt = 
            "BioEntityNetwork %s[ Resource='%s' Parent='%s' Relationship='%s' Child='%s' Distance='%s' Notes='%s' ResearchFlag='%s' UpdatedBy='%s' UpdatedDate='%s']";
        return String.format( fmt,
                this.getId(),
                this.getResource(),
                this.getParent(),
                this.getRelationship(),
                this.getChild(),
                this.getDistance(),
                this.getNotes(),
                this.getResearchFlag(),
                this.getUpdatedBy(),
                this.getUpdateDate()
        );
    }
    
    @Override
    final public int hashCode() {
        final int PRIME = 31;
        int result = 1;
        result = PRIME * result + ((this.getResource() == null) ? 0 : this.getResource().hashCode());
        result = PRIME * result + ((this.getChild() == null) ? 0 : this.getChild().hashCode());
        result = PRIME * result + ((this.getParent() == null) ? 0 : this.getParent().hashCode());
        result = PRIME * result + ((this.getRelationship() == null) ? 0 : this.getRelationship().hashCode());
        return result;
    }

    @Override
    final public boolean equals(Object obj) {
        if (this == obj)
            return true;
        if (obj == null)
            return false;
        if (!(obj instanceof BioEntityNetwork))
            return false;
        final BioEntityNetwork other = (BioEntityNetwork) obj;
        if (this.getResource() == null) {
            if (other.getResource() != null)
                return false;
        } else if (!this.getResource().equals(other.getResource()))
            return false;
        if (this.getChild() == null) {
            if (other.getChild() != null)
                return false;
        } else if (!this.getChild().equals(other.getChild()))
            return false;
        if (this.getParent() == null) {
            if (other.getParent() != null)
                return false;
        } else if (!this.getParent().equals(other.getParent()))
            return false;
        if (this.getRelationship() == null) {
            if (other.getRelationship() != null)
                return false;
        } else if (!this.getRelationship().equals(other.getRelationship()))
            return false;
        return true;
    }
}
