# Supplementary material for: Ultra-Structure database design methodology for managing systems biology data and analyses
Source: BMC Bioinformatics. 2009 Aug 19;10:254. doi: 10.1186/1471-2105-10-254 (PMC2748085; doi:10.1186/1471-2105-10-254)
Supplement: Additional file 2 — Ultra-Structure Prototype. Distribution of prototype code. Instructions for use are contained inside. [file 1471-2105-10-254-S2.zip › core576/main/core576-core/src/main/java/edu/unc/giddings/core576/ruleform/BioEntityNetworkDeduction.java]

package edu.unc.giddings.core576.ruleform;

/**
 * @author Christopher Maier
 *
 */
public class BioEntityNetworkDeduction {
    
    /**************************** Instance Variables *****************************/
    
    private BioEntityNetwork deduction;
    private BioEntityNetwork premise1;
    private BioEntityNetwork premise2;
    
    /******************************** Constructors *******************************/
    
    public BioEntityNetworkDeduction(){}

    /**************************** Getters & Setters ******************************/
    
    public BioEntityNetwork getDeduction() {
        return this.deduction;
    }

    public void setDeduction(BioEntityNetwork theDeduction) {
        this.deduction = theDeduction;
    }

    public BioEntityNetwork getPremise1() {
        return this.premise1;
    }

    public void setPremise1(BioEntityNetwork thePremise1) {
        this.premise1 = thePremise1;
    }

    public BioEntityNetwork getPremise2() {
        return this.premise2;
    }

    public void setPremise2(BioEntityNetwork thePremise2) {
        this.premise2 = thePremise2;
    }


    /**************************** Superclass Methods *****************************/
    
    @Override
    final public int hashCode() {
        final int PRIME = 31;
        int result = 1;
        result = PRIME * result + ((this.getDeduction() == null) ? 0 : this.getDeduction().hashCode());
        result = PRIME * result + ((this.getPremise1() == null) ? 0 : this.getPremise1().hashCode());
        result = PRIME * result + ((this.getPremise2() == null) ? 0 : this.getPremise2().hashCode());
        return result;
    }

    @Override
    final public boolean equals(Object obj) {
        if (this == obj)
            return true;
        if (obj == null)
            return false;
        if (!(obj instanceof BioEntityNetworkDeduction))
            return false;
        final BioEntityNetworkDeduction other = (BioEntityNetworkDeduction) obj;
        if (this.getDeduction() == null) {
            if (other.getDeduction() != null)
                return false;
        } else if (!this.getDeduction().equals(other.getDeduction()))
            return false;
        if (this.getPremise1() == null) {
            if (other.getPremise1() != null)
                return false;
        } else if (!this.getPremise1().equals(other.getPremise1()))
            return false;
        if (this.getPremise2() == null) {
            if (other.getPremise2() != null)
                return false;
        } else if (!this.getPremise2().equals(other.getPremise2()))
            return false;
        return true;
    }
    
}
