# Supplementary material for: Ultra-Structure database design methodology for managing systems biology data and analyses
Source: BMC Bioinformatics. 2009 Aug 19;10:254. doi: 10.1186/1471-2105-10-254 (PMC2748085; doi:10.1186/1471-2105-10-254)
Supplement: Additional file 2 — Ultra-Structure Prototype. Distribution of prototype code. Instructions for use are contained inside. [file 1471-2105-10-254-S2.zip › core576/main/core576-core/src/main/java/edu/unc/giddings/core576/ruleform/Coordinate.java]

package edu.unc.giddings.core576.ruleform;

import java.util.HashSet;
import java.util.List;
import java.util.Set;

/**
 * A location Coordinate in the system. A Coordinate acts as a container for
 * various attributes that locate an object. For example, a geographic
 * coordinate might consist of a "latitude" and a "longitude" attribute, with
 * possibly an "altitude" attribute.
 * 
 * @author maier
 * @version $Revision$
 * 
 */
public class Coordinate extends ExistentialRuleform<Coordinate> {
    
    //*************************** Instance Variables ****************************//
    
    /** The kind of Coordinate this is. */
    private CoordinateKind _coordinateKind;
    
    private Set<CoordinateAttribute> _attributes = new HashSet<CoordinateAttribute>();

    //******************************* Constructors ******************************//

    /**
     * Overridden default constructor.  Does nothing. 
     */
    public Coordinate() { }
    
    //*************************** Getters & Setters *****************************//
    
    public CoordinateKind getKind() { return this._coordinateKind; }
    public void setKind( CoordinateKind kind) { this._coordinateKind = kind; }
    
    public Set<CoordinateAttribute> getAttributes() { return this._attributes; }
    public void setAttributes( Set<CoordinateAttribute> attributes ) { this._attributes = attributes; }
    
    //************************ Convenience Methods ******************************//
    
    public void addAttribute(CoordinateAttribute attribute){
        attribute.setCoordinate( this );
        this._attributes.add( attribute );
    }
    
    //*************************** Superclass Methods ****************************//
    
    @Override
    public String toString() {
        String format = "Coordinate %s[Name='%s' Description='%s' Kind='%s' Notes='%s' ResearchFlag='%s' Pinned?='%s' UpdatedBy='%s' UpdateDate='%s']";
        return String.format( format,
                this.getId(),
                this.getName(),
                this.getDescription(),
                this.getKind(),
                this.getNotes(),
                this.getResearchFlag(),
                this.getPinned(),
                this.getUpdatedBy(),
                this.getUpdateDate()
        );
    }
    
    @Override
    final public int hashCode() {
        final int PRIME = 31;
        int result = 1;
        result = PRIME * result + ((this.getName() == null) ? 0 : this.getName().hashCode());
        return result;
    }
    
    @Override
    final public boolean equals(Object obj) {
        if (this == obj)
            return true;
        if (obj == null)
            return false;
        if (!(obj instanceof Coordinate))
            return false;
        final Coordinate other = (Coordinate) obj;
        if (this.getName() == null) {
            if (other.getName() != null)
                return false;
        } else if (!this.getName().equals(other.getName()))
            return false;
        return true;
    }
}
