# Supplementary material for: Ultra-Structure database design methodology for managing systems biology data and analyses
Source: BMC Bioinformatics. 2009 Aug 19;10:254. doi: 10.1186/1471-2105-10-254 (PMC2748085; doi:10.1186/1471-2105-10-254)
Supplement: Additional file 2 — Ultra-Structure Prototype. Distribution of prototype code. Instructions for use are contained inside. [file 1471-2105-10-254-S2.zip › core576/main/core576-core/src/main/java/edu/unc/giddings/core576/ruleform/CoordinateAttribute.java]

package edu.unc.giddings.core576.ruleform;

import java.math.BigDecimal;

/**
 * @author Christopher Maier
 *
 */
public class CoordinateAttribute extends Ruleform {
    
    //******************* Instance Variables ******************************//
    private Coordinate _coordinate;
    private Attribute _attribute;
    private BioEntity _bioEntityValue;
    private String _textValue;
    private Integer _integerValue;
    private Boolean _booleanValue;
    private BigDecimal _numericValue;
    
    //******************* Constructors ******************************//
    
    public CoordinateAttribute(){}
    
    //******************* Getters & Setters ******************************//
    
    public Coordinate getCoordinate() { return this._coordinate; }
    public void setCoordinate( Coordinate coordinate ) { this._coordinate = coordinate; }
    
    public Attribute getAttribute() { return this._attribute; }
    public void setAttribute( Attribute theAttribute ) { this._attribute = theAttribute; }

    public BioEntity getBioEntityValue() { return this._bioEntityValue; }
    public void setBioEntityValue( BioEntity value ) { this._bioEntityValue = value; }

    public Integer getIntegerValue() { return this._integerValue; }
    public void setIntegerValue( Integer value ) { this._integerValue = value; }

    public String getTextValue() { return this._textValue; }
    public void setTextValue( String value ) {    this._textValue = value; }

    public Boolean getBooleanValue() { return this._booleanValue; }
    public void setBooleanValue( Boolean value ) { this._booleanValue = value; }

    public BigDecimal getNumericValue() { return this._numericValue; }
    public void setNumericValue( BigDecimal value ) { this._numericValue = value; }
    
    //******************* Overridden Methods ******************************//
    
    @Override
    final public int hashCode() {
        final int PRIME = 31;
        int result = 1;
        result = PRIME * result + ((this.getCoordinate() == null) ? 0 : this.getCoordinate().hashCode());
        result = PRIME * result + ((this.getAttribute() == null) ? 0 : this.getAttribute().hashCode());
        return result;
    }
    
    @Override
    final public boolean equals( Object obj ) {
        if ( this == obj ) {
            return true;
        }
        if ( obj == null ) {
            return false;
        }
        if ( !( obj instanceof CoordinateAttribute )) {
            return false;
        }
        final CoordinateAttribute other = (CoordinateAttribute) obj;
        if ( this.getCoordinate() == null ) {
            if ( other.getCoordinate() != null ) {
                return false;
            }
        }
        else if ( !this.getCoordinate().equals( other.getCoordinate() )) {
            return false;
        }
        if ( this.getAttribute() == null ) {
            if ( other.getAttribute() != null ) {
                return false;
            }
        }
        else if ( !this.getAttribute().equals( other.getAttribute() )) {
            return false;
        }
        return true;
    }
        
    @Override
    public String toString() {
        String format = "CoordinateAttribute %s[Coordinate='%s' Attribute='%s' BioEntityValue='%s' IntegerValue='%s' NumericValue='%s' BooleanValue='%s' TextValue='%s' Notes='%s' ResearchFlag='%s' UpdatedBy='%s' UpdateDate='%s']";
        return String.format( format,
                this.getId(),
                this.getCoordinate(),
                this.getAttribute(),
                this.getBioEntityValue(),
                this.getIntegerValue(),
                this.getNumericValue(),
                this.getBooleanValue(),
                this.getTextValue(),
                this.getNotes(),
                this.getResearchFlag(),
                this.getUpdatedBy(),
                this.getUpdateDate()
        );
    }
}
