# Supplementary material for: Ultra-Structure database design methodology for managing systems biology data and analyses
Source: BMC Bioinformatics. 2009 Aug 19;10:254. doi: 10.1186/1471-2105-10-254 (PMC2748085; doi:10.1186/1471-2105-10-254)
Supplement: Additional file 2 — Ultra-Structure Prototype. Distribution of prototype code. Instructions for use are contained inside. [file 1471-2105-10-254-S2.zip › core576/main/core576-core/src/main/java/edu/unc/giddings/core576/ruleform/CoordinateKind.java]

package edu.unc.giddings.core576.ruleform;

import java.util.ArrayList;
import java.util.HashSet;
import java.util.List;
import java.util.Set;

/**
 * Represents a rule defining a kind of coordinate that can exist in the system.
 * 
 * @author maier
 * @version $Revision$
 * 
 */
public class CoordinateKind extends ExistentialRuleform<CoordinateKind> {

    //*************************** Instance Variables ****************************//
    
    private Boolean _nestable = Boolean.FALSE;
    private List<CoordinateKindDefinition> _definitionRules = new ArrayList<CoordinateKindDefinition>();
    private Set<CoordinateNesting> _nestingRules = new HashSet<CoordinateNesting>();
    
    //******************************* Constructors ******************************//

    /** Overridden default constructor.  Does nothing. */
    public CoordinateKind() { }
    
    //*************************** Getters & Setters *****************************//
    
    public Boolean getNestable() { return this._nestable; }
    public void setNestable( Boolean nestable ) { this._nestable = nestable; }

    public List<CoordinateKindDefinition> getDefinitionRules() { return this._definitionRules; }
    public void setDefinitionRules( List<CoordinateKindDefinition> definition ) { this._definitionRules = definition; }

    public Set<CoordinateNesting> getNestingRules() { return this._nestingRules; }
    public void setNestingRules(Set<CoordinateNesting> rules) { this._nestingRules = rules; }
    
    //************************ Convenience Methods ******************************//
    

    /**
     * Adds a rule defining the internal structure of a Coordinate of this kind.
     * The passed CoordinateKindDefinition rule will have its coordinateKind
     * property set to <code>this</code> to ensure consistency. The rule is
     * appended to the end of the list, and its _sequenceNumber property is set
     * accordingly.
     * 
     * @param rule
     *            the CoordinateKindDefinition rule to be added to this
     *            CoordinateKind's list of definition rules
     */
    public void addDefinitionRule( CoordinateKindDefinition rule ) {
        rule.setCoordinateKind( this );
        rule.setSequenceNumber( this._definitionRules.size() + 1 );
        this._definitionRules.add( rule );
    }
    
    //*************************** Superclass Methods ****************************//
    
    @Override
    public String toString() {
        //DISABLE: LineLength It's easier to see this way
        String format = "CoordinateKind %s[Name='%s' Description='%s' Notes='%s' ResearchFlag='%s' Pinned?='%s' UpdatedBy='%s' UpdateDate='%s']";
        //ENABLE: LineLength
        return String.format( format,
                this.getId(),
                this.getName(),
                this.getDescription(),
                this.getNotes(),
                this.getResearchFlag(),
                this.getPinned(),
                this.getUpdatedBy(),
                this.getUpdateDate()
        );
    }

    @Override
    public final int hashCode() {
        final int PRIME = 31;
        int result = 1;
        result = PRIME * result + ((this.getName() == null) ? 0 : this.getName().hashCode());
        return result;
    }
    
    /**
     * CoordinateKind objects are equal if they share the same name.
     */
    @Override
    public final boolean equals( Object obj ) {
        if ( this == obj ) {
            return true;
        }
        if ( obj == null ) {
            return false;
        }
        if ( !( obj instanceof CoordinateKind )) {
            return false;
        }
        final CoordinateKind other = (CoordinateKind) obj;
        if ( this.getName() == null ) {
            if ( other.getName() != null ) {
                return false;
            }
        }
        else if ( !this.getName().equals( other.getName() )) {
            return false;
        }
        return true;
    }
}
