# Supplementary material for: Ultra-Structure database design methodology for managing systems biology data and analyses
Source: BMC Bioinformatics. 2009 Aug 19;10:254. doi: 10.1186/1471-2105-10-254 (PMC2748085; doi:10.1186/1471-2105-10-254)
Supplement: Additional file 2 — Ultra-Structure Prototype. Distribution of prototype code. Instructions for use are contained inside. [file 1471-2105-10-254-S2.zip › core576/main/core576-core/src/main/java/edu/unc/giddings/core576/ruleform/CoordinateKindDefinition.java]

package edu.unc.giddings.core576.ruleform;

/**
 * @author Christopher Maier
 */
public class CoordinateKindDefinition extends Ruleform {
    
    //******************* Instance Variables ******************************//
    
    private CoordinateKind _coordinateKind;
    private Integer _sequenceNumber;
    private Attribute _attribute;
    private CoordinateKind _subordinateCoordinateKind;
    
    //*************************** Constructors **********************************//
    
    public CoordinateKindDefinition(){}
    
    //*********************** Getters & Setters *********************************//
    
    public CoordinateKind getCoordinateKind() { return _coordinateKind; }
    public void setCoordinateKind( CoordinateKind kind ) { _coordinateKind = kind; }

    public Integer getSequenceNumber() { return this._sequenceNumber; }
    public void setSequenceNumber(Integer sequenceNumber) { this._sequenceNumber = sequenceNumber; }

    public Attribute getAttribute() { return this._attribute; }
    public void setAttribute(Attribute attribute) {    this._attribute = attribute;    }

    public CoordinateKind getSubordinateCoordinateKind() { return this._subordinateCoordinateKind; }
    public void setSubordinateCoordinateKind( CoordinateKind kind ) { this._subordinateCoordinateKind = kind; }

    //*************************** Superclass Methods ****************************//
    
    @Override
    public String toString() {
        String format = "CoordinateKindDefinition %s[CoordinateKind='%s' SequenceNumber='%s' Attribute='%s' Subordinate CoordinateKind='%s' Notes='%s' ResearchFlag='%s' UpdatedBy='%s' UpdateDate='%s']";
        return String.format( format,
                this.getId(),
                this.getCoordinateKind(),
                this.getSequenceNumber(),
                this.getAttribute(),
                this.getSubordinateCoordinateKind(),
                this.getNotes(),
                this.getResearchFlag(),
                this.getUpdatedBy(),
                this.getUpdateDate()
        );
    }

    @Override
    public int hashCode() {
        final int prime = 31;
        int result = super.hashCode();
        result = prime * result + ((this._coordinateKind == null) ? 0 : this._coordinateKind.hashCode());
        result = prime * result + ((this._sequenceNumber == null) ? 0 : this._sequenceNumber.hashCode());
        return result;
    }
    
    @Override
    public boolean equals( Object obj ) {
        if ( this == obj ) {
            return true;
        }
        if ( !( obj instanceof CoordinateKindDefinition )) {
            return false;
        }
        final CoordinateKindDefinition other = (CoordinateKindDefinition) obj;
        if (this._coordinateKind == null) {
            if ( other.getCoordinateKind() != null ) {
                return false;
            }
        }
        else if ( !this._coordinateKind.equals( other.getCoordinateKind() )) {
            return false;
        }
        if (this._sequenceNumber == null) {
            if ( other.getSequenceNumber() != null ) {
                return false;
            }
        }
        else if ( !this._sequenceNumber.equals( other.getSequenceNumber() )) {
            return false;
        }
        return true;
    }

}
