# Supplementary material for: Ultra-Structure database design methodology for managing systems biology data and analyses
Source: BMC Bioinformatics. 2009 Aug 19;10:254. doi: 10.1186/1471-2105-10-254 (PMC2748085; doi:10.1186/1471-2105-10-254)
Supplement: Additional file 2 — Ultra-Structure Prototype. Distribution of prototype code. Instructions for use are contained inside. [file 1471-2105-10-254-S2.zip › core576/main/core576-core/src/main/java/edu/unc/giddings/core576/ruleform/CoordinateNesting.java]

package edu.unc.giddings.core576.ruleform;

/**
 * @author Christopher Maier
 *
 */
public class CoordinateNesting extends Ruleform {
    
    //******************* Instance Variables ******************************//
    
    private CoordinateKind _kind;
    private Attribute _attribute;
    private Integer _sequenceNumber;
    
    private Attribute _innerAttribute;
    private Relationship _attributeRelationship;
    private Attribute _outerAttribute;
    
    //******************* Constructors ******************************//
    
    public CoordinateNesting() { }
    
    //******************* Getters & Setters ******************************//
    
    public CoordinateKind getCoordinateKind() { return this._kind; }
    public void setCoordinateKind( CoordinateKind kind ) { this._kind = kind; }

    public Attribute getAttribute() { return this._attribute; }
    public void setAttribute( Attribute attribute ) { this._attribute = attribute; }
    
    public Integer getSequenceNumber() { return this._sequenceNumber; }
    public void setSequenceNumber( Integer sequenceNumber ) {
        this._sequenceNumber = sequenceNumber; 
    }

    public Attribute getInnerAttribute() { return this._innerAttribute; }
    public void setInnerAttribute( Attribute innerAttribute ) {
        this._innerAttribute = innerAttribute;
    }

    public Relationship getAttributeRelationship() { return this._attributeRelationship; }
    public void setAttributeRelationship( Relationship attributeRelationship ) {
        this._attributeRelationship = attributeRelationship;
    }

    public Attribute getOuterAttribute() { return this._outerAttribute; }
    public void setOuterAttribute( Attribute outerAttribute ) {
        this._outerAttribute = outerAttribute;
    }
    
    //******************* Overridden Methods ******************************//
    
    @Override
    public int hashCode() {
        final int prime = 31;
        int result = 1;
        result = prime * result + ((this._kind == null) ? 0 : this._kind.hashCode());
        result = prime * result + ((this._attribute == null) ? 0 : this._attribute.hashCode());
        result = prime * result + ((this._sequenceNumber == null) ? 0 : this._sequenceNumber.hashCode());
        return result;
    }

    @Override
    public boolean equals(Object obj) {
        if ( this == obj ) {
            return true;
        }
        if ( !super.equals( obj )) {
            return false;
        }
        if (!(obj instanceof CoordinateNesting )) {
            return false;
        }
        final CoordinateNesting other = (CoordinateNesting) obj;
        
        if (this._kind == null) {
            if ( other.getCoordinateKind() != null ) {
                return false;
            }
        }
        else if (!this._kind.equals( other.getCoordinateKind() )) {
            return false;
        }
        if ( this._attribute == null ) {
            if ( other.getAttribute() != null ) {
                return false;
            }
        }
        else if ( !this._attribute.equals( other.getAttribute() )) {
            return false;
        }
        
        if ( this._sequenceNumber == null ) {
            if ( other.getSequenceNumber() != null ) {
                return false;
            }
        }
        else if ( !this._sequenceNumber.equals( other.getSequenceNumber() )) {
            return false;
        }
        return true;
    }
    
    @Override
    public String toString() {
        //DISABLE: LineLength It's easier to see this way
        String format = "CoordinateNesting %s[CoordinateKind='%s' Attribute='%s' SequenceNumber='%s' InnerAttribute='%s' AttributeRelationship='%s' OuterAttribute='%s' Notes='%s' ResearchFlag='%s' UpdatedBy='%s' UpdateDate='%s']";
        //ENABLE: LineLength
        return String.format( format,
                this.getId(),
                this.getCoordinateKind(),
                this.getAttribute(),
                this.getSequenceNumber(),
                this.getInnerAttribute(),
                this.getAttributeRelationship(),
                this.getOuterAttribute(),
                this.getNotes(),
                this.getResearchFlag(),
                this.getUpdatedBy(),
                this.getUpdateDate()
        );
    }
}
