# Supplementary material for: Ultra-Structure database design methodology for managing systems biology data and analyses
Source: BMC Bioinformatics. 2009 Aug 19;10:254. doi: 10.1186/1471-2105-10-254 (PMC2748085; doi:10.1186/1471-2105-10-254)
Supplement: Additional file 2 — Ultra-Structure Prototype. Distribution of prototype code. Instructions for use are contained inside. [file 1471-2105-10-254-S2.zip › core576/main/core576-core/src/main/java/edu/unc/giddings/core576/ruleform/Event.java]

package edu.unc.giddings.core576.ruleform;

import java.util.HashSet;
import java.util.List;
import java.util.Set;

import edu.unc.giddings.core576.dao.DAOFactory;

/**
 * @author Christopher Maier
 *
 */
public class Event extends ExistentialRuleform<Event>
    implements NetworkEnabled<Event, EventNetwork>{
    
    //******************* Instance Variables ******************************//
    private Set<EventNetwork> networkByParent = new HashSet<EventNetwork>();
    private Set<EventNetwork> networkByChild = new HashSet<EventNetwork>();
    
    private Set<EventAttribute> attributes = new HashSet<EventAttribute>();
    private Set<EventAttributeV2> attributesV2 = new HashSet<EventAttributeV2>();
    
    //******************************* Constructors ******************************//
    
    public Event() {}

    public Event(String theName) {
        this.setName(theName);
    }
    
    //*************************** Getters & Setters *****************************//
    
    public Set<EventNetwork> getNetworkByParent() {
        return this.networkByParent;
    }

    public void setNetworkByParent(Set<EventNetwork> theNetworkByParent) {
        this.networkByParent = theNetworkByParent;
    }
    
    public Set<EventNetwork> getNetworkByChild() {
        return this.networkByChild;
    }

    public void setNetworkByChild(Set<EventNetwork> theNetworkByChild) {
        this.networkByChild = theNetworkByChild;
    }

    public Set<EventAttribute> getAttributes() {
        return this.attributes;
    }

    public void setAttributes(Set<EventAttribute> theAttributes) {
        this.attributes = theAttributes;
    }
    
    public List<EventNetwork> getImmediateChildren(){
        return DAOFactory.instance().getEventDAO().getImmediateChildrenNetworkRules(this);
    }

    public Set<EventAttributeV2> getAttributesV2() {
        return this.attributesV2;
    }

    public void setAttributesV2(Set<EventAttributeV2> attributesV2) {
        this.attributesV2 = attributesV2;
    }


    //******************* Convenience Methods ******************************//
    
    public void addAttribute(EventAttribute attribute){
        attribute.setEvent(this);
        this.attributes.add(attribute);
    }
    
    public void addAttributeV2(EventAttributeV2 attribute){
        attribute.setEvent(this);
        this.attributesV2.add(attribute);
    }

    public void addParentRelationship(EventNetwork relationship){
        relationship.setParent(this);
        this.networkByParent.add(relationship);
    }
    
    public void addChildRelationship(EventNetwork relationship){
        relationship.setChild(this);
        this.networkByChild.add(relationship);
    }
    
    //*************************** Superclass Methods ****************************//
    
    @Override
    public String toString() {
        String format = "Event %s[Name='%s' Description='%s' Notes='%s' ResearchFlag='%s' Pinned?='%s' UpdatedBy='%s' UpdateDate='%s']";
        return String.format( format,
                this.getId(),
                this.getName(),
                this.getDescription(),
                this.getNotes(),
                this.getResearchFlag(),
                this.getPinned(),
                this.getUpdatedBy(),
                this.getUpdateDate()
        );
    }
    
    @Override
    final public int hashCode() {
        final int PRIME = 31;
        int result = 1;
        result = PRIME * result + ((this.getName() == null) ? 0 : this.getName().hashCode());
        return result;
    }
    
    @Override
    final public boolean equals(Object obj) {
        if (this == obj)
            return true;
        if (obj == null)
            return false;
        if (!(obj instanceof Event))
            return false;
        final Event other = (Event) obj;
        if (this.getName() == null) {
            if (other.getName() != null)
                return false;
        } else if (!this.getName().equals(other.getName()))
            return false;
        return true;
    }
}
