# Supplementary material for: Ultra-Structure database design methodology for managing systems biology data and analyses
Source: BMC Bioinformatics. 2009 Aug 19;10:254. doi: 10.1186/1471-2105-10-254 (PMC2748085; doi:10.1186/1471-2105-10-254)
Supplement: Additional file 2 — Ultra-Structure Prototype. Distribution of prototype code. Instructions for use are contained inside. [file 1471-2105-10-254-S2.zip › core576/main/core576-core/src/main/java/edu/unc/giddings/core576/ruleform/EventAttribute.java]

/**
 * 
 */
package edu.unc.giddings.core576.ruleform;

import java.math.BigDecimal;

/**
 * @author Christopher Maier
 *
 */
public class EventAttribute extends Ruleform {
    
    /******************** Static Variables *******************************/
    
    /******************** Instance Variables *******************************/
    
    public Event event;
    public Attribute attribute;
    public BigDecimal numericValue;
    public Boolean booleanValue;
    public String textValue;
    public Event eventValue;
    public Unit unit;
    
    /******************** Constructors *******************************/
    
    public EventAttribute(){}
    
    /******************** Getters & Setters *******************************/
    
    public Attribute getAttribute() {
        return this.attribute;
    }

    public void setAttribute(Attribute theAttribute) {
        this.attribute = theAttribute;
    }

    public Event getEvent() {
        return this.event;
    }

    public void setEvent(Event theEvent) {
        this.event = theEvent;
    }

    public Event getEventValue() {
        return this.eventValue;
    }

    public void setEventValue(Event theEventValue) {
        this.eventValue = theEventValue;
    }

    public Boolean getBooleanValue() {
        return this.booleanValue;
    }

    public void setBooleanValue(Boolean theBooleanValue) {
        this.booleanValue = theBooleanValue;
    }

    public BigDecimal getNumericValue() {
        return this.numericValue;
    }

    public void setNumericValue(BigDecimal theNumericValue) {
        this.numericValue = theNumericValue;
    }

    public String getTextValue() {
        return this.textValue;
    }

    public void setTextValue(String theTextValue) {
        this.textValue = theTextValue;
    }

    public Unit getUnit() {
        return this.unit;
    }

    public void setUnit(Unit theUnit) {
        this.unit = theUnit;
    }

    /******************** Overridden Methods *******************************/
    
    @Override
    final public int hashCode() {
        final int PRIME = 31;
        int result = 1;
        result = PRIME * result + ((this.getAttribute() == null) ? 0 : this.getAttribute().hashCode());
        result = PRIME * result + ((this.getEvent() == null) ? 0 : this.getEvent().hashCode());
        return result;
    }
    
    @Override
    final public boolean equals(Object obj) {
        if (this == obj)
            return true;
        if (obj == null)
            return false;
        if (!(obj instanceof EventAttribute))
            return false;
        final EventAttribute other = (EventAttribute) obj;
        if (this.getAttribute() == null) {
            if (other.getAttribute() != null)
                return false;
        } else if (!this.getAttribute().equals(other.getAttribute()))
            return false;
        if (this.getEvent() == null) {
            if (other.getEvent() != null)
                return false;
        } else if (!this.getEvent().equals(other.getEvent()))
            return false;
        return true;
    }
        
    @Override
    public String toString() {
        return new StringBuffer()
            .append("EventAttribute " + this.getId() + "[")
            .append("Event = '" + (this.getEvent() == null ? "NOT SET" : this.getEvent().getName()) + "' ")
            .append("Attribute = '" + (this.getAttribute() == null ? "NOT SET" : this.getAttribute().getName()) + "' ")
            .append("Numeric Value = '" + this.getNumericValue() + "' ")
            .append("Boolean Value = '" + this.getBooleanValue() + "' ")
            .append("Text Value = '" + this.getTextValue() + "' ")
            .append("Event Value = '" + (this.getEventValue() == null ? "NOT SET" : this.getEventValue().getName()) + "' ")
            .append("Unit = '" + (this.getUnit() == null ? "NOT SET" : this.getUnit().getName()) + "' ")
            .append("Notes = '" + this.getNotes() + "' ")
            .append("Research Flag = '" + (this.getResearchFlag() == null ? "NOT SET" : this.getResearchFlag().getName()) + "' ")
            .append("Updated By = '" + (this.getUpdatedBy() == null ? "NOT SET" : this.getUpdatedBy().getName()) + "' ")
            .append("Update Date = '" + this.getUpdateDate() + "' ")
            .append("]")
            .toString();
    }
    
}
