# Supplementary material for: Ultra-Structure database design methodology for managing systems biology data and analyses
Source: BMC Bioinformatics. 2009 Aug 19;10:254. doi: 10.1186/1471-2105-10-254 (PMC2748085; doi:10.1186/1471-2105-10-254)
Supplement: Additional file 2 — Ultra-Structure Prototype. Distribution of prototype code. Instructions for use are contained inside. [file 1471-2105-10-254-S2.zip › core576/main/core576-core/src/main/java/edu/unc/giddings/core576/ruleform/EventAttributeAuthorization.java]

/*
 * To change this template, choose Tools | Templates
 * and open the template in the editor.
 */
package edu.unc.giddings.core576.ruleform;

import org.apache.commons.lang.builder.EqualsBuilder;
import org.apache.commons.lang.builder.HashCodeBuilder;
import org.apache.commons.lang.builder.ToStringBuilder;

/**
 *
 * @author dcrensha
 */
public class EventAttributeAuthorization extends Ruleform {

    private EventAttributeType classificationAttribute;
    private Event classificationEvent;
    private EventAttributeType attribute;
    private Integer sequenceNumber;
    private EventAttributeType eventAttribute;
    private Event event;
    private String textValue;
    private Integer integerValue;
    private Integer integerMin;
    private Integer integerMax;

    public EventAttributeType getAttribute() {
        return attribute;
    }

    public void setAttribute(EventAttributeType attribute) {
        this.attribute = attribute;
    }

    public EventAttributeType getClassificationAttribute() {
        return classificationAttribute;
    }

    public void setClassificationAttribute(EventAttributeType classificationAttribute) {
        this.classificationAttribute = classificationAttribute;
    }

    public Event getClassificationEvent() {
        return classificationEvent;
    }

    public void setClassificationEvent(Event classificationEvent) {
        this.classificationEvent = classificationEvent;
    }

    public Event getEvent() {
        return event;
    }

    public void setEvent(Event event) {
        this.event = event;
    }

    public EventAttributeType getEventAttribute() {
        return eventAttribute;
    }

    public void setEventAttribute(EventAttributeType eventAttribute) {
        this.eventAttribute = eventAttribute;
    }

    public Integer getIntegerMax() {
        return integerMax;
    }

    public void setIntegerMax(Integer integerMax) {
        this.integerMax = integerMax;
    }

    public Integer getIntegerMin() {
        return integerMin;
    }

    public void setIntegerMin(Integer integerMin) {
        this.integerMin = integerMin;
    }

    public Integer getIntegerValue() {
        return integerValue;
    }

    public void setIntegerValue(Integer integerValue) {
        this.integerValue = integerValue;
    }

    public Integer getSequenceNumber() {
        return sequenceNumber;
    }

    public void setSequenceNumber(Integer sequenceNumber) {
        this.sequenceNumber = sequenceNumber;
    }

    public String getTextValue() {
        return textValue;
    }

    public void setTextValue(String textValue) {
        this.textValue = textValue;
    }

    /*UNIQUE: classification_attribute, classification_event, attribute, sequence_number*/

    @Override
    public boolean equals(Object obj) {
        /*
        if (this == obj)
            return true;
        if (obj == null)
            return false;
        if (!(obj instanceof EventAttributeAuthorization))
            return false;
        final EventAttributeAuthorization other = (EventAttributeAuthorization) obj;
        if (this.getClassificationAttribute() == null) {
            if (other.getClassificationAttribute() != null)
                return false;
        } else if (!this.getClassificationAttribute().equals(other.getClassificationAttribute()))
            return false;
        if (this.getClassificationEvent() == null) {
            if (other.getClassificationEvent() != null)
                return false;
        } else if (!this.getClassificationEvent().equals(other.getClassificationEvent()))
            return false;
        if (this.getAttribute() == null) {
            if (other.getAttribute() != null)
                return false;
        } else if (!this.getAttribute().equals(other.getAttribute()))
            return false;
        if (this.getSequenceNumber() == null) {
            if (other.getAttribute() != null)
                return false;
        } else if (!this.getSequenceNumber().equals(other.getSequenceNumber()))
            return false;
        return true;
        */
        
        if (this.getClass().isInstance(obj)) {
            EventAttributeAuthorization other = (EventAttributeAuthorization)obj;
            return new EqualsBuilder()
                            .append(this.getClassificationAttribute(), other.getClassificationAttribute())
                            .append(this.getClassificationEvent(), other.getClassificationEvent())
                            .append(this.getAttribute(), other.getAttribute())
                            .append(this.getSequenceNumber(), other.getSequenceNumber()).isEquals();
        }

        return false;
    }

    @Override
    public int hashCode() {
        /*
        final int PRIME = 31;
        int result = 1;
        result = PRIME * result + ((this.getClassificationAttribute() == null) ? 0 : this.getClassificationAttribute().hashCode());
        result = PRIME * result + ((this.getClassificationEvent() == null) ? 0 : this.getClassificationEvent().hashCode());
        result = PRIME * result + ((this.getAttribute() == null) ? 0 : this.getAttribute().hashCode());
        result = PRIME * result + ((this.getSequenceNumber() == null) ? 0 : this.getSequenceNumber().hashCode());
        return result;
        */
        return new HashCodeBuilder()
                    .append(this.getClassificationAttribute())
                    .append(this.getClassificationEvent())
                    .append(this.getAttribute())
                        .append(this.getSequenceNumber()).toHashCode();
        }

    @Override
    public String toString() {
        return new ToStringBuilder(this)
                    .append("Id", (this.getId() == null ? "NOT SET" : this.getId()))
                    .append("ClassificationAttribute", (this.getClassificationAttribute() == null ? "NOT SET" : this.getClassificationAttribute().getName()))
                    .append("ClassificationEvent", (this.getClassificationEvent() == null ? "NOT SET" : this.getClassificationEvent().getName()))
                    .append("Attribute", (this.getAttribute() == null ? "NOT SET" : this.getAttribute().getName()))
                    .append("EventAttribute", (this.getEventAttribute() == null ? "NOT SET" : this.getEventAttribute().getName()))
                    .append("Event", (this.getEvent() == null ? "NOT SET" : this.getEvent().getName()))
                    .append("SequenceNumber", (this.getSequenceNumber() == null ? "NOT SET" : this.getSequenceNumber()))
                    .append("Integer Value", this.getIntegerValue())
                    .append("Integer Max", this.getIntegerMax())
                    .append("Integer Min", this.getIntegerMin())
                    .append("Text Value", this.getTextValue())
                    .append("Notes", this.getNotes())
                    .append("Research Flag", (this.getResearchFlag() == null ? "NOT SET" : this.getResearchFlag().getName()))
                    .append("Updated By", (this.getUpdatedBy() == null ? "NOT SET" : this.getUpdatedBy().getName()))
                    .append("Update Date", (this.getUpdateDate() == null ? "NOT SET" : this.getUpdateDate().getTime())).toString();
    }
}
