# Supplementary material for: Ultra-Structure database design methodology for managing systems biology data and analyses
Source: BMC Bioinformatics. 2009 Aug 19;10:254. doi: 10.1186/1471-2105-10-254 (PMC2748085; doi:10.1186/1471-2105-10-254)
Supplement: Additional file 2 — Ultra-Structure Prototype. Distribution of prototype code. Instructions for use are contained inside. [file 1471-2105-10-254-S2.zip › core576/main/core576-core/src/main/java/edu/unc/giddings/core576/ruleform/EventAttributeV2.java]

/*
 * To change this template, choose Tools | Templates
 * and open the template in the editor.
 */

package edu.unc.giddings.core576.ruleform;

import org.apache.commons.lang.builder.EqualsBuilder;
import org.apache.commons.lang.builder.HashCodeBuilder;
import org.apache.commons.lang.builder.ToStringBuilder;

/**
 *
 * @author dcrensha
 */
public class EventAttributeV2 extends Ruleform {
    private Event event;
    private EventAttributeType attribute;
    private Integer sequenceNumber;
    private Event eventValue;
    private String textValue;
    private Number numericValue;
    private Integer integerValue;
    private Unit units;

    public EventAttributeType getAttribute() {
        return attribute;
    }

    public void setAttribute(EventAttributeType attribute) {
        this.attribute = attribute;
    }

    public Event getEvent() {
        return event;
    }

    public void setEvent(Event event) {
        this.event = event;
    }

    public Event getEventValue() {
        return eventValue;
    }

    public void setEventValue(Event eventValue) {
        this.eventValue = eventValue;
    }

    public Integer getIntegerValue() {
        return integerValue;
    }

    public void setIntegerValue(Integer integerValue) {
        this.integerValue = integerValue;
    }

    public Number getNumericValue() {
        return numericValue;
    }

    public void setNumericValue(Number numericValue) {
        this.numericValue = numericValue;
    }

    public Integer getSequenceNumber() {
        return sequenceNumber;
    }

    public void setSequenceNumber(Integer sequenceNumber) {
        this.sequenceNumber = sequenceNumber;
    }

    public String getTextValue() {
        return textValue;
    }

    public void setTextValue(String textValue) {
        this.textValue = textValue;
    }

    public Unit getUnits() {
        return units;
    }

    public void setUnits(Unit units) {
        this.units = units;
    }

    

    /*UNIQUE: event, attribute, sequence_number*/

    @Override
    public boolean equals(Object obj) {
        if (this.getClass().isInstance(obj)) {
            EventAttributeV2 other = (EventAttributeV2)obj;
            return new EqualsBuilder()
                            .append(this.getEvent(), other.getEvent())
                            .append(this.getAttribute(), other.getAttribute())
                            .append(this.getSequenceNumber(), other.getSequenceNumber()).isEquals();
        }

        return false;
    }

    @Override
    public int hashCode() {
        return new HashCodeBuilder()
                    .append(this.getEvent())
                    .append(this.getAttribute())
                    .append(this.getSequenceNumber()).toHashCode();
    }

    /*
    private Event event;
    private EventAttributeType attribute;
    private Integer sequenceNumber;
    private Event eventValue;
    private String textValue;
    private Number numericValue;
    private Integer integerValue;
    private Unit units;
    */

    @Override
    public String toString() {
        return new ToStringBuilder(this)
            .append("Id", (this.getId() == null ? "NOT SET" : this.getId()))
            .append("Event", (this.getEvent() == null ? "NOT SET" : this.getEvent().getName()))
            .append("Attribute", (this.getAttribute() == null ? "NOT SET" : this.getAttribute().getName()))
            .append("EventValue", (this.getEvent() == null ? "NOT SET" : this.getEvent().getName()))
            .append("SequenceNumber", (this.getSequenceNumber() == null ? "NOT SET" : this.getSequenceNumber()))
            .append("Numeric Value", (this.getNumericValue() == null ? "NOT SET" : this.getNumericValue()))
            .append("Integer Value", (this.getIntegerValue() == null ? "NOT SET" : this.getIntegerValue()))
            .append("Text Value", (this.getTextValue() == null ? "NOT SET" : this.getTextValue()))
            .append("Units", (this.getUnits() == null ? "NOT SET" : this.getUnits().getAbbreviation()))
            .append("Notes", (this.getNotes() == null ? "NOT SET" : this.getNotes()))
            .append("Research Flag", (this.getResearchFlag() == null ? "NOT SET" : this.getResearchFlag().getName()))
            .append("Updated By", (this.getUpdatedBy() == null ? "NOT SET" : this.getUpdatedBy().getName()))
            .append("Update Date", (this.getUpdateDate() == null ? "NOT SET" : this.getUpdateDate().getTime())).toString();
    }


}
