# Supplementary material for: Ultra-Structure database design methodology for managing systems biology data and analyses
Source: BMC Bioinformatics. 2009 Aug 19;10:254. doi: 10.1186/1471-2105-10-254 (PMC2748085; doi:10.1186/1471-2105-10-254)
Supplement: Additional file 2 — Ultra-Structure Prototype. Distribution of prototype code. Instructions for use are contained inside. [file 1471-2105-10-254-S2.zip › core576/main/core576-core/src/main/java/edu/unc/giddings/core576/ruleform/ExistentialRuleform.java]

package edu.unc.giddings.core576.ruleform;

import java.util.Formattable;
import java.util.Formatter;
import org.apache.commons.lang.builder.EqualsBuilder;
import org.apache.commons.lang.builder.HashCodeBuilder;

/**
 * @author Christopher Maier
 *
 */
public abstract class ExistentialRuleform<E extends ExistentialRuleform<E>> extends Ruleform
        implements Formattable {

    /**************************** Instance Variables *****************************/
    private String name;
    private String description;
    /**
     * <p>
     * Indicates whether or not this entity should be "pinned", or prevented from being deleted from
     * the database because other software calls it explicitly.
     * </p>
     * <p>
     * It is initialized to <code>Boolean.FALSE</code> here in the code because the database
     * schema sets a default value of <code>false</code> and Hibernate seems to not be able to
     * handle that (I may be wrong about that, though).
     * </p>
     */
    private Boolean pinned = Boolean.FALSE; // TODO: Check to see if Hibernate can do default values

    /**************************** Getters & Setters ******************************/
    public String getDescription() {
        return this.description;
    }

    public void setDescription(String theDescription) {
        this.description = theDescription;
    }

    public String getName() {
        return this.name;
    }

    public void setName(String theName) {
        this.name = theName;
    }

    public Boolean getPinned() {
        return this.pinned;
    }

    public void setPinned(Boolean thePinned) {
        this.pinned = thePinned;
    }

    /**
     * Formats the name of this ExistentialRuleform, or prints <code>null</code> if no name is set.
     * 
     * {@inheritDoc}
     */
    public void formatTo(Formatter formatter, int flags, int width, int precision) {
        formatter.format(this.getName());
    }

    @Override
    public boolean equals(Object obj) {
         /*
        if (this == obj) {
            return true;
        }
        if (obj == null) {
            return false;
        }
        if (!(obj instanceof StatusCode)) {
            return false;
        }
        final StatusCode other = (StatusCode) obj;
        if (this.getName() == null) {
            if (other.getName() != null) {
                return false;
            }
        } else if (!this.getName().equals(other.getName())) {
            return false;
        }
        return true;
        */


        // for any object (by inference of class, that extends ExistentialRuleform) type, test to see if equal, then check id by name
        if (this.getClass().isInstance(obj)) {
            return new EqualsBuilder()
                            .append(this.getName(), ((ExistentialRuleform)obj).getName()).isEquals();
        }
        
        return false;
    }

    @Override
    public int hashCode() {
        /*
        final int PRIME = 31;
        int result = 1;
        result = PRIME * result + ((this.getName() == null) ? 0 : this.getName().hashCode());
        return result;
        */
        
        return new HashCodeBuilder()
                    .append(this.getName()).toHashCode();
    }
}
