# Supplementary material for: Ultra-Structure database design methodology for managing systems biology data and analyses
Source: BMC Bioinformatics. 2009 Aug 19;10:254. doi: 10.1186/1471-2105-10-254 (PMC2748085; doi:10.1186/1471-2105-10-254)
Supplement: Additional file 2 — Ultra-Structure Prototype. Distribution of prototype code. Instructions for use are contained inside. [file 1471-2105-10-254-S2.zip › core576/main/core576-core/src/main/java/edu/unc/giddings/core576/ruleform/Job.java]

package edu.unc.giddings.core576.ruleform;

import edu.unc.giddings.core576.dao.DAOFactory;
import java.util.HashSet;
import java.util.List;
import java.util.Set;
import org.apache.commons.lang.builder.EqualsBuilder;
import org.apache.commons.lang.builder.HashCodeBuilder;
import org.apache.commons.lang.builder.ToStringBuilder;

/**
 *
 * @author dcrensha
 * @author maier
 */
public class Job extends Ruleform {
    private Event event;
    private BioEntity bioEntity;
    private Resource assignTo;
    private StatusCode status;
    private Job parentJob;

    private Set<Job> _childJobs = new HashSet<Job>();
    private Set<Job> _activeOrTerminalSubJobs = new HashSet<Job>();
    
    // Named this way for field access
    private Set<StatusCode> nextStatusCodes = new HashSet<StatusCode>();

    private Set<JobChronology> _chronology = new HashSet<JobChronology>();

    private Set<JobAttribute> _attributes = new HashSet<JobAttribute>();

    public Resource getAssignTo() {
        return assignTo;
    }

    public void setAssignTo(Resource assignTo) {
        this.assignTo = assignTo;
    }

    public BioEntity getBioEntity() {
        return bioEntity;
    }

    public void setBioEntity(BioEntity bioEntity) {
        this.bioEntity = bioEntity;
    }

    public Event getEvent() {
        return event;
    }

    public void setEvent(Event event) {
        this.event = event;
    }

    public Job getParentJob() {
        return parentJob;
    }

    public void setParentJob(Job parentJob) {
        this.parentJob = parentJob;
    }

    public StatusCode getStatus() {
        return status;
    }

    public void setStatus(StatusCode status) {
        this.status = status;
    }

    public Set<Job> getChildJobs() {
        return _childJobs;
    }

    public void setChildJobs(Set<Job> children) {
        this._childJobs = children;
    }

    public Set<JobChronology> getChronology() {
        return this._chronology;
    }

    public void setChronology(Set<JobChronology> chronology) {
        this._chronology = chronology;
    }

    public Set<JobAttribute> getAttributes() {
        return this._attributes;
    }

    public void setAttributes(Set<JobAttribute> attributes) {
        this._attributes = attributes;
    }

    public void addAttribute( JobAttribute attribute ) {
        attribute.setJob( this );
        this._attributes.add( attribute );
    }


    public Boolean getActive(){
        /*
         * HACK AHOY!
         * 
         * Yeah, this is horrible, horrible, horrible.
         * Only thing is, there's a bug in Hibernate that prevents
         * an entity being mapped with formula-based properties
         * from also being used with native SQL queries.  We absolutely need
         * native SQL queries, so we're doing this to simulate
         * the formula-based queries.
         * 
         * http://opensource.atlassian.com/projects/hibernate/browse/HHH-2536
         *  which is a duplicate of
         * http://opensource.atlassian.com/projects/hibernate/browse/HHH-2225
         *
         * 
         * As soon as the bug gets fized, this implementation
         * goes AWAY!!
         */
        return DAOFactory.instance().getJobDAO().isJobActive(this);
    }
    
    public Boolean getTerminated(){
        /*
         * HACK AHOY!
         *
         * Yeah, this is horrible, horrible, horrible.
         * Only thing is, there's a bug in Hibernate that prevents
         * an entity being mapped with formula-based properties
         * from also being used with native SQL queries.  We absolutely need
         * native SQL queries, so we're doing this to simulate
         * the formula-based queries.
         *
         * http://opensource.atlassian.com/projects/hibernate/browse/HHH-2536
         *  which is a duplicate of
         * http://opensource.atlassian.com/projects/hibernate/browse/HHH-2225
         *
         *
         * As soon as the bug gets fized, this implementation
         * goes AWAY!!
         */
        return DAOFactory.instance().getJobDAO().isJobTerminated(this);
    }
    
    public Set<Job> getActiveOrTerminalSubJobs() {
        return this._activeOrTerminalSubJobs;
    }

    public void setActiveOrTerminalSubJobs(Set<Job> jobs) {
        this._activeOrTerminalSubJobs = jobs;
    }


    /**
     * Gets a list of the {@link StatusCode}s that this Job can legally be set to next.
     * This depends both on the Job's event and it's current status.
     *
     * This property should be considered read-only (that's why there's no setter),
     * and will change when the status of the job is changed.
     * This can only be done with the {@link edu.unc.giddings.core576.dao.JobDAO#changeJobStatus(edu.unc.giddings.core576.ruleform.Job, edu.unc.giddings.core576.ruleform.StatusCode, java.lang.String) } method.
     *
     * You have been informed.
     *
     * @return Set of {@link StatusCode}s that this Job can have as its next status.
     */
    public Set<StatusCode> getNextStatusCodes() {
        return this.nextStatusCodes;
    }

    @Override
    public boolean equals(Object obj) {
        if (this.getClass().isInstance(obj)) {
            Job other = (Job)obj;
            return new EqualsBuilder()
                            .append(this.getId(), other.getId()).isEquals();
        }

        return false;
    }

    @Override
    public int hashCode() {
        return new HashCodeBuilder()
                            .append(this.getId()).toHashCode();
    }

    @Override
    public String toString() {
        return new ToStringBuilder(this)
            .append("Id", (this.getId() == null ? "NOT SET" : this.getId()))
            .append("Event", (this.getEvent() == null ? "NOT SET" : this.getEvent().getName()))
            .append("BioEntity", (this.getBioEntity() == null ? "NOT SET" : this.getBioEntity().getName()))
            .append("AssignTo", (this.getAssignTo() == null ? "NOT SET" : this.getAssignTo().getName()))
            .append("StatusCode", (this.getStatus() == null ? "NOT SET" : this.getStatus().getName()))
            .append("Parent Job", (this.getParentJob() == null ? "NOT SET" : this.getParentJob().getId()))
            .append("Notes", (this.getNotes() == null ? "NOT SET" : this.getNotes()))
            .append("Research Flag", (this.getResearchFlag() == null ? "NOT SET" : this.getResearchFlag().getName()))
            .append("Updated By", (this.getUpdatedBy() == null ? "NOT SET" : this.getUpdatedBy().getName()))
            .append("Update Date", (this.getUpdateDate() == null ? "NOT SET" : this.getUpdateDate().getTime()))
            
            /*
             * Not putting these as part of the toString just yet... maybe when they're
             * not directly hooked up to a DAO....
             */ 
            //.append("is Active", this.getActive())
            //.append("is Terminated", this.getTerminated())
            .toString();
    }


}
