# Supplementary material for: Ultra-Structure database design methodology for managing systems biology data and analyses
Source: BMC Bioinformatics. 2009 Aug 19;10:254. doi: 10.1186/1471-2105-10-254 (PMC2748085; doi:10.1186/1471-2105-10-254)
Supplement: Additional file 2 — Ultra-Structure Prototype. Distribution of prototype code. Instructions for use are contained inside. [file 1471-2105-10-254-S2.zip › core576/main/core576-core/src/main/java/edu/unc/giddings/core576/ruleform/JobAttribute.java]

package edu.unc.giddings.core576.ruleform;

import org.apache.commons.lang.builder.EqualsBuilder;
import org.apache.commons.lang.builder.HashCodeBuilder;
import org.apache.commons.lang.builder.ToStringBuilder;

/**
 *
 * @author dcrensha
 */
public class JobAttribute extends Ruleform {
    private Job job;
    private EventAttributeType attribute;
    private Integer sequenceNumber;
    private BioEntity bioEntityValue;
    private Event eventValue;
    private String textValue;
    private Number numericValue;
    private Integer integerValue;
    private Unit units;

    public EventAttributeType getAttribute() {
        return attribute;
    }

    public void setAttribute(EventAttributeType attribute) {
        this.attribute = attribute;
    }

    public BioEntity getBioEntityValue() {
        return this.bioEntityValue;
    }

    public void setBioEntityValue(BioEntity bioEntityValue) {
        this.bioEntityValue = bioEntityValue;
    }

    public Event getEventValue() {
        return eventValue;
    }

    public void setEventValue(Event eventValue) {
        this.eventValue = eventValue;
    }

    public Integer getIntegerValue() {
        return integerValue;
    }

    public void setIntegerValue(Integer integerValue) {
        this.integerValue = integerValue;
    }

    public Job getJob() {
        return job;
    }

    public void setJob(Job job) {
        this.job = job;
    }

    public Number getNumericValue() {
        return numericValue;
    }

    public void setNumericValue(Number numericValue) {
        this.numericValue = numericValue;
    }

    public Integer getSequenceNumber() {
        return sequenceNumber;
    }

    public void setSequenceNumber(Integer sequenceNumber) {
        this.sequenceNumber = sequenceNumber;
    }

    public String getTextValue() {
        return textValue;
    }

    public void setTextValue(String textValue) {
        this.textValue = textValue;
    }

    public Unit getUnits() {
        return units;
    }

    public void setUnits(Unit units) {
        this.units = units;
    }

    /*UNIQUE: job, attribute, sequence_number*/

    @Override
    public boolean equals( Object obj ) {
        if (this.getClass().isInstance(obj)) {
            JobAttribute other = (JobAttribute)obj;
            return new EqualsBuilder()
                .append( this.getJob(), other.getJob() )
                .append( this.getAttribute(), other.getAttribute() )
                .append( this.getSequenceNumber(), other.getSequenceNumber() )
                .isEquals();
        }
        return false;
    }

    @Override
    public int hashCode() {
        return new HashCodeBuilder()
            .append( this.getJob() )
            .append( this.getAttribute() )
            .append( this.getSequenceNumber() )
            .toHashCode();
    }

    @Override
    public String toString() {
        return new ToStringBuilder(this)
            .append( "Id", this.getId() )
            .append( "Job", ( this.getJob() == null ? "NOT SET" : "\n\t" + this.getJob() + "\n" ))
            .append( "Attribute", ( this.getAttribute() == null ? "NOT SET" : this.getAttribute().getName() ))
            .append( "SequenceNumber", this.getSequenceNumber() )
            .append( "BioEntity", ( this.getBioEntityValue() == null ? "NOT SET" : this.getBioEntityValue().getName() ))
            .append( "EventValue", ( this.getEventValue() == null ? "NOT SET" : this.getEventValue().getName() ))
            .append( "TextValue", this.getTextValue() )
            .append( "NumericValue", this.getNumericValue() )
            .append( "IntegerValue", this.getIntegerValue() )
            .append( "Units", ( this.getUnits() == null ? "NOT SET" : this.getUnits().getAbbreviation() ))
            .append( "Notes", this.getNotes() )
            .append( "Research Flag", ( this.getResearchFlag() == null ? "NOT SET" : this.getResearchFlag().getName() ))
            .append( "Updated By", ( this.getUpdatedBy() == null ? "NOT SET" : this.getUpdatedBy().getName() ))
            .append( "Update Date", this.getUpdateDate() )
            .toString();
    }

}
