# Supplementary material for: Ultra-Structure database design methodology for managing systems biology data and analyses
Source: BMC Bioinformatics. 2009 Aug 19;10:254. doi: 10.1186/1471-2105-10-254 (PMC2748085; doi:10.1186/1471-2105-10-254)
Supplement: Additional file 2 — Ultra-Structure Prototype. Distribution of prototype code. Instructions for use are contained inside. [file 1471-2105-10-254-S2.zip › core576/main/core576-core/src/main/java/edu/unc/giddings/core576/ruleform/JobChronology.java]

package edu.unc.giddings.core576.ruleform;

import java.util.Date;
import org.apache.commons.lang.builder.EqualsBuilder;
import org.apache.commons.lang.builder.HashCodeBuilder;
import org.apache.commons.lang.builder.ToStringBuilder;

/**
 * @author maier
 */
public class JobChronology extends Ruleform {

    private Job _job;
    private Date _timeStamp;
    private StatusCode _status;

    public Job getJob() {
        return this._job;
    }

    public void setJob(Job job) {
        this._job = job;
    }

    public Date getTimeStamp() {
        return this._timeStamp;
    }

    public void setTimeStamp(Date timeStamp) {
        this._timeStamp = timeStamp;
    }

    public StatusCode getStatus() {
        return this._status;
    }

    public void setStatus(StatusCode status) {
        this._status = status;
    }


    @Override
    public boolean equals( Object obj ) {
        if ( this.getClass().isInstance( obj )) {
            JobChronology other = (JobChronology) obj;
            return new EqualsBuilder()
                .append( this.getJob(), other.getJob() )
                .append( this.getTimeStamp(), other.getTimeStamp() )
                .isEquals();
        }
        return false;
    }

    @Override
    public int hashCode() {
        return new HashCodeBuilder()
            .append( this.getJob() )
            .append( this.getTimeStamp() )
            .toHashCode();
    }

    @Override
    public String toString() {
        return new ToStringBuilder( this )
            .append("Id", this.getId() )
            .append("Job", ( this.getJob() == null ? "NOT SET" : this.getJob().getId() ))
            .append("TimeStamp", this.getTimeStamp() )
            .append("StatusCode", ( this.getStatus() == null ? "NOT SET" : this.getStatus().getName() ))
            .append("Notes", this.getNotes() )
            .append("Research Flag", ( this.getResearchFlag() == null ? "NOT SET" : this.getResearchFlag().getName() ))
            .append("Updated By", ( this.getUpdatedBy() == null ? "NOT SET" : this.getUpdatedBy().getName() ))
            .append("Update Date", this.getUpdateDate() )
            .toString();
    }


}
