# Supplementary material for: Ultra-Structure database design methodology for managing systems biology data and analyses
Source: BMC Bioinformatics. 2009 Aug 19;10:254. doi: 10.1186/1471-2105-10-254 (PMC2748085; doi:10.1186/1471-2105-10-254)
Supplement: Additional file 2 — Ultra-Structure Prototype. Distribution of prototype code. Instructions for use are contained inside. [file 1471-2105-10-254-S2.zip › core576/main/core576-core/src/main/java/edu/unc/giddings/core576/ruleform/Location.java]

package edu.unc.giddings.core576.ruleform;

import java.util.HashSet;
import java.util.List;
import java.util.Set;

import edu.unc.giddings.core576.dao.DAOFactory;

/**
 * @author Christopher Maier
 *
 */
public class Location extends ExistentialRuleform<Location> {
    
    /**************************** Instance Variables *****************************/
    
    private LocationContext context;
        
    private Set<LocationAttribute> attributes = new HashSet<LocationAttribute>();
    private Set<BioEntityLocation> bioEntities = new HashSet<BioEntityLocation>();
    
    /******************************** Constructors *******************************/

    public Location(){}
    
    public Location(String theName){
        this.setName(theName);
    }
    
    /**************************** Getters & Setters ******************************/
    
    public LocationContext getContext() { return this.context; }
    public void setContext(LocationContext theContext) { this.context = theContext;    }
    
    public Set<LocationAttribute> getAttributes(){ return this.attributes; }
    public void setAttributes(Set<LocationAttribute> theAttributes){ this.attributes = theAttributes; }
    
    public Set<BioEntityLocation> getBioEntities(){ return this.bioEntities; }
    public void setBioEntities(Set<BioEntityLocation> theBioEntities){ this.bioEntities = theBioEntities; }

    
    
    /******************** Convenience Methods *******************************/
    
    
    public void addAttribute(LocationAttribute theAttribute){
        theAttribute.setLocation(this);
        this.attributes.add(theAttribute);
    }
    
    public void addBioEntity(BioEntityLocation theBioEntity){
        theBioEntity.setLocation(this);
        this.bioEntities.add(theBioEntity);
    }
    
    /**************************** Superclass Methods *****************************/
    
    @Override
    public String toString() {
        String format = "Location %s[Name='%s' Description='%s' Context='%s' Notes='%s' ResearchFlag='%s' Pinned?='%s' UpdatedBy='%s' UpdateDate='%s']";
        return String.format( format,
                this.getId(),
                this.getName(),
                this.getDescription(),
                this.getContext(),
                this.getNotes(),
                this.getResearchFlag(),
                this.getPinned(),
                this.getUpdatedBy(),
                this.getUpdateDate()
        );
    }
    
    @Override
    final public int hashCode() {
        final int PRIME = 31;
        int result = 1;
        result = PRIME * result + ((this.getName() == null) ? 0 : this.getName().hashCode());
        return result;
    }
    
    @Override
    final public boolean equals(Object obj) {
        if (this == obj)
            return true;
        if (obj == null)
            return false;
        if (!(obj instanceof Location))
            return false;
        final Location other = (Location) obj;
        if (this.getName() == null) {
            if (other.getName() != null)
                return false;
        } else if (!this.getName().equals(other.getName()))
            return false;
        return true;
    }
}
