# Supplementary material for: Ultra-Structure database design methodology for managing systems biology data and analyses
Source: BMC Bioinformatics. 2009 Aug 19;10:254. doi: 10.1186/1471-2105-10-254 (PMC2748085; doi:10.1186/1471-2105-10-254)
Supplement: Additional file 2 — Ultra-Structure Prototype. Distribution of prototype code. Instructions for use are contained inside. [file 1471-2105-10-254-S2.zip › core576/main/core576-core/src/main/java/edu/unc/giddings/core576/ruleform/LocationAttribute.java]

package edu.unc.giddings.core576.ruleform;

/**
 * @author Christopher Maier
 *
 */
public class LocationAttribute extends Ruleform {
    
    //******************* Instance Variables ******************************//
    
    private Location location;
    private Attribute attribute;
    private BioEntity bioEntityValue;
    private String textValue;
    private Integer integerValue;
    private Resource resourceValue;
    
    //******************* Constructors ******************************//
    
    public LocationAttribute(){}
    
    //******************* Getters & Setters ******************************//
    
    public Location getLocation() { return this.location; }
    public void setLocation(Location theLocation) { this.location = theLocation; }
    
    public Attribute getAttribute() { return this.attribute; }
    public void setAttribute(Attribute theAttribute) { this.attribute = theAttribute; }

    public BioEntity getBioEntityValue() { return this.bioEntityValue; }
    public void setBioEntityValue(BioEntity theBioEntityValue) { this.bioEntityValue = theBioEntityValue; }

    public Integer getIntegerValue() { return this.integerValue; }
    public void setIntegerValue(Integer theIntegerValue) { this.integerValue = theIntegerValue; }

    public String getTextValue() { return this.textValue; }
    public void setTextValue(String theTextValue) {    this.textValue = theTextValue; }

    public Resource getResourceValue() { return this.resourceValue; }
    public void setResourceValue(Resource theResourceValue) { this.resourceValue = theResourceValue; }

    
    //******************* Overridden Methods ******************************//
    
    @Override
    final public int hashCode() {
        final int PRIME = 31;
        int result = 1;
        result = PRIME * result + ((this.getLocation() == null) ? 0 : this.getLocation().hashCode());
        result = PRIME * result + ((this.getAttribute() == null) ? 0 : this.getAttribute().hashCode());
        return result;
    }
    
    @Override
    final public boolean equals(Object obj) {
        if (this == obj)
            return true;
        if (obj == null)
            return false;
        if (!(obj instanceof LocationAttribute))
            return false;
        final LocationAttribute other = (LocationAttribute) obj;
        if (this.getLocation() == null) {
            if (other.getLocation() != null)
                return false;
        } else if (!this.getLocation().equals(other.getLocation()))
            return false;
        if (this.getAttribute() == null) {
            if (other.getAttribute() != null)
                return false;
        } else if (!this.getAttribute().equals(other.getAttribute()))
            return false;
        return true;
    }
        
    @Override
    public String toString() {
        return new StringBuffer()
            .append("LocationAttribute " + this.getId() + "[")
            .append("Location = '" + (this.getLocation() == null ? "NOT SET" : this.getLocation().getName()) + "' ")
            .append("Attribute = '" + (this.getAttribute() == null ? "NOT SET" : this.getAttribute().getName()) + "' ")
            .append("BioEntity Value = '" + (this.getBioEntityValue() == null ? "NOT SET" : this.getBioEntityValue().getName()) + "' ")
            .append("Resource Value = '" + (this.getResourceValue() == null ? "NOT SET" : this.getResourceValue().getName()) + "' ")
            .append("Text Value = '" + this.getTextValue() + "' ")
            .append("Integer Value = '" + this.getIntegerValue() + "' ")
            .append("Notes = '" + this.getNotes() + "' ")
            .append("Research Flag = '" + (this.getResearchFlag() == null ? "NOT SET" : this.getResearchFlag().getName()) + "' ")
            .append("Updated By = '" + (this.getUpdatedBy() == null ? "NOT SET" : this.getUpdatedBy().getName()) + "' ")
            .append("Update Date = '" + this.getUpdateDate() + "' ")
            .append("]")
            .toString();
    }
    
}
