# Supplementary material for: Ultra-Structure database design methodology for managing systems biology data and analyses
Source: BMC Bioinformatics. 2009 Aug 19;10:254. doi: 10.1186/1471-2105-10-254 (PMC2748085; doi:10.1186/1471-2105-10-254)
Supplement: Additional file 2 — Ultra-Structure Prototype. Distribution of prototype code. Instructions for use are contained inside. [file 1471-2105-10-254-S2.zip › core576/main/core576-core/src/main/java/edu/unc/giddings/core576/ruleform/LocationContext.java]

package edu.unc.giddings.core576.ruleform;

import java.util.ArrayList;
import java.util.HashSet;
import java.util.List;
import java.util.Set;

/**
 * @author Christopher Maier
 *
 */
public class LocationContext extends ExistentialRuleform<LocationContext> {

    //******************* Instance Variables ******************************//
        
    private List<LocationContextAttribute> attributes = new ArrayList<LocationContextAttribute>();
//    private Set<LocationContextAttribute> attributes = new HashSet<LocationContextAttribute>();
    
    //******************************* Constructors ******************************//
    
    public LocationContext() {}
    
    //*********************** Getters & Setters *********************************//
    
    public List<LocationContextAttribute> getAttributes(){
        return this.attributes;
    }
    public void setAttributes(List<LocationContextAttribute> theAttributes){
        this.attributes = theAttributes;
    }
    
//    public Set<LocationContextAttribute> getAttributes(){
//        return this.attributes;
//    }
//    public void setAttributes(Set<LocationContextAttribute> theAttributes){
//        this.attributes = theAttributes;
//    }

    //********************** Convenience Methods ********************************//
    
    /**
     * Adds a rule defining the internal structure of this LocationContext.
     * The passed LocationContextAttribute rule will have its context
     * property set to <code>this</code> to ensure consistency. The rule is
     * appended to the end of the list, and its sequenceNumber property is set
     * accordingly.
     * 
     * @param attribute
     *            the LocationContextAttribute rule to be added to this
     *            LocationContext's list of attribute rules
     */
    public void addAttribute( LocationContextAttribute attribute ) {
        attribute.setContext( this );
        attribute.setSequenceNumber( this.attributes.size() + 1 );
        this.attributes.add( attribute );
    }
    
    //*************************** Superclass Methods ****************************//
    
    @Override
    public String toString() {
        String format = "LocationContext %s[Name='%s' Description='%s' Notes='%s' ResearchFlag='%s' Pinned?='%s' UpdatedBy='%s' UpdateDate='%s']";
        return String.format( format,
                this.getId(),
                this.getName(),
                this.getDescription(),
                this.getNotes(),
                this.getResearchFlag(),
                this.getPinned(),
                this.getUpdatedBy(),
                this.getUpdateDate()
        );
    }

    @Override
    final public int hashCode() {
        final int PRIME = 31;
        int result = 1;
        result = PRIME * result + ((this.getName() == null) ? 0 : this.getName().hashCode());
        return result;
    }
    
    @Override
    final public boolean equals(Object obj) {
        if (this == obj)
            return true;
        if (obj == null)
            return false;
        if (!(obj instanceof LocationContext))
            return false;
        final LocationContext other = (LocationContext) obj;
        if (this.getName() == null) {
            if (other.getName() != null)
                return false;
        } else if (!this.getName().equals(other.getName()))
            return false;
        return true;
    }

    
}
