# Supplementary material for: Ultra-Structure database design methodology for managing systems biology data and analyses
Source: BMC Bioinformatics. 2009 Aug 19;10:254. doi: 10.1186/1471-2105-10-254 (PMC2748085; doi:10.1186/1471-2105-10-254)
Supplement: Additional file 2 — Ultra-Structure Prototype. Distribution of prototype code. Instructions for use are contained inside. [file 1471-2105-10-254-S2.zip › core576/main/core576-core/src/main/java/edu/unc/giddings/core576/ruleform/LocationContextAttribute.java]

package edu.unc.giddings.core576.ruleform;

/**
 * @author Christopher Maier
 */
public class LocationContextAttribute extends Ruleform{
    
    //******************* Instance Variables ******************************//
    
    private LocationContext context;
    private Integer sequenceNumber;
    private Attribute attribute;
    private Boolean required;
    
    //*************************** Constructors **********************************//
    
    public LocationContextAttribute(){}
    
    //*********************** Getters & Setters *********************************//
    
    public LocationContext getContext() { return this.context; }
    public void setContext(LocationContext context) { this.context = context; }

    public Integer getSequenceNumber() { return this.sequenceNumber; }
    public void setSequenceNumber(Integer sequenceNumber) { this.sequenceNumber = sequenceNumber; }

    public Attribute getAttribute() { return this.attribute; }
    public void setAttribute(Attribute attribute) {    this.attribute = attribute;    }

    public Boolean getRequired() { return this.required;    }
    public void setRequired(Boolean required) {    this.required = required; }    
    
    //*************************** Superclass Methods ****************************//
    
    
    
    
    @Override
    public String toString() {
        return new StringBuffer()
            .append("LocationContext Attribute " + this.getId() + "[")
            .append("Context = '" + (this.getContext() == null ? "NOT SET" : this.getContext().getName()) + "' ")
            .append("Sequence Number = '" + this.getSequenceNumber() + "' ")
            .append("Attribute = '" + (this.getAttribute() == null ? "NOT SET" : this.getAttribute().getName()) + "' ")
            .append("Required? = '" + this.getRequired() + "' ")
            .append("Notes = '" + this.getNotes() + "' ")
            .append("Research Flag = '" + (this.getResearchFlag() == null ? "NOT SET" : this.getResearchFlag().getName()) + "' ")
            .append("Updated By = '" + (this.getUpdatedBy() == null ? "NOT SET" : this.getUpdatedBy().getName()) + "' ")
            .append("Update Date = '" + this.getUpdateDate() + "' ")
            .append("]")
            .toString();
    }

    @Override
    public int hashCode() {
        final int prime = 31;
        int result = super.hashCode();
        result = prime * result + ((this.context == null) ? 0 : this.context.hashCode());
        result = prime * result
                + ((this.sequenceNumber == null) ? 0 : this.sequenceNumber.hashCode());
        return result;
    }
    
    @Override
    public boolean equals(Object obj) {
        if (this == obj)
            return true;
        if (!(obj instanceof LocationContextAttribute))
            return false;
        final LocationContextAttribute other = (LocationContextAttribute) obj;
        if (this.context == null) {
            if (other.getContext() != null)
                return false;
        } else if (!this.context.equals(other.getContext()))
            return false;
        if (this.sequenceNumber == null) {
            if (other.getSequenceNumber() != null)
                return false;
        } else if (!this.sequenceNumber.equals(other.getSequenceNumber()))
            return false;
        return true;
    }
}
