# Supplementary material for: Ultra-Structure database design methodology for managing systems biology data and analyses
Source: BMC Bioinformatics. 2009 Aug 19;10:254. doi: 10.1186/1471-2105-10-254 (PMC2748085; doi:10.1186/1471-2105-10-254)
Supplement: Additional file 2 — Ultra-Structure Prototype. Distribution of prototype code. Instructions for use are contained inside. [file 1471-2105-10-254-S2.zip › core576/main/core576-core/src/main/java/edu/unc/giddings/core576/ruleform/LocationMetaRule.java]

package edu.unc.giddings.core576.ruleform;

/**
 * @author Christopher Maier
 * @version $Revision$
 *
 */
public class LocationMetaRule extends Ruleform {
    
    //******************* Instance Variables ******************************//
    
    /**
     * The LocationContext to which this meta rule applies.
     */
    private LocationContext context;
    
    /**
     * All LocationMetaRules are ordered within the set of meta rules that share the same factors.
     */
    private Integer sequenceNumber;
    
    /**
     * 
     */
    private Attribute attributeMask;
    
    //******************* Constructors ******************************//
    
    /**
     * Overridden default constructor.  Doesn't do anything.
     */
    public LocationMetaRule() { }
    
    //******************* Getters & Setters ******************************//
    
    public LocationContext getContext() { return this.context; }
    public void setContext(LocationContext theContext) { this.context = theContext; }

    public Integer getSequenceNumber() { return this.sequenceNumber; }
    public void setSequenceNumber(Integer theSequenceNumber) {
        this.sequenceNumber = theSequenceNumber; 
    }

    public Attribute getAttributeMask() { return this.attributeMask; }
    public void setAttributeMask(Attribute theAttributeMask) {
        this.attributeMask = theAttributeMask;
    }
    
    //******************* Overridden Methods ******************************//
    
    /**
     * {@inheritDoc}
     */
    @Override
    public int hashCode() {
        final int prime = 31;
        int result = 1;
        result = prime * result + ((this.context == null) ? 0 : this.context.hashCode());
        result = prime * result
                + ((this.sequenceNumber == null) ? 0 : this.sequenceNumber.hashCode());
        return result;
    }

    /**
     * {@inheritDoc}
     */
    @Override
    public boolean equals(Object obj) {
        if (this == obj) {
            return true;
        }
        if (!super.equals( obj)) {
            return false;
        }
        if (!(obj instanceof LocationMetaRule)) {
            return false;
        }
        final LocationMetaRule other = (LocationMetaRule) obj;
        if (this.context == null) {
            if (other.getContext() != null) {
                return false;
            }
        }
        else if (!this.context.equals( other.getContext())) {
            return false;
        }
        if (this.sequenceNumber == null) {
            if (other.getSequenceNumber() != null) {
                return false;
            }
        }
        else if (!this.sequenceNumber.equals( other.getSequenceNumber())) {
            return false;
        }
        return true;
    }

    /**
     * {@inheritDoc}
     */
    @Override
    public String toString() {
        return new StringBuffer()
            .append( "LocationMetaRule " + this.getId() + "[")
            .append( "LocationContext = '" + (this.getContext() == null ? "NOT SET" : this.getContext().getName()) + "' ")
            .append( "SequenceNumber = '" + this.getSequenceNumber() + "' ")
            .append( "Attribute Mask = '" + (this.getAttributeMask() == null ? "NOT SET" : this.getAttributeMask().getName()) + "' ")
            .append( "Notes = '" + this.getNotes() + "' ")
            .append( "Research Flag = '" + (this.getResearchFlag() == null ? "NOT SET" : this.getResearchFlag().getName()) + "' ")
            .append( "Updated By = '" + (this.getUpdatedBy() == null ? "NOT SET" : this.getUpdatedBy().getName()) + "' ")
            .append( "Update Date = '" + this.getUpdateDate() + "' ")
            .append( "]")
            .toString();
    }
}
