# Supplementary material for: Ultra-Structure database design methodology for managing systems biology data and analyses
Source: BMC Bioinformatics. 2009 Aug 19;10:254. doi: 10.1186/1471-2105-10-254 (PMC2748085; doi:10.1186/1471-2105-10-254)
Supplement: Additional file 2 — Ultra-Structure Prototype. Distribution of prototype code. Instructions for use are contained inside. [file 1471-2105-10-254-S2.zip › core576/main/core576-core/src/main/java/edu/unc/giddings/core576/ruleform/LocationRelationship.java]

package edu.unc.giddings.core576.ruleform;

/**
 * @author Christopher Maier
 *
 */
public class LocationRelationship extends Ruleform {
    
    //******************* Instance Variables ******************************//
    
    public LocationContext context;
    public Relationship relationship;
    public LocationContext targetContext;
    public BioEntity mappedBioEntityValue;
    public Integer sequenceNumber;
    public Attribute locationOneAttribute;
    public Relationship attributeRelationship;
    public Attribute locationTwoAttribute;
    
    //******************* Constructors ******************************//
    
    public LocationRelationship(){}
    
    //******************* Getters & Setters ******************************//
    
    public LocationContext getContext() { return this.context; }
    public void setContext(LocationContext context) { this.context = context; }

    public Relationship getRelationship() { return this.relationship; }
    public void setRelationship(Relationship relationship) { this.relationship = relationship; }

    public LocationContext getTargetContext() {    return this.targetContext; }
    public void setTargetContext(LocationContext targetContext) { this.targetContext = targetContext; }

    public BioEntity getMappedBioEntityValue() { return this.mappedBioEntityValue; }
    public void setMappedBioEntityValue(BioEntity mappedBioEntityValue) {
        this.mappedBioEntityValue = mappedBioEntityValue;
    }

    public Integer getSequenceNumber() { return this.sequenceNumber; }
    public void setSequenceNumber(Integer sequenceNumber) {    
        this.sequenceNumber = sequenceNumber; 
    }

    public Attribute getLocationOneAttribute() { return this.locationOneAttribute; }
    public void setLocationOneAttribute(Attribute locationOneAttribute) {
        this.locationOneAttribute = locationOneAttribute;
    }

    public Relationship getAttributeRelationship() { return this.attributeRelationship; }
    public void setAttributeRelationship(Relationship attributeRelationship) {
        this.attributeRelationship = attributeRelationship;
    }

    public Attribute getLocationTwoAttribute() { return this.locationTwoAttribute; }
    public void setLocationTwoAttribute(Attribute locationTwoAttribute) {
        this.locationTwoAttribute = locationTwoAttribute;
    }
    
    //******************* Overridden Methods ******************************//
    
    @Override
    public int hashCode() {
        final int prime = 31;
        int result = 1;
        result = prime * result + ((this.context == null) ? 0 : this.context.hashCode());
        result = prime
                * result
                + ((this.mappedBioEntityValue == null) ? 0 : this.mappedBioEntityValue
                        .hashCode());
        result = prime * result
                + ((this.relationship == null) ? 0 : this.relationship.hashCode());
        result = prime * result
                + ((this.sequenceNumber == null) ? 0 : this.sequenceNumber.hashCode());
        result = prime * result
                + ((this.targetContext == null) ? 0 : this.targetContext.hashCode());
        return result;
    }

    @Override
    public boolean equals(Object obj) {
        if (this == obj)
            return true;
        if (!super.equals(obj))
            return false;
        if (!(obj instanceof LocationRelationship))
            return false;
        final LocationRelationship other = (LocationRelationship) obj;
        if (this.context == null) {
            if (other.getContext() != null)
                return false;
        } else if (!this.context.equals(other.getContext()))
            return false;
        if (this.mappedBioEntityValue == null) {
            if (other.getMappedBioEntityValue() != null)
                return false;
        } else if (!this.mappedBioEntityValue.equals(other.getMappedBioEntityValue()))
            return false;
        if (this.relationship == null) {
            if (other.getRelationship() != null)
                return false;
        } else if (!this.relationship.equals(other.getRelationship()))
            return false;
        if (this.sequenceNumber == null) {
            if (other.getSequenceNumber() != null)
                return false;
        } else if (!this.sequenceNumber.equals(other.getSequenceNumber()))
            return false;
        if (this.targetContext == null) {
            if (other.getTargetContext() != null)
                return false;
        } else if (!this.targetContext.equals(other.getTargetContext()))
            return false;
        return true;
    }
    
    @Override
    public String toString() {
        return new StringBuffer()
            .append("LocationRelationship " + this.getId() + "[")
            
            .append("LocationContext = '" + (this.getContext() == null ? "NOT SET" : this.getContext().getName()) + "' ")
            .append("Relationship = '" + (this.getRelationship() == null ? "NOT SET" : this.getRelationship().getName()) + "' ")
            .append("TargetContext = '" + (this.getTargetContext() == null ? "NOT SET" : this.getTargetContext().getName()) + "' ")
            .append("Mapped BioEntity Value = '" + (this.getMappedBioEntityValue() == null ? "NOT SET" : this.getMappedBioEntityValue().getName()) + "' ")
            .append("SequenceNumber = '" + this.getSequenceNumber() + "' ")                        
            
            .append("Location 1 Attribute = '" + (this.getLocationOneAttribute() == null ? "NOT SET" : this.getLocationOneAttribute().getName()) + "' ")
            .append("Attribute Relationship = '" + (this.getAttributeRelationship() == null ? "NOT SET" : this.getAttributeRelationship().getName()) + "' ")
            .append("Location 2 Attribute = '" + (this.getLocationTwoAttribute() == null ? "NOT SET" : this.getLocationTwoAttribute().getName()) + "' ")
            
            .append("Notes = '" + this.getNotes() + "' ")
            .append("Research Flag = '" + (this.getResearchFlag() == null ? "NOT SET" : this.getResearchFlag().getName()) + "' ")
            .append("Updated By = '" + (this.getUpdatedBy() == null ? "NOT SET" : this.getUpdatedBy().getName()) + "' ")
            .append("Update Date = '" + this.getUpdateDate() + "' ")
            .append("]")
            .toString();
    }
    
}
