# Supplementary material for: Ultra-Structure database design methodology for managing systems biology data and analyses
Source: BMC Bioinformatics. 2009 Aug 19;10:254. doi: 10.1186/1471-2105-10-254 (PMC2748085; doi:10.1186/1471-2105-10-254)
Supplement: Additional file 2 — Ultra-Structure Prototype. Distribution of prototype code. Instructions for use are contained inside. [file 1471-2105-10-254-S2.zip › core576/main/core576-core/src/main/java/edu/unc/giddings/core576/ruleform/MetaProtocol.java]

/*
 * To change this template, choose Tools | Templates
 * and open the template in the editor.
 */
package edu.unc.giddings.core576.ruleform;

import org.apache.commons.lang.builder.EqualsBuilder;
import org.apache.commons.lang.builder.HashCodeBuilder;
import org.apache.commons.lang.builder.ToStringBuilder;

/**
 *
 * @author dcrensha
 */
public class MetaProtocol extends Ruleform {
    private Event event;
    private Integer sequenceNumber;
    private Resource bioentity1Resource;
    private BioEntityAttributeType bioentity1MappingAttrbute;
    private Resource bioentity2Resource;
    private BioEntityAttributeType bioentity2MappingAttrbute;
    private EventAttributeType jobMappingAttribute;

    public BioEntityAttributeType getBioentity1MappingAttrbute() {
        return bioentity1MappingAttrbute;
    }

    public void setBioentity1MappingAttrbute(BioEntityAttributeType bioentity1MappingAttrbute) {
        this.bioentity1MappingAttrbute = bioentity1MappingAttrbute;
    }

    public Resource getBioentity1Resource() {
        return bioentity1Resource;
    }

    public void setBioentity1Resource(Resource bioentity1Resource) {
        this.bioentity1Resource = bioentity1Resource;
    }

    public BioEntityAttributeType getBioentity2MappingAttrbute() {
        return bioentity2MappingAttrbute;
    }

    public void setBioentity2MappingAttrbute(BioEntityAttributeType bioentity2MappingAttrbute) {
        this.bioentity2MappingAttrbute = bioentity2MappingAttrbute;
    }

    public Resource getBioentity2Resource() {
        return bioentity2Resource;
    }

    public void setBioentity2Resource(Resource bioentity2Resource) {
        this.bioentity2Resource = bioentity2Resource;
    }

    public Event getEvent() {
        return event;
    }

    public void setEvent(Event event) {
        this.event = event;
    }

    public EventAttributeType getJobMappingAttribute() {
        return jobMappingAttribute;
    }

    public void setJobMappingAttribute(EventAttributeType jobMappingAttribute) {
        this.jobMappingAttribute = jobMappingAttribute;
    }

    public Integer getSequenceNumber() {
        return sequenceNumber;
    }

    public void setSequenceNumber(Integer sequenceNumber) {
        this.sequenceNumber = sequenceNumber;
    }

    /*UNIQUE: event, sequence_number*/

    @Override
    public boolean equals(Object obj) {
        if (this.getClass().isInstance(obj)) {
            MetaProtocol other = (MetaProtocol)obj;
            return new EqualsBuilder()
                            .append(this.getEvent(), other.getEvent())
                            .append(this.getSequenceNumber(), other.getSequenceNumber()).isEquals();
        }

        return false;
    }

    @Override
    public int hashCode() {
        return new HashCodeBuilder()
                            .append(this.getEvent())
                            .append(this.getSequenceNumber()).toHashCode();
    }

    @Override
    public String toString() {
        return new ToStringBuilder(this)
            .append("Id", (this.getId() == null ? "NOT SET" : this.getId()))
            .append("Event", (this.getEvent() == null ? "NOT SET" : this.getEvent().getName()))
            .append("SequenceNumber", (this.getSequenceNumber() == null ? "NOT SET" : this.getSequenceNumber()))
            .append("BioEtity 1 Resource", (this.getBioentity1Resource() == null ? "NOT SET" : this.getBioentity1Resource().getName()))
            .append("BioEtity 1 Mapping Attribute", (this.getBioentity1MappingAttrbute() == null ? "NOT SET" : this.getBioentity1MappingAttrbute().getName()))
            .append("BioEtity 2 Resource", (this.getBioentity2Resource() == null ? "NOT SET" : this.getBioentity2Resource().getName()))
            .append("BioEtity 2 Mapping Attribute", (this.getBioentity2MappingAttrbute() == null ? "NOT SET" : this.getBioentity2MappingAttrbute().getName()))
            .append("Job Mapping Attribute", (this.getJobMappingAttribute() == null ? "NOT SET" : this.getJobMappingAttribute().getName()))
            .append("Notes", (this.getNotes() == null ? "NOT SET" : this.getNotes()))
            .append("Research Flag", (this.getResearchFlag() == null ? "NOT SET" : this.getResearchFlag().getName()))
            .append("Updated By", (this.getUpdatedBy() == null ? "NOT SET" : this.getUpdatedBy().getName()))
            .append("Update Date", (this.getUpdateDate() == null ? "NOT SET" : this.getUpdateDate().getTime())).toString();
    }


}
