# Supplementary material for: Ultra-Structure database design methodology for managing systems biology data and analyses
Source: BMC Bioinformatics. 2009 Aug 19;10:254. doi: 10.1186/1471-2105-10-254 (PMC2748085; doi:10.1186/1471-2105-10-254)
Supplement: Additional file 2 — Ultra-Structure Prototype. Distribution of prototype code. Instructions for use are contained inside. [file 1471-2105-10-254-S2.zip › core576/main/core576-core/src/main/java/edu/unc/giddings/core576/ruleform/NameSearchResult.java]

package edu.unc.giddings.core576.ruleform;

/**
 * Convenience class for returning results from ExistentialRuleformDAO.nameSearch.
 * 
 * Fields are all public, and no getters and setters because that's all we really need at this point.
 * Tools that interact with this class (namely Hibernate and FlexJSON) can manipulate fields directly.
 * The fields mirror information returned by the database procedure "existential_name_search".
 *
 * @author maier
 */
public class NameSearchResult {

    public Long id;
    public String name;
    public String description;

    public NameSearchResult(){ }

}
