# Supplementary material for: Ultra-Structure database design methodology for managing systems biology data and analyses
Source: BMC Bioinformatics. 2009 Aug 19;10:254. doi: 10.1186/1471-2105-10-254 (PMC2748085; doi:10.1186/1471-2105-10-254)
Supplement: Additional file 2 — Ultra-Structure Prototype. Distribution of prototype code. Instructions for use are contained inside. [file 1471-2105-10-254-S2.zip › core576/main/core576-core/src/main/java/edu/unc/giddings/core576/ruleform/NetworkEnabled.java]

package edu.unc.giddings.core576.ruleform;

import java.util.List;
import java.util.Set;

/**
 * @author Christopher Maier
 */
public interface NetworkEnabled<
    E extends ExistentialRuleform<E>,
    N extends NetworkRuleform<E, N>
>{
    
    //*********************** Getters & Setters *********************************//
    
    /**
     * @return all Network rules in which this entity appears as the "child".
     */
    public Set<N> getNetworkByChild();

    public void setNetworkByChild(Set<N> theNetworkByChild);

    /**
     * @return all Network rules in which this entity appears as the "parent".
     */
    public Set<N> getNetworkByParent();

    public void setNetworkByParent(Set<N> theNetworkByParent);

    /*
     * This is to overcome a shortcoming in the current Hibernate mapping capabilities. Ideally we
     * would like to specify this collection as a mapping in the hbm.xml file but you can't order on
     * joined properties, and can't select based on joined properties either (as far as I know).
     * This is ugly, and couples this class the persistence layer, but it gets the job done.
     */
    public List<N> getImmediateChildren();
    
    //********************* Convenience Methods *********************************//
    
    @SuppressWarnings("unchecked")
    public void addParentRelationship(N relationship);
    
    @SuppressWarnings("unchecked")
    public void addChildRelationship(N relationship);
    
}
