# Supplementary material for: Ultra-Structure database design methodology for managing systems biology data and analyses
Source: BMC Bioinformatics. 2009 Aug 19;10:254. doi: 10.1186/1471-2105-10-254 (PMC2748085; doi:10.1186/1471-2105-10-254)
Supplement: Additional file 2 — Ultra-Structure Prototype. Distribution of prototype code. Instructions for use are contained inside. [file 1471-2105-10-254-S2.zip › core576/main/core576-core/src/main/java/edu/unc/giddings/core576/ruleform/NetworkRuleform.java]

package edu.unc.giddings.core576.ruleform;

/**
 * @author Christopher Maier
 *
 */
public abstract class NetworkRuleform<
    E extends ExistentialRuleform<E>,
    N extends NetworkRuleform<E, N>
> extends Ruleform {

    //*************************** Instance Variables ****************************//
    
    private E parent;
    private Relationship relationship;
    private E child;
    private Integer distance;
    private Integer order;
    
    //*************************** Getters & Setters *****************************//
    
    public E getChild() { return this.child; }
    public void setChild(E theChild) { this.child = theChild; }
    
    public Integer getDistance(){ return this.distance;    }
    public void setDistance(Integer theDistance){ this.distance = theDistance; }
    
    public E getParent() { return this.parent; }
    public void setParent(E theParent) { this.parent = theParent; }
    
    public Relationship getRelationship() { return this.relationship; }
    public void setRelationship(Relationship theRelationship) {    this.relationship = theRelationship; }
    
    public Integer getOrder() { return this.order; }
    public void setOrder(Integer order) { this.order = order; }    
}
