# Supplementary material for: Ultra-Structure database design methodology for managing systems biology data and analyses
Source: BMC Bioinformatics. 2009 Aug 19;10:254. doi: 10.1186/1471-2105-10-254 (PMC2748085; doi:10.1186/1471-2105-10-254)
Supplement: Additional file 2 — Ultra-Structure Prototype. Distribution of prototype code. Instructions for use are contained inside. [file 1471-2105-10-254-S2.zip › core576/main/core576-core/src/main/java/edu/unc/giddings/core576/ruleform/PinnedEntities.java]

package edu.unc.giddings.core576.ruleform;

/**
 * <p>
 * Collects constants representing the names of "pinned" Existential Entities.
 * An entity is "pinned" if it's name is referenced explicitly somewhere in code.
 * Thus, it cannot be changed in the database without first making sure that all
 * references in the code are changed.  This class helps simplify this procedure
 * by collecting the names of all pinned entities in one place.  Names are then 
 * referred to in code symbolically.
 * </p>
 * 
 * @author maier
 *
 */
public class PinnedEntities {

    public static final String MZ_ATTRIBUTE = "m/z";
    public static final String INTENSITY_ATTRIBUTE = "Intensity";
    public static final String CHARGE_ATTRIBUTE = "Charge";
    public static final String SEQUENCE_TAG_SCORE_ATTRIBUTE = "GFS Sequence Tag Score";
    public static final String HMM_SCORE_ATTRIBUTE = "GFS HMM Score";
    public static final String HMM_SCORE_EXPECTATION_VALUE_ATTRIBUTE = "GFS HMM Score Expectation Value";
    public static final String SEQUENCE_TAG_ATTRIBUTE = "Sequence Tag";
    public static final String AMINO_ACID_SEQUENCE_ATTRIBUTE = "Amino Acid Sequence";
    public static final String AMINO_TERMINAL_MASS_ATTRIBUTE = "Amino-Terminal Mass";
    public static final String CARBOXY_TERMINAL_MASS_ATTRIBUTE = "Carboxy-Terminal Mass";
    
    public static final String TAG_START_ATTRIBUTE = "Start";
    public static final String TAG_STOP_ATTRIBUTE = "Stop";
    public static final String STRAND_ATTRIBUTE = "Strand";
    public static final String START_ATTRIBUTE = "Start";
    public static final String STOP_ATTRIBUTE = "Stop";
    
    
    public static final String PKL_FILE_GROUP_RESOURCE = "PKL Mass List File";
    public static final String DTA_FILE_GROUP_RESOURCE = "DTA Mass List File";
    
    public static final String CORE576_RESOURCE = "CoRE576";
    public static final String MASS_LIST_IMPORTER_RESOURCE = "Mass List File Importer";
    public static final String GFS_IMPORTER_RESOURCE = "Tab-delimited GFS Results Importer";
    public static final String GFS_FILE_GROUP_RESOURCE = "GFS Output File";
    
    public static final String PRECURSOR_ION_BIOENTITY = "Precursor Ion";
    public static final String PRODUCT_ION_BIOENTITY = "Product Ion";
    public static final String MASS_LIST_BIOENTITY = "Mass List";
    public static final String TAG_BIOENTITY = "Peptide Tag";
    
    public static final String INCLUDES_RELATIONSHIP = "includes";
    public static final String DERIVES_FROM_PRECURSOR_ION_RELATIONSHIP = "derives-from-precursor-ion";
    public static final String LOGICALLY_INCLUDES_RELATIONSHIP = "logically-includes";
    public static final String EXPRESSED_FROM_RELATIONSHIP = "expressed-from";

    public static final String FORWARD_STRAND_BIOENTITY = "Forward Strand";
    public static final String REVERSE_STRAND_BIOENTITY = "Reverse Strand";
    public static final String HG17_COORDINATE_CONTEXT = "Human Genome Draft 17 Coordinate";
    public static final String PEPTIDE_CONTEXT = "Peptide Location";
    public static final String THEORETICALLY_DERIVED_FROM_RELATIONSHIP = "theoretically-derived-from";
    public static final String ENCODED_BY_RELATIONSHIP = "is-encoded-by";
    public static final String MAPS_TO_LOCATION_RELATIONSHIP = "maps-to-location";
    public static final String MASS_LIST_RELATIONSHIP = "mass-list";
    public static final String ION_TYPE_RELATIONSHIP = "ion-type";
    public static final String COLLECTION_TYPE_RELATIONSHIP = "collection-type";
    public static final String IS_A_RELATIONSHIP = "is-a";

}
