# Supplementary material for: Ultra-Structure database design methodology for managing systems biology data and analyses
Source: BMC Bioinformatics. 2009 Aug 19;10:254. doi: 10.1186/1471-2105-10-254 (PMC2748085; doi:10.1186/1471-2105-10-254)
Supplement: Additional file 2 — Ultra-Structure Prototype. Distribution of prototype code. Instructions for use are contained inside. [file 1471-2105-10-254-S2.zip › core576/main/core576-core/src/main/java/edu/unc/giddings/core576/ruleform/Protocol.java]

/*
 * To change this template, choose Tools | Templates
 * and open the template in the editor.
 */

package edu.unc.giddings.core576.ruleform;

import org.apache.commons.lang.builder.EqualsBuilder;
import org.apache.commons.lang.builder.HashCodeBuilder;
import org.apache.commons.lang.builder.ToStringBuilder;

/**
 *
 * @author dcrensha
 */
public class Protocol extends Ruleform {
    private Event event;
    private BioEntity bioentity1;
    private BioEntity bioentity2;
    private Event subEvent;
    private Integer sequenceNumber;
    private Resource assignTo;
    private Event task;

    public Resource getAssignTo() {
        return assignTo;
    }

    public void setAssignTo(Resource assignTo) {
        this.assignTo = assignTo;
    }

    public BioEntity getBioentity1() {
        return bioentity1;
    }

    public void setBioentity1(BioEntity bioentity1) {
        this.bioentity1 = bioentity1;
    }

    public BioEntity getBioentity2() {
        return bioentity2;
    }

    public void setBioentity2(BioEntity bioentity2) {
        this.bioentity2 = bioentity2;
    }

    public Event getEvent() {
        return event;
    }

    public void setEvent(Event event) {
        this.event = event;
    }

    public Integer getSequenceNumber() {
        return sequenceNumber;
    }

    public void setSequenceNumber(Integer sequenceNumber) {
        this.sequenceNumber = sequenceNumber;
    }

    public Event getSubEvent() {
        return subEvent;
    }

    public void setSubEvent(Event subEvent) {
        this.subEvent = subEvent;
    }

    public Event getTask() {
        return task;
    }

    public void setTask(Event task) {
        this.task = task;
    }

    /*UNIQUE: event, bioentity_1, bioentity_2, sub_event, sequence_number */

    @Override
    public boolean equals(Object obj) {
        if (this.getClass().isInstance(obj)) {
            Protocol other = (Protocol)obj;
            return new EqualsBuilder()
                            .append(this.getEvent(), other.getEvent())
                            .append(this.getBioentity1(), other.getBioentity1())
                            .append(this.getBioentity2(), other.getBioentity2())
                            .append(this.getSubEvent(), other.getSubEvent())
                            .append(this.getSequenceNumber(), other.getSequenceNumber()).isEquals();
        }

        return false;
    }

    @Override
    public int hashCode() {
        return new HashCodeBuilder()
                            .append(this.getEvent())
                            .append(this.getBioentity1())
                            .append(this.getBioentity2())
                            .append(this.getSubEvent())
                            .append(this.getSequenceNumber()).toHashCode();
    }

    @Override
    public String toString() {
        return new ToStringBuilder(this)
            .append("Id", (this.getId() == null ? "NOT SET" : this.getId()))
            .append("Event", (this.getEvent() == null ? "NOT SET" : this.getEvent().getName()))
            .append("BioEtity 1", (this.getBioentity1() == null ? "NOT SET" : this.getBioentity1().getName()))
            .append("BioEtity 1", (this.getBioentity1() == null ? "NOT SET" : this.getBioentity1().getName()))
            .append("SubEvent", (this.getSubEvent() == null ? "NOT SET" : this.getSubEvent().getName()))
            .append("SequenceNumber", (this.getSequenceNumber() == null ? "NOT SET" : this.getSequenceNumber()))
            .append("AssignTo", (this.getAssignTo() == null ? "NOT SET" : this.getAssignTo().getName()))
            .append("Task", (this.getTask() == null ? "NOT SET" : this.getTask().getName()))
            .append("Notes", (this.getNotes() == null ? "NOT SET" : this.getNotes()))
            .append("Research Flag", (this.getResearchFlag() == null ? "NOT SET" : this.getResearchFlag().getName()))
            .append("Updated By", (this.getUpdatedBy() == null ? "NOT SET" : this.getUpdatedBy().getName()))
            .append("Update Date", (this.getUpdateDate() == null ? "NOT SET" : this.getUpdateDate().getTime())).toString();
    }

}
