# Supplementary material for: Ultra-Structure database design methodology for managing systems biology data and analyses
Source: BMC Bioinformatics. 2009 Aug 19;10:254. doi: 10.1186/1471-2105-10-254 (PMC2748085; doi:10.1186/1471-2105-10-254)
Supplement: Additional file 2 — Ultra-Structure Prototype. Distribution of prototype code. Instructions for use are contained inside. [file 1471-2105-10-254-S2.zip › core576/main/core576-core/src/main/java/edu/unc/giddings/core576/ruleform/Relationship.java]

package edu.unc.giddings.core576.ruleform;

/**
 * @author Christopher Maier
 *
 */
public class Relationship extends ExistentialRuleform<Relationship> {

    //**************************** Static Variables *****************************//
    
    //*************************** Instance Variables ****************************//
    
    private Boolean preferred;
    private Relationship inverse;
    private String operator;
    
    //******************************* Constructors ******************************//
    
    public Relationship() {}
    
    public Relationship(String theName){
        this.setName(theName);
    }
    
    //*************************** Getters & Setters *****************************//
    
    public Relationship getInverse() { return this.inverse;    }
    
    /**
     * Sets this Relationship's inverse to the passed-in Relationship, and also
     * sets the passed-in Relationship's inverse to this Relationship. In other
     * words, this Relationship and the passed-in Relationship will refer to
     * each other.
     * 
     * @param theInverse
     */
    public void setInverse(Relationship theInverse) { 
        this.inverse = theInverse; 
        // referencing the private member directly to avoid an infinite loop
        theInverse.inverse = this;
    }

    public Boolean getPreferred() { return this.preferred; }
    public void setPreferred(Boolean thePreferred) { this.preferred = thePreferred;    }
    
    public String getOperator() { return this.operator; }
    public void setOperator(String theOperator) { this.operator = theOperator; }

    //*************************** Superclass Methods ****************************//
    
    @Override
    public String toString() {
        String format = "Relationship %s[Name='%s' Description='%s' Preferred='%s' Inverse='%s' Notes='%s' Operator='%s' ResearchFlag='%s' Pinned?='%s' UpdatedBy='%s' UpdateDate='%s']";
        return String.format( format,
                this.getId(),
                this.getName(),
                this.getDescription(),
                this.getPreferred(),
                this.getInverse(),
                this.getNotes(),
                this.getOperator(),
                this.getResearchFlag(),
                this.getPinned(),
                this.getUpdatedBy(),
                this.getUpdateDate()
        );
    }
    
    @Override
    final public int hashCode() {
        final int PRIME = 31;
        int result = 1;
        result = PRIME * result + ((this.getName() == null) ? 0 : this.getName().hashCode());
        return result;
    }
    
    @Override
    final public boolean equals(Object obj) {
        if (this == obj)
            return true;
        if (obj == null)
            return false;
        if (!(obj instanceof Relationship))
            return false;
        final Relationship other = (Relationship) obj;
        if (this.getName() == null) {
            if (other.getName() != null)
                return false;
        } else if (!this.getName().equals(other.getName()))
            return false;
        return true;
    }
}
