# Supplementary material for: Ultra-Structure database design methodology for managing systems biology data and analyses
Source: BMC Bioinformatics. 2009 Aug 19;10:254. doi: 10.1186/1471-2105-10-254 (PMC2748085; doi:10.1186/1471-2105-10-254)
Supplement: Additional file 2 — Ultra-Structure Prototype. Distribution of prototype code. Instructions for use are contained inside. [file 1471-2105-10-254-S2.zip › core576/main/core576-core/src/main/java/edu/unc/giddings/core576/ruleform/RelationshipChain.java]

package edu.unc.giddings.core576.ruleform;

/**
 * @author Christopher Maier
 *
 */
public class RelationshipChain extends Ruleform {

    /**************************** Instance Variables *****************************/
    
    private Relationship input1;
    private Relationship input2;
    private Relationship result;
    
    /******************************** Constructors *******************************/
    
    public RelationshipChain(){}
    
    public RelationshipChain(Relationship theInput1, Relationship theInput2, Relationship theResult){
        this.input1 = theInput1;
        this.input2 = theInput2;
        this.result = theResult;
    }
    
    /**************************** Getters & Setters ******************************/
    
    public Relationship getInput1() { return this.input1; }
    public void setInput1(Relationship theInput1) { this.input1 = theInput1; }
    
    public Relationship getInput2() { return this.input2; }
    public void setInput2(Relationship theInput2) {    this.input2 = theInput2; }
    
    public Relationship getResult() { return this.result; }
    public void setResult(Relationship theResult) {    this.result = theResult; }

    /**************************** Superclass Methods *****************************/
    
    @Override
    final public int hashCode() {
        final int PRIME = 31;
        int theHash = 1;
        theHash = PRIME * theHash + ((this.getInput1() == null) ? 0 : this.getInput1().hashCode());
        theHash = PRIME * theHash + ((this.getInput2() == null) ? 0 : this.getInput2().hashCode());
        return theHash;
    }

    @Override
    final public boolean equals(Object obj) {
        if (this == obj)
            return true;
        if (obj == null)
            return false;
        if (!(obj instanceof RelationshipChain))
            return false;
        final RelationshipChain other = (RelationshipChain) obj;
        if (this.getInput1() == null) {
            if (other.getInput1() != null)
                return false;
        } else if (!this.getInput1().equals(other.getInput1()))
            return false;
        if (this.getInput2() == null) {
            if (other.getInput2() != null)
                return false;
        } else if (!this.getInput2().equals(other.getInput2()))
            return false;
        return true;
    }
    
    
    
    
}
