# Supplementary material for: Ultra-Structure database design methodology for managing systems biology data and analyses
Source: BMC Bioinformatics. 2009 Aug 19;10:254. doi: 10.1186/1471-2105-10-254 (PMC2748085; doi:10.1186/1471-2105-10-254)
Supplement: Additional file 2 — Ultra-Structure Prototype. Distribution of prototype code. Instructions for use are contained inside. [file 1471-2105-10-254-S2.zip › core576/main/core576-core/src/main/java/edu/unc/giddings/core576/ruleform/ResearchFlag.java]

package edu.unc.giddings.core576.ruleform;

/**
 * @author Christopher Maier
 *
 */
public class ResearchFlag {
    
    /**************************** Instance Variables *****************************/
    
    private Long id;
    private String name;
    private String description;

    /******************************** Constructors *******************************/
    
    public ResearchFlag(){}

    /**************************** Getters & Setters ******************************/
    
    public String getDescription() { return this.description; }
    public void setDescription(String theDescription) {    this.description = theDescription; }

    public Long getId() { return this.id; }
    public void setId(Long theId) {    this.id = theId; }

    public String getName() { return this.name;    }
    public void setName(String theName) { this.name = theName; }

    /**************************** Superclass Methods *****************************/
    
    @Override
    final public int hashCode() {
        final int PRIME = 31;
        int result = 1;
        result = PRIME * result + ((this.getName() == null) ? 0 : this.getName().hashCode());
        return result;
    }

    @Override
    final public boolean equals(Object obj) {
        if (this == obj)
            return true;
        if (obj == null)
            return false;
        if (!(obj instanceof ResearchFlag))
            return false;
        final ResearchFlag other = (ResearchFlag) obj;
        if (this.getName() == null) {
            if (other.getName() != null)
                return false;
        } else if (!this.getName().equals(other.getName()))
            return false;
        return true;
    }
}
