# Supplementary material for: Ultra-Structure database design methodology for managing systems biology data and analyses
Source: BMC Bioinformatics. 2009 Aug 19;10:254. doi: 10.1186/1471-2105-10-254 (PMC2748085; doi:10.1186/1471-2105-10-254)
Supplement: Additional file 2 — Ultra-Structure Prototype. Distribution of prototype code. Instructions for use are contained inside. [file 1471-2105-10-254-S2.zip › core576/main/core576-core/src/main/java/edu/unc/giddings/core576/ruleform/Resource.java]

package edu.unc.giddings.core576.ruleform;

import java.io.ByteArrayInputStream;
import java.io.File;
import java.io.IOException;
import java.io.InputStream;
import java.util.HashSet;
import java.util.List;
import java.util.Set;

import edu.unc.giddings.core576.dao.DAOFactory;
import edu.unc.giddings.core576.util.EncryptionUtil;
import edu.unc.giddings.core576.util.FileUtil;

import org.slf4j.Logger;
import org.slf4j.LoggerFactory;

/**
 * Represents a source of information in the CoRE576 system. This can be a
 * person, a file, a research group, a journal article, etc.
 * 
 * @author maier
 * @version $Revision$
 * 
 */
public class Resource extends ExistentialRuleform<Resource>
    implements NetworkEnabled<Resource, ResourceNetwork> {

    private static final Logger LOG = LoggerFactory.getLogger( Resource.class );
    
    //*************************** Instance Variables ****************************//

    private Set<ResourceAttribute> attributes = new HashSet<ResourceAttribute>();
    private Set<ResourceNetwork> networkByParent = new HashSet<ResourceNetwork>();
    private Set<ResourceNetwork> networkByChild = new HashSet<ResourceNetwork>();
    private Set<ResourceLocation> locations = new HashSet<ResourceLocation>();

    private Set<ResourceAttributeV2> attributesV2 = new HashSet<ResourceAttributeV2>();

    /* DISABLE: MemberName
     * This field is named "content" and not "_content" because
     * we need to use Hibernate bytecode instrumentation to get lazy loading of
     * this information (you don't want to pull down megabytes of data from the
     * database unless you really want it), and that appears to require a
     * "field" access method. I don't feel like implementing a NamingStrategy
     * class, so that's why there's no leading underscore.
     * 
     * We also use field access in Hibernate for the "hash" field, so it
     * doesn't begin with an underscore either.
     */
    /**
     * The byte array representing the contents of the file this Resource
     * represents.
     * 
     * There is no getter or setter for this field, because regular users don't
     * need to have any direct access to this (that is taken care of via other
     * methods in this class).
     */
    private byte[] content;
    
    /**
     * The MD5 hash string of the contents of the internal byte array. There's
     * no setter method because this is not information that should be
     * modifiable by the user.
     */
    private String hash;
    //ENABLE: MemberName
    
    /**
     * The name of the file this Resource represents, as it was initially loaded.
     */
    private String _fileName;
    
    //******************************* Constructors ******************************//

    public Resource() { }
    
    public Resource( String theName ) {
        this.setName( theName );
    }

    //*************************** Getters & Setters *****************************//
    
    
    /**
     * Returns the MD5 hash of the internal byte array. This is provided as a
     * kind of integrity check, and is enforced by the database. There is no
     * corresponding setter, because users shouldn't be modifying this property
     * anyway.
     * 
     * @return the MD5 hash, or <code>null</code> if the byte array is not
     *         set.
     */
    public String getHash() { return this.hash; }
        
    public String getFileName() { return this._fileName; }
    public void setFileName( String name ) { this._fileName = name; }
    
    /**
     * {@inheritDoc}
     */
    public Set<ResourceNetwork> getNetworkByChild() {
        return this.networkByChild;
    }

    public void setNetworkByChild(Set<ResourceNetwork> theNetworkByChild) {
        this.networkByChild = theNetworkByChild;
    }

    public Set<ResourceNetwork> getNetworkByParent() {
        return this.networkByParent;
    }

    public void setNetworkByParent(Set<ResourceNetwork> theNetworkByParent) {
        this.networkByParent = theNetworkByParent;
    }

    public List<ResourceNetwork> getImmediateChildren() {
        return DAOFactory.instance().getResourceDAO().getImmediateChildrenNetworkRules( this );
    }

    public Set<ResourceAttribute> getAttributes() {
        return this.attributes;
    }

    public void setAttributes(Set<ResourceAttribute> theAttributes) {
        this.attributes = theAttributes;
    }

    public Set<ResourceAttributeV2> getAttributesV2() {
        return this.attributesV2;
    }

    public void setAttributesV2(Set<ResourceAttributeV2> theAttributesV2) {
        this.attributesV2 = theAttributesV2;
    }

    
    public Set<ResourceLocation> getLocations() { return this.locations; }
    public void setLocations(Set<ResourceLocation> theLocations) { this.locations = theLocations; }

    /**
     * Convenience method to add a File object directly to the database. It also
     * sets the "fileName" property accordingly.
     * 
     * @param file
     *            a File that this Resource represents.
     * @throws IOException
     *             if there is an error reading the given File
     */
    public void setFile( File file ) throws IOException {
        this.content = FileUtil.fileToBytes( file );
        this.setFileName( file.getName() );
        hashContent();
    }

    /**
     * Saves the bytes from <code>theInput</code> to the internal byte array.
     * 
     * @param theInput
     *            an InputStream of data that will be stored in the database
     * @throws IOException
     *             if there is something wrong with the given InputStream.
     */
    public void consumeInput( InputStream theInput ) throws IOException {
        this.content = FileUtil.streamToBytes( theInput );
        hashContent();
    }
    
    /**
     * Generates the MD5 hash of the underlying byte array. Whenever the byte
     * array gets set, this method should be called. If it's not, it won't be
     * the end of the world, since the hash is generated in the database by a
     * trigger, and Hibernate is configured to ignore the "hash" property,
     * favoring the value from the database. This is provided to make sure
     * things are consistent coming from the database, and being generated on
     * the client side.
     */
    private void hashContent() {
        this.hash = EncryptionUtil.md5Hash( this.content );
    }
    
    /**
     * Wraps the internal byte array in a ByteArrayInputStream for ease of
     * retrieval of the binary contents of the Resource.
     * 
     * @return a ByteArrayInputStream whose internal buffer array is this
     *         Resource's byte array, or <code>null</code> if the internal
     *         buffer array is <code>null</code>.
     */
    public InputStream getStream() {
       if ( this.content == null ) {
           LOG.debug( "Didn't find an InputStream for Resource \"{}\"", this.getName() );
           return null;
       }
       return new ByteArrayInputStream( this.content );
    }
    
    /**
     * Convenience method added to signal whether or not this Resource is backed
     * by any binary data or not.
     * 
     * NOTE: This method depends on if the hash code is not null,
     * <em>not</em> the underlying byte array. This is because we lazily fetch
     * the byte array from the database using Hibernate, but the hash code is
     * eagerly fetched (like normal).
     * 
     * @return <code>true</code> if the hash code is <code>null</code>,
     *         <code>false</code> otherwise.
     */
    public boolean isBackedByFile() {
        return this.hash != null;
    }

    //******************* Convenience Methods ******************************//
    
    /**
     * {@inheritDoc}
     */
    public void addParentRelationship( ResourceNetwork relationship ) {
        relationship.setParent( this );
        this.networkByParent.add( relationship );
    }

    /**
     * {@inheritDoc}
     */
    public void addChildRelationship(ResourceNetwork relationship) {
        relationship.setChild( this );
        this.networkByChild.add( relationship );
    }

    /**
     * @param attribute
     */
    public void addAttribute( ResourceAttribute attribute ) {
        attribute.setResource( this );
        this.attributes.add( attribute );
    }

    public void addAttributeV2( ResourceAttributeV2 attributeV2 ) {
        attributeV2.setResource( this );
        this.attributesV2.add( attributeV2 );
    }

    /**
     * @param theLocation
     */
    public void addLocation( ResourceLocation theLocation ) {
        theLocation.setResource( this );
        this.locations.add( theLocation );
    }

    //*************************** Superclass Methods ****************************//

    /**
     * Prints out the names or values of all the basic properties (i.e. not
     * collections) in a <code>null</code>-safe manner. Only the name of
     * non-null ExistentialRuleform-valued properties names are printed.
     * 
     * @return a String representation of this entity
     */
    @Override
    public String toString() {
        //DISABLE: LineLength It's easier to see this way
        String format = "Resource %s[Name='%s' Description='%s' Notes='%s' MD5='%s' FileName='%s' ResearchFlag='%s' Pinned?='%s' UpdatedBy='%s' UpdateDate='%s']";
        //ENABLE: LineLength
        return String.format( format,
                this.getId(),
                this.getName(),
                this.getDescription(),
                this.getNotes(),
                this.getHash(),
                this.getFileName(),
                this.getResearchFlag(),
                this.getPinned(),
                this.getUpdatedBy(),
                this.getUpdateDate()
        );
    }

    /**
     * {@inheritDoc}
     */
    @Override
    public final int hashCode() {
        final int PRIME = 31;
        int result = 1;
        result = PRIME * result + ((this.getName() == null) ? 0 : this.getName().hashCode());
        return result;
    }

    /**
     * Resources are equal if they have the same "name" property.
     * 
     * @param obj
     *            the Object you want to compare for equality
     * @return whether or not the given object is equal to this Resource.
     */
    @Override
    public final boolean equals( Object obj ) {
        if ( this == obj ) {
            return true;
        }
        if ( obj == null ) {
            return false;
        }
        if ( !(obj instanceof Resource )) {
            return false;
        }
        final Resource other = (Resource) obj;
        if (this.getName() == null) {
            if ( other.getName() != null ) {
                return false;
            }
        }
        else if ( !this.getName().equals( other.getName() )) {
            return false;
        }
        return true;
    }
}
