# Supplementary material for: Ultra-Structure database design methodology for managing systems biology data and analyses
Source: BMC Bioinformatics. 2009 Aug 19;10:254. doi: 10.1186/1471-2105-10-254 (PMC2748085; doi:10.1186/1471-2105-10-254)
Supplement: Additional file 2 — Ultra-Structure Prototype. Distribution of prototype code. Instructions for use are contained inside. [file 1471-2105-10-254-S2.zip › core576/main/core576-core/src/main/java/edu/unc/giddings/core576/ruleform/ResourceAttribute.java]

package edu.unc.giddings.core576.ruleform;

import java.math.BigDecimal;

/**
 * @author Christopher Maier
 *
 */
public class ResourceAttribute extends Ruleform {
    
    /******************** Instance Variables *******************************/
    
    public Resource resource;
    public Attribute attribute;
    public BigDecimal numericValue;
    public Integer integerValue;
    public Boolean booleanValue;
    public String textValue;
    public Unit unit;
    
    /******************** Constructors *******************************/
    
    public ResourceAttribute(){}
    
    /******************** Getters & Setters *******************************/
    
    public Attribute getAttribute() { return this.attribute; }
    public void setAttribute(Attribute theAttribute) { this.attribute = theAttribute; }

    public Resource getResource() { return this.resource; }
    public void setResource(Resource theResource) { this.resource = theResource; }

    public Boolean getBooleanValue() { return this.booleanValue; }
    public void setBooleanValue(Boolean theBooleanValue) { this.booleanValue = theBooleanValue;    }

    public BigDecimal getNumericValue() { return this.numericValue; }
    public void setNumericValue(BigDecimal theNumericValue) { this.numericValue = theNumericValue; }

    public Integer getIntegerValue() { return this.integerValue; }
    public void setIntegerValue(Integer theIntegerValue) { this.integerValue = theIntegerValue; }

    public String getTextValue() { return this.textValue; }
    public void setTextValue(String theTextValue) {    this.textValue = theTextValue; }

    public Unit getUnit() {    return this.unit; }
    public void setUnit(Unit theUnit) { this.unit = theUnit; }

    /******************** Overridden Methods *******************************/
    
    @Override
    final public int hashCode() {
        final int PRIME = 31;
        int result = 1;
        result = PRIME * result + ((this.getResource() == null) ? 0 : this.getResource().hashCode());
        result = PRIME * result + ((this.getAttribute() == null) ? 0 : this.getAttribute().hashCode());
        return result;
    }
    
    @Override
    final public boolean equals(Object obj) {
        if (this == obj)
            return true;
        if (obj == null)
            return false;
        if (!(obj instanceof ResourceAttribute))
            return false;
        final ResourceAttribute other = (ResourceAttribute) obj;
        if (this.getResource() == null) {
            if (other.getResource() != null)
                return false;
        } else if (!this.getResource().equals(other.getResource()))
            return false;
        if (this.getAttribute() == null) {
            if (other.getAttribute() != null)
                return false;
        } else if (!this.getAttribute().equals(other.getAttribute()))
            return false;
        return true;
    }
        
    @Override
    public String toString() {
        return new StringBuffer()
            .append("BioEntityAttribute " + this.getId() + "[")
            .append("Resource = '" + (this.getResource() == null ? "NOT SET" : this.getResource().getName()) + "' ")
            .append("Attribute = '" + (this.getAttribute() == null ? "NOT SET" : this.getAttribute().getName()) + "' ")
            .append("Numeric Value = '" + this.getNumericValue() + "' ")
            .append("Integer Value = '" + this.getIntegerValue() + "' ")
            .append("Boolean Value = '" + this.getBooleanValue() + "' ")
            .append("Text Value = '" + this.getTextValue() + "' ")
            .append("Unit = '" + (this.getUnit() == null ? "NOT SET" : this.getUnit().getName()) + "' ")
            .append("Notes = '" + this.getNotes() + "' ")
            .append("Research Flag = '" + (this.getResearchFlag() == null ? "NOT SET" : this.getResearchFlag().getName()) + "' ")
            .append("Updated By = '" + (this.getUpdatedBy() == null ? "NOT SET" : this.getUpdatedBy().getName()) + "' ")
            .append("Update Date = '" + this.getUpdateDate() + "' ")
            .append("]")
            .toString();
    }
    
}
