# Supplementary material for: Ultra-Structure database design methodology for managing systems biology data and analyses
Source: BMC Bioinformatics. 2009 Aug 19;10:254. doi: 10.1186/1471-2105-10-254 (PMC2748085; doi:10.1186/1471-2105-10-254)
Supplement: Additional file 2 — Ultra-Structure Prototype. Distribution of prototype code. Instructions for use are contained inside. [file 1471-2105-10-254-S2.zip › core576/main/core576-core/src/main/java/edu/unc/giddings/core576/ruleform/ResourceAttributeAuthorization.java]

package edu.unc.giddings.core576.ruleform;

/**
 * @author maier
 */
public class ResourceAttributeAuthorization extends Ruleform {
    /******************** Instance Variables *******************************/

    private ResourceAttributeType classificationAttribute;
    private Resource classificationResource;
    private ResourceAttributeType attribute;
    private Integer sequenceNumber;
    private ResourceAttributeType resourceAttribute;
    private Resource resource;
    private String textValue;

    /******************** Constructors *******************************/

    public ResourceAttributeAuthorization(){}

    /******************** Getters & Setters *******************************/

    public ResourceAttributeType getAttribute() {
        return this.attribute;
    }

    public void setAttribute(ResourceAttributeType attribute) {
        this.attribute = attribute;
    }

    public ResourceAttributeType getClassificationAttribute() {
        return this.classificationAttribute;
    }

    public void setClassificationAttribute(ResourceAttributeType classificationAttribute) {
        this.classificationAttribute = classificationAttribute;
    }

    public Resource getClassificationResource() {
        return this.classificationResource;
    }

    public void setClassificationResource(Resource classificationResource) {
        this.classificationResource = classificationResource;
    }

    public Resource getResource() {
        return this.resource;
    }

    public void setResource(Resource resource) {
        this.resource = resource;
    }

    public ResourceAttributeType getResourceAttribute() {
        return this.resourceAttribute;
    }

    public void setResourceAttribute(ResourceAttributeType resourceAttribute) {
        this.resourceAttribute = resourceAttribute;
    }

    public Integer getSequenceNumber() {
        return this.sequenceNumber;
    }

    public void setSequenceNumber(Integer sequenceNumber) {
        this.sequenceNumber = sequenceNumber;
    }

    public String getTextValue() {
        return this.textValue;
    }

    public void setTextValue(String textValue) {
        this.textValue = textValue;
    }

    /******************** Overridden Methods *******************************/

    @Override
    final public int hashCode() {
        final int PRIME = 31;
        int result = 1;
        result = PRIME * result + ((this.getClassificationAttribute() == null) ? 0 : this.getClassificationAttribute().hashCode());
        result = PRIME * result + ((this.getClassificationResource() == null) ? 0 : this.getClassificationResource().hashCode());
        result = PRIME * result + ((this.getAttribute() == null) ? 0 : this.getAttribute().hashCode());
        result = PRIME * result + ((this.getSequenceNumber() == null) ? 0 : this.getSequenceNumber().hashCode());
        return result;
    }

    @Override
    final public boolean equals(Object obj) {
        if (this == obj)
            return true;
        if (obj == null)
            return false;
        if (!(obj instanceof ResourceAttributeAuthorization))
            return false;
        final ResourceAttributeAuthorization other = (ResourceAttributeAuthorization) obj;
        if (this.getClassificationAttribute() == null) {
            if (other.getClassificationAttribute() != null)
                return false;
        } else if (!this.getClassificationAttribute().equals(other.getClassificationAttribute()))
            return false;
        if (this.getClassificationResource() == null) {
            if (other.getClassificationResource() != null)
                return false;
        } else if (!this.getClassificationResource().equals(other.getClassificationResource()))
            return false;
        if (this.getAttribute() == null) {
            if (other.getAttribute() != null)
                return false;
        } else if (!this.getAttribute().equals(other.getAttribute()))
            return false;
        if (this.getSequenceNumber() == null) {
            if (other.getSequenceNumber() != null)
                return false;
        } else if (!this.getSequenceNumber().equals(other.getSequenceNumber()))
            return false;
        return true;
    }

    @Override
    public String toString() {
        //DISABLE: LineLength It's easier to see this way
        String format = "ResourceAttributeAuthorization %s[ClassificationAttribute='%s' ClassificationResource='%s' Attribute='%s' SequenceNumber='%s' ResourceAttribute='%s' Resource='%s' TextValue='%s' Notes='%s' ResearchFlag='%s' UpdatedBy='%s' UpdateDate='%s']";
        //ENABLE: LineLength
        return String.format( format,
                this.getId(),
                this.getClassificationAttribute(),
                this.getClassificationResource(),
                this.getAttribute(),
                this.getSequenceNumber(),
                this.getResourceAttribute(),
                this.getResource(),
                this.getTextValue(),
                this.getNotes(),
                this.getResearchFlag(),
                this.getUpdatedBy(),
                this.getUpdateDate()
        );
    }
}
