# Supplementary material for: Ultra-Structure database design methodology for managing systems biology data and analyses
Source: BMC Bioinformatics. 2009 Aug 19;10:254. doi: 10.1186/1471-2105-10-254 (PMC2748085; doi:10.1186/1471-2105-10-254)
Supplement: Additional file 2 — Ultra-Structure Prototype. Distribution of prototype code. Instructions for use are contained inside. [file 1471-2105-10-254-S2.zip › core576/main/core576-core/src/main/java/edu/unc/giddings/core576/ruleform/ResourceAttributeType.java]

package edu.unc.giddings.core576.ruleform;

/**
 *
 * @author maier
 */
public class ResourceAttributeType extends ExistentialRuleform<ResourceAttributeType>{
    private String valueType;

    public String getValueType() {
        return this.valueType;
    }

    public void setValueType(String valueType) {
        this.valueType = valueType;
    }

    @Override
    public String toString() {
        String format = "ResourceAttributeType %s[Name='%s' Description='%s' Notes='%s' ResearchFlag='%s' Pinned?='%s' ValueType='%s' UpdatedBy='%s' UpdateDate='%s']";
        return String.format( format,
                this.getId(),
                this.getName(),
                this.getDescription(),
                this.getNotes(),
                this.getResearchFlag(),
                this.getPinned(),
                this.getValueType(),
                this.getUpdatedBy(),
                this.getUpdateDate()
        );
    }

    @Override
    final public int hashCode() {
        final int PRIME = 31;
        int result = 1;
        result = PRIME * result + ((this.getName() == null) ? 0 : this.getName().hashCode());
        return result;
    }

    @Override
    final public boolean equals(Object obj) {
        if (this == obj)
            return true;
        if (obj == null)
            return false;
        if (!(obj instanceof ResourceAttributeType))
            return false;
        final ResourceAttributeType other = (ResourceAttributeType) obj;
        if (this.getName() == null) {
            if (other.getName() != null)
                return false;
        } else if (!this.getName().equals(other.getName()))
            return false;
        return true;
    }
}
