# Supplementary material for: Ultra-Structure database design methodology for managing systems biology data and analyses
Source: BMC Bioinformatics. 2009 Aug 19;10:254. doi: 10.1186/1471-2105-10-254 (PMC2748085; doi:10.1186/1471-2105-10-254)
Supplement: Additional file 2 — Ultra-Structure Prototype. Distribution of prototype code. Instructions for use are contained inside. [file 1471-2105-10-254-S2.zip › core576/main/core576-core/src/main/java/edu/unc/giddings/core576/ruleform/ResourceAttributeV2.java]

package edu.unc.giddings.core576.ruleform;

import java.math.BigDecimal;

/**
 * Temporarily named "V2" until complete transition from attributes-and-network to this format is complete.
 * @author maier
 */
public class ResourceAttributeV2 extends Ruleform {
    private Resource resource;
    private ResourceAttributeType attribute;
    private Integer sequenceNumber;
    private Resource resourceValue;
    private String textValue;
    private BigDecimal numericValue;
    private Integer integerValue;
    private Unit units;

    public ResourceAttributeType getAttribute() {
        return this.attribute;
    }

    public void setAttribute(ResourceAttributeType attribute) {
        this.attribute = attribute;
    }

    public Integer getIntegerValue() {
        return this.integerValue;
    }

    public void setIntegerValue(Integer integerValue) {
        this.integerValue = integerValue;
    }

    public BigDecimal getNumericValue() {
        return this.numericValue;
    }

    public void setNumericValue(BigDecimal numericValue) {
        this.numericValue = numericValue;
    }

    public Resource getResource() {
        return this.resource;
    }

    public void setResource(Resource resource) {
        this.resource = resource;
    }

    public Resource getResourceValue() {
        return this.resourceValue;
    }

    public void setResourceValue(Resource resourceValue) {
        this.resourceValue = resourceValue;
    }

    public Integer getSequenceNumber() {
        return this.sequenceNumber;
    }

    public void setSequenceNumber(Integer sequenceNumber) {
        this.sequenceNumber = sequenceNumber;
    }

    public String getTextValue() {
        return this.textValue;
    }

    public void setTextValue(String textValue) {
        this.textValue = textValue;
    }

    public Unit getUnits() {
        return this.units;
    }

    public void setUnits(Unit units) {
        this.units = units;
    }

    @Override
    public boolean equals(Object obj) {
        if (obj == null) {
            return false;
        }
        if (getClass() != obj.getClass()) {
            return false;
        }
        final ResourceAttributeV2 other = (ResourceAttributeV2) obj;
        if (this.resource != other.resource && (this.resource == null || !this.resource.equals(other.resource))) {
            return false;
        }
        if (this.attribute != other.attribute && (this.attribute == null || !this.attribute.equals(other.attribute))) {
            return false;
        }
        if (this.sequenceNumber != other.sequenceNumber && (this.sequenceNumber == null || !this.sequenceNumber.equals(other.sequenceNumber))) {
            return false;
        }
        return true;
    }

    @Override
    public int hashCode() {
        int hash = 7;
        hash = 89 * hash + (this.resource != null ? this.resource.hashCode() : 0);
        hash = 89 * hash + (this.attribute != null ? this.attribute.hashCode() : 0);
        hash = 89 * hash + (this.sequenceNumber != null ? this.sequenceNumber.hashCode() : 0);
        return hash;
    }

    @Override
    public String toString() {
        //DISABLE: LineLength It's easier to see this way
        String format = "ResourceAttributeV2 %s[Resource='%s' Attribute='%s' SequenceNumber='%s' ResourceValue='%s' TextValue='%s' NumericValue='%s' IntegerValue='%s' Units='%s' Notes='%s' ResearchFlag='%s' UpdatedBy='%s' UpdateDate='%s']";
        //ENABLE: LineLength
        return String.format( format,
                this.getId(),
                this.getResource(),
                this.getAttribute(),
                this.getSequenceNumber(),
                this.getResourceValue(),
                this.getTextValue(),
                this.getNumericValue(),
                this.getIntegerValue(),
                this.getUnits(),
                this.getNotes(),
                this.getResearchFlag(),
                this.getUpdatedBy(),
                this.getUpdateDate()
        );
    }


}
