# Supplementary material for: Ultra-Structure database design methodology for managing systems biology data and analyses
Source: BMC Bioinformatics. 2009 Aug 19;10:254. doi: 10.1186/1471-2105-10-254 (PMC2748085; doi:10.1186/1471-2105-10-254)
Supplement: Additional file 2 — Ultra-Structure Prototype. Distribution of prototype code. Instructions for use are contained inside. [file 1471-2105-10-254-S2.zip › core576/main/core576-core/src/main/java/edu/unc/giddings/core576/ruleform/ResourceLocation.java]

package edu.unc.giddings.core576.ruleform;

/**
 * @author Christopher Maier
 *
 */
public class ResourceLocation extends Ruleform {
    
    /**************************** Instance Variables *****************************/
    
    private Resource resource;
    private Relationship relationship;
    private Location location;
    
    /******************************** Constructors *******************************/
    
    public ResourceLocation(){}

    /**************************** Getters & Setters ******************************/
    
    public Location getLocation() { return this.location; }
    public void setLocation(Location theLocation) {    this.location = theLocation; }

    public Relationship getRelationship() { return this.relationship; }
    public void setRelationship(Relationship theRelationship) { this.relationship = theRelationship; }

    public Resource getResource() { return this.resource; }
    public void setResource(Resource theResource) {    this.resource = theResource; }

    /**************************** Superclass Methods *****************************/
    
    @Override
    final public int hashCode() {
        final int PRIME = 31;
        int result = 1;
        result = PRIME * result + ((this.getResource() == null) ? 0 : this.getResource().hashCode());
        result = PRIME * result + ((this.getRelationship() == null) ? 0 : this.getRelationship().hashCode());
        result = PRIME * result + ((this.getLocation() == null) ? 0 : this.getLocation().hashCode());
        return result;
    }
    
    @Override
    final public boolean equals(Object obj) {
        if (this == obj)
            return true;
        if (obj == null)
            return false;
        if (!(obj instanceof ResourceLocation))
            return false;
        final ResourceLocation other = (ResourceLocation) obj;
        if (this.getResource() == null) {
            if (other.getResource() != null)
                return false;
        } else if (!this.getResource().equals(other.getResource()))
            return false;
        if (this.getRelationship() == null) {
            if (other.getRelationship() != null)
                return false;
        } else if (!this.getRelationship().equals(other.getRelationship()))
            return false;
        if (this.getLocation() == null) {
            if (other.getLocation() != null)
                return false;
        } else if (!this.getLocation().equals(other.getLocation()))
            return false;
        return true;
    }
        
    @Override
    public String toString() {
        return new StringBuffer()
            .append("ResourceLocation " + this.getId() + "[")
            .append("Resource = '" + (this.getResource() == null ? "NOT SET" : this.getResource().getName()) + "' ")
            .append("Relationship = '" + (this.getRelationship() == null ? "NOT SET" : this.getRelationship().getName()) + "' ")
            .append("Location = '" + (this.getLocation() == null ? "NOT SET" : this.getLocation().getName()) + "' ")
            .append("Notes = '" + this.getNotes() + "' ")
            .append("Research Flag = '" + (this.getResearchFlag() == null ? "NOT SET" : this.getResearchFlag().getName()) + "' ")
            .append("Updated By = '" + (this.getUpdatedBy() == null ? "NOT SET" : this.getUpdatedBy().getName()) + "' ")
            .append("Update Date = '" + this.getUpdateDate() + "' ")
            .append("]")
            .toString();
    }
}
