# Supplementary material for: Ultra-Structure database design methodology for managing systems biology data and analyses
Source: BMC Bioinformatics. 2009 Aug 19;10:254. doi: 10.1186/1471-2105-10-254 (PMC2748085; doi:10.1186/1471-2105-10-254)
Supplement: Additional file 2 — Ultra-Structure Prototype. Distribution of prototype code. Instructions for use are contained inside. [file 1471-2105-10-254-S2.zip › core576/main/core576-core/src/main/java/edu/unc/giddings/core576/ruleform/ResourceNetwork.java]

package edu.unc.giddings.core576.ruleform;

/**
 * @author Christopher Maier
 *
 */
public class ResourceNetwork extends NetworkRuleform<Resource, ResourceNetwork> {

    /******************************** Constructors *******************************/
    
    public ResourceNetwork(){}
    
    public ResourceNetwork(Resource theParent, 
            Relationship theRelationship, Resource theChild){
        this.setParent(theParent);
        this.setRelationship(theRelationship);
        this.setChild(theChild);
    }

    /**************************** Superclass Methods *****************************/
        
    @Override
    public String toString() {
        return new StringBuffer()
            .append("ResourceNetwork " + this.getId() + "[")
            .append("Parent = '" + (this.getParent() == null ? "NOT SET" : this.getParent().getName()) + "' ")
            .append("Relationship = '" + (this.getRelationship() == null ? "NOT SET" : this.getRelationship().getName()) + "' ")
            .append("Child = '" + (this.getChild() == null ? "NOT SET" : this.getChild().getName()) + "' ")
            .append("Distance = '" + this.getDistance() + "' ")
            .append("Notes = '" + this.getNotes() + "' ")
            .append("Research Flag = '" + (this.getResearchFlag() == null ? "NOT SET" : this.getResearchFlag().getName()) + "' ")
            .append("Updated By = '" + (this.getUpdatedBy() == null ? "NOT SET" : this.getUpdatedBy().getName()) + "' ")
            .append("Update Date = '" + this.getUpdateDate() + "' ")
            .append("]")
            .toString();
    }
    
    @Override
    final public int hashCode() {
        final int PRIME = 31;
        int result = 1;
        result = PRIME * result + ((this.getChild() == null) ? 0 : this.getChild().hashCode());
        result = PRIME * result + ((this.getParent() == null) ? 0 : this.getParent().hashCode());
        result = PRIME * result + ((this.getRelationship() == null) ? 0 : this.getRelationship().hashCode());
        return result;
    }

    @Override
    final public boolean equals(Object obj) {
        if (this == obj)
            return true;
        if (obj == null)
            return false;
        if (!(obj instanceof ResourceNetwork))
            return false;
        final ResourceNetwork other = (ResourceNetwork) obj;
        if (this.getChild() == null) {
            if (other.getChild() != null)
                return false;
        } else if (!this.getChild().equals(other.getChild()))
            return false;
        if (this.getParent() == null) {
            if (other.getParent() != null)
                return false;
        } else if (!this.getParent().equals(other.getParent()))
            return false;
        if (this.getRelationship() == null) {
            if (other.getRelationship() != null)
                return false;
        } else if (!this.getRelationship().equals(other.getRelationship()))
            return false;
        return true;
    }
}
