# Supplementary material for: Ultra-Structure database design methodology for managing systems biology data and analyses
Source: BMC Bioinformatics. 2009 Aug 19;10:254. doi: 10.1186/1471-2105-10-254 (PMC2748085; doi:10.1186/1471-2105-10-254)
Supplement: Additional file 2 — Ultra-Structure Prototype. Distribution of prototype code. Instructions for use are contained inside. [file 1471-2105-10-254-S2.zip › core576/main/core576-core/src/main/java/edu/unc/giddings/core576/ruleform/Ruleform.java]

package edu.unc.giddings.core576.ruleform;

import java.util.Date;
import org.slf4j.Logger;
import org.slf4j.LoggerFactory;

/**
 * Base class from which all Ruleforms inherit. Contains properties common to all Ruleforms.
 * 
 * @author maier
 */
public abstract class Ruleform {

    public final Logger LOG = LoggerFactory.getLogger(this.getClass()); // Added for inherited logging facilities

    /**************************** Instance Variables *****************************/
    
    private Long id;
    private String notes;
    private ResearchFlag researchFlag;
    private Resource updatedBy;
    private Date updateDate;
    
    /**************************** Getters & Setters ******************************/
    
    public Long getId() { return this.id; }
    public void setId(Long theId) {    this.id = theId; }
    
    public String getNotes() { return this.notes; }
    public void setNotes(String theNotes) { this.notes = theNotes; }
    
    public ResearchFlag getResearchFlag() { return this.researchFlag; }
    public void setResearchFlag(ResearchFlag theResearchFlag) {    this.researchFlag = theResearchFlag; }

    public Date getUpdateDate() { return this.updateDate; }
    public void setUpdateDate(Date theUpdateDate) {    this.updateDate = theUpdateDate; }
    
    public Resource getUpdatedBy() { return this.updatedBy; }
    public void setUpdatedBy(Resource theUpdatedBy) { this.updatedBy = theUpdatedBy; }
    
    /**************************** Superclass Methods *****************************/
    
    /**
     * Throws a RuntimeException to ensure that all terminal subclasses define their own
     * hashCode method.
     * 
     * See Chapter 3 of <b>Effective Java</b> by Joshua Bloch (available online at <a href="http://java.sun.com/developer/Books/effectivejava/Chapter3.pdf">http://java.sun.com/developer/Books/effectivejava/Chapter3.pdf</a>).
     */
    @Override
    public int hashCode() {
        throw new RuntimeException(this.getClass() + " has not defined its own hashCode method!");
    }
    
    /**
     * Throws a RuntimeException to ensure that all terminal subclasses define their own
     * equals method.
     * 
     * See Chapter 3 of <b>Effective Java</b> by Joshua Bloch (available online at <a href="http://java.sun.com/developer/Books/effectivejava/Chapter3.pdf">http://java.sun.com/developer/Books/effectivejava/Chapter3.pdf</a>).
     */
    @Override
    public boolean equals(Object obj) {
        throw new RuntimeException(this.getClass() + " has not defined its own equals method!");
    }

    /**
     * Throws a RuntimeException to ensure that all terminal subclasses define
     * their own toString method.
     * 
     * @return nothing!
     * @throws RuntimeException if called directly.
     */
    @Override
    public String toString() {
        throw new RuntimeException( this.getClass() + " has not defined its own toString method!" );
    }
}
