# Supplementary material for: Ultra-Structure database design methodology for managing systems biology data and analyses
Source: BMC Bioinformatics. 2009 Aug 19;10:254. doi: 10.1186/1471-2105-10-254 (PMC2748085; doi:10.1186/1471-2105-10-254)
Supplement: Additional file 2 — Ultra-Structure Prototype. Distribution of prototype code. Instructions for use are contained inside. [file 1471-2105-10-254-S2.zip › core576/main/core576-core/src/main/java/edu/unc/giddings/core576/ruleform/StatusCode.java]

/*
 * To change this template, choose Tools | Templates
 * and open the template in the editor.
 */

package edu.unc.giddings.core576.ruleform;

import org.apache.commons.lang.builder.ToStringBuilder;

/**
 *
 * @author dcrensha
 */
public class StatusCode extends ExistentialRuleform<StatusCode> {

    /**
     * No-arg constructor for JavaBean functionality
     */
    StatusCode(){}

    StatusCode(String name) {
        this.setName(name);
    }

    /*
    @Override
    public boolean equals(Object obj) {
        if (this == obj) {
            return true;
        }
        if (obj == null) {
            return false;
        }
        if (!(obj instanceof StatusCode)) {
            return false;
        }
        final StatusCode other = (StatusCode) obj;
        if (this.getName() == null) {
            if (other.getName() != null) {
                return false;
            }
        } else if (!this.getName().equals(other.getName())) {
            return false;
        }
        return true;
    }

    @Override
    public int hashCode() {
        final int PRIME = 31;
        int result = 1;
        result = PRIME * result + ((this.getName() == null) ? 0 : this.getName().hashCode());
        return result;
    }*/

    @Override
    public String toString() {
        return new ToStringBuilder(this)
            .append( "Id", this.getId() )
            .append( "Name", this.getName() )
            .append( "Description", this.getDescription() )
            .append( "Notes", this.getNotes() )
            .append( "Pinned", this.getPinned() )
            .append( "Research Flag", ( this.getResearchFlag() == null ? "NOT SET" : this.getResearchFlag().getName() ))
            .append( "Updated By", ( this.getUpdatedBy() == null ? "NOT SET" : this.getUpdatedBy().getName() ))
            .append( "Update Date", this.getUpdateDate() )
            .toString();
    }


}
