# Supplementary material for: Ultra-Structure database design methodology for managing systems biology data and analyses
Source: BMC Bioinformatics. 2009 Aug 19;10:254. doi: 10.1186/1471-2105-10-254 (PMC2748085; doi:10.1186/1471-2105-10-254)
Supplement: Additional file 2 — Ultra-Structure Prototype. Distribution of prototype code. Instructions for use are contained inside. [file 1471-2105-10-254-S2.zip › core576/main/core576-core/src/main/java/edu/unc/giddings/core576/ruleform/StatusCodeSequencing.java]

/*
 * To change this template, choose Tools | Templates
 * and open the template in the editor.
 */

package edu.unc.giddings.core576.ruleform;

import org.apache.commons.lang.builder.EqualsBuilder;
import org.apache.commons.lang.builder.HashCodeBuilder;
import org.apache.commons.lang.builder.ToStringBuilder;

/**
 *
 * @author dcrensha
 */
public class StatusCodeSequencing extends Ruleform {
    private Event event;
    private StatusCode parentCode;
    private Integer sequenceNumber;
    private StatusCode childCode;

    public StatusCode getChildCode() {
        return childCode;
    }

    public void setChildCode(StatusCode childCode) {
        this.childCode = childCode;
    }

    public Event getEvent() {
        return event;
    }

    public void setEvent(Event event) {
        this.event = event;
    }

    public StatusCode getParentCode() {
        return parentCode;
    }

    public void setParentCode(StatusCode parentCode) {
        this.parentCode = parentCode;
    }

    public Integer getSequenceNumber() {
        return sequenceNumber;
    }

    public void setSequenceNumber(Integer sequenceNumber) {
        this.sequenceNumber = sequenceNumber;
    }

    
    /*UNIQUE: event, parent_code, sequence_number */

    @Override
    public boolean equals(Object obj) {
        if (this.getClass().isInstance(obj)) {
            StatusCodeSequencing other = (StatusCodeSequencing)obj;
            return new EqualsBuilder()
                            .append(this.getEvent(), other.getEvent())
                            .append(this.getParentCode(), other.getParentCode())
                            .append(this.getSequenceNumber(), other.getSequenceNumber()).isEquals();
        }

        return false;
    }

    @Override
    public int hashCode() {
        return new HashCodeBuilder()
                            .append(this.getEvent())
                            .append(this.getParentCode())
                            .append(this.getSequenceNumber()).toHashCode();
    }
    
    @Override
    public String toString() {
        return new ToStringBuilder(this)
            .append("Id", (this.getId() == null ? "NOT SET" : this.getId()))
            .append("Event", (this.getEvent() == null ? "NOT SET" : this.getEvent().getName()))
            .append("Parent Code", (this.getParentCode() == null ? "NOT SET" : this.getParentCode().getName()))
            .append("SequenceNumber", (this.getSequenceNumber() == null ? "NOT SET" : this.getSequenceNumber()))
            .append("Child Code", (this.getChildCode() == null ? "NOT SET" : this.getChildCode().getName()))
            .append("Notes", (this.getNotes() == null ? "NOT SET" : this.getNotes()))
            .append("Research Flag", (this.getResearchFlag() == null ? "NOT SET" : this.getResearchFlag().getName()))
            .append("Updated By", (this.getUpdatedBy() == null ? "NOT SET" : this.getUpdatedBy().getName()))
            .append("Update Date", (this.getUpdateDate() == null ? "NOT SET" : this.getUpdateDate().getTime())).toString();
    }


}
