# Supplementary material for: Ultra-Structure database design methodology for managing systems biology data and analyses
Source: BMC Bioinformatics. 2009 Aug 19;10:254. doi: 10.1186/1471-2105-10-254 (PMC2748085; doi:10.1186/1471-2105-10-254)
Supplement: Additional file 2 — Ultra-Structure Prototype. Distribution of prototype code. Instructions for use are contained inside. [file 1471-2105-10-254-S2.zip › core576/main/core576-core/src/main/java/edu/unc/giddings/core576/ruleform/Unit.java]

package edu.unc.giddings.core576.ruleform;

import java.math.BigDecimal;

/**
 * @author Christopher Maier
 * @version $Revision$
 *
 */
public class Unit extends ExistentialRuleform<Unit> {
    
    //*************************** Instance Variables ****************************//

    private String _abbreviation;
    private String _datatype;
    private BigDecimal _min;
    private BigDecimal _max;
    private Boolean _enumerated;
    
    //*************************** Getters & Setters *****************************//

    public String getAbbreviation() { return this._abbreviation; }
    public void setAbbreviation(String abbreviation) { this._abbreviation = abbreviation; }
    
    public String getDatatype() { return this._datatype; }
    public void setDatatype( String datatype ) { this._datatype = datatype; }
    
    public BigDecimal getMin() { return this._min; }
    public void setMin(BigDecimal min) { this._min = min; }
    
    public BigDecimal getMax() { return this._max; }
    public void setMax(BigDecimal max) { this._max = max; }
    
    public Boolean getEnumerated() { return this._enumerated; }
    public void setEnumerated( Boolean enumerated ) { this._enumerated = enumerated; }
    
    //*************************** Superclass Methods ****************************//
    
    @Override
    public String toString() {
        //DISABLE: LineLength It's easier to see this way
        String format = "Unit %s[Name='%s' Description='%s' Abbreviation='%s' Notes='%s' ResearchFlag='%s' Pinned?='%s' UpdatedBy='%s' UpdateDate='%s']";
        //ENABLE: LineLength
        return String.format( format,
                this.getId(),
                this.getName(),
                this.getDescription(),
                this.getAbbreviation(),
                this.getNotes(),
                this.getResearchFlag(),
                this.getPinned(),
                this.getUpdatedBy(),
                this.getUpdateDate()
        );
    }
    
    @Override
    final public int hashCode() {
        final int PRIME = 31;
        int result = 1;
        result = PRIME * result + ((this.getName() == null) ? 0 : this.getName().hashCode());
        return result;
    }
    
    @Override
    final public boolean equals( Object obj ) {
        if ( this == obj ) {
            return true;
        }
        if ( obj == null ) {
            return false;
        }
        if ( !( obj instanceof Unit )) {
            return false;
        }
        final Unit other = (Unit) obj;
        if ( this.getName() == null ) {
            if ( other.getName() != null ) {
                return false;
            }
        }
        else if ( !this.getName().equals( other.getName() )) {
            return false;
        }
        return true;
    }
}
