# Supplementary material for: Ultra-Structure database design methodology for managing systems biology data and analyses
Source: BMC Bioinformatics. 2009 Aug 19;10:254. doi: 10.1186/1471-2105-10-254 (PMC2748085; doi:10.1186/1471-2105-10-254)
Supplement: Additional file 2 — Ultra-Structure Prototype. Distribution of prototype code. Instructions for use are contained inside. [file 1471-2105-10-254-S2.zip › core576/main/core576-core/src/main/java/edu/unc/giddings/core576/ruleform/User.java]

package edu.unc.giddings.core576.ruleform;

import edu.unc.giddings.core576.util.EncryptionUtil;

public class User {
    
    //******************* Instance Variables ******************************//
    
    /** The database key for the User. */
    private Long id;
    
    /** The short login name of the user. */
    private String login;
    
    /** The real name of the user. */
    private String name;

    /** MD5-hashed version of plaintext password.  This is kept in the database. */
    private String hashedPassword;
    
    /** The Resource that represents this user */
    private Resource resource;
    
    //*************************** Constructors **********************************//
    
    public User(){}

    //*********************** Getters & Setters *********************************//
    
    public Long getId() { return this.id; }
    public void setId(Long theId) { this.id = theId; }
    
    public String getLogin() { return this.login; }
    public void setLogin(String theLogin) { this.login = theLogin; }
    
    public String getName() { return this.name; }
    public void setName(String name) { this.name = name; }

    /**
     * Takes a password given by a user and stores it as an MD5 digest.
     * 
     * @param password
     *            the password for this User
     */
    public void setPassword( String password ) {
        this.hashedPassword = EncryptionUtil.md5Hash( password );
    }
    
    public String getHashedPassword() { return this.hashedPassword; }
    
    /*
     * There's no setter for hashedPassword because we don't want users directly
     * setting values for this; that's handled via the setPassword method.  
     * Hibernate can set the hashedPassword using direct field access.
     */
    
    public Resource getResource() {    return this.resource; }
    public void setResource(Resource resource) { this.resource = resource; }
    
    //*************************** Superclass Methods ****************************//
    
    @Override
    public int hashCode() {
        final int prime = 31;
        int result = 1;
        result = prime * result + ((this.login == null) ? 0 : this.login.hashCode());
        return result;
    }

    @Override
    public boolean equals(Object obj) {
        if (this == obj)
            return true;
        if (obj == null)
            return false;
        if (!(obj instanceof User))
            return false;
        final User other = (User) obj;
        if (this.login == null) {
            if (other.login != null)
                return false;
        } else if (!this.login.equals(other.getLogin()))
            return false;
        return true;
    }
}
