# Supplementary material for: Ultra-Structure database design methodology for managing systems biology data and analyses
Source: BMC Bioinformatics. 2009 Aug 19;10:254. doi: 10.1186/1471-2105-10-254 (PMC2748085; doi:10.1186/1471-2105-10-254)
Supplement: Additional file 2 — Ultra-Structure Prototype. Distribution of prototype code. Instructions for use are contained inside. [file 1471-2105-10-254-S2.zip › core576/main/core576-core/src/main/java/edu/unc/giddings/core576/UnitDatatype.java]

package edu.unc.giddings.core576;

public enum UnitDatatype {
    INTEGER("integer"),
    NUMERIC("numeric"),
    BOOLEAN("boolean"),
    TEXT("text"),
    BIOENTITY("bioentity");
    
    private String _name;
    
    private UnitDatatype( String name ) {
        this._name = name;
    };
    
    public String getName() {
        return this._name;
    }

}
