# Supplementary material for: Ultra-Structure database design methodology for managing systems biology data and analyses
Source: BMC Bioinformatics. 2009 Aug 19;10:254. doi: 10.1186/1471-2105-10-254 (PMC2748085; doi:10.1186/1471-2105-10-254)
Supplement: Additional file 2 — Ultra-Structure Prototype. Distribution of prototype code. Instructions for use are contained inside. [file 1471-2105-10-254-S2.zip › core576/main/core576-core/src/main/java/edu/unc/giddings/core576/util/EncryptionUtil.java]

package edu.unc.giddings.core576.util;

import java.io.File;
import java.io.IOException;
import java.security.MessageDigest;
import java.security.NoSuchAlgorithmException;

/**
 * Utility class for performing encryption tasks, such as hashing, on various
 * objects.
 * 
 * @author maier
 */
//DISABLE: HideUtilityClassConstructor|MissingCtor
    // This messes up my coverage tests because it's code I never call!  I want to see 100%
public final class EncryptionUtil {

    /**
     * Generates an MD5 hash of the given String. Useful for hashing passwords
     * and such.
     * 
     * @param toEncrypt
     *            the String to hash
     * @return a 32-character hexadecimal string that is the MD5 hash of the
     *         given String, or <code>null</code> if the given String is
     *         <code>null</code>.
     */
    public static String md5Hash( String toEncrypt ) {
        String hash = toEncrypt == null ? null : md5Hash( toEncrypt.getBytes() );
        return hash;
    }
    
    /**
     * Generates an MD5 hash of the given File.
     * 
     * @param file
     *            the file to hash
     * @return a 32-character hexadecimal string that is the MD5 hash of the
     *         given File's contents, or <code>null</code> if the given File
     *         has is <code>null</code>.
     * @throws IOException
     *             if there is a problem reading the file
     */
    public static String md5Hash( File file ) throws IOException {
        String hash = file == null ? null : md5Hash( FileUtil.fileToBytes( file ));
        return hash;
    }
    
    /**
     * Generates an MD5 hash of the given byte array. Uses
     * {@link java.security.MessageDigest}.
     * 
     * @param bytes
     *            the bytes to hash
     * @return a 32-character hexadecimal string that is the MD5 hash of the
     *         given byte array, or <code>null</code> if the given String is
     *         <code>null</code>.
     */
    //DISABLE: ReturnCount it's easiest here to return null as soon as I know
    public static String md5Hash( byte[] bytes ) {
        if ( bytes == null ) {
            return null;
        }
        
        MessageDigest md;
        try {
            md = MessageDigest.getInstance( "MD5" );
        }
        catch (NoSuchAlgorithmException e) { 
            return null;
        }

        /*
         * We initially used this code to convert the digest to a hex string:
         *
         * return new BigInteger( 1, md.digest( bytes )).toString( 16 );
         *
         * This was a case of being too clever.
         *
         * This approach doesn't always work reliably; you could get hashes
         * that were less than 32 characters long!  This is because a full,
         * 32-character MD5 hash considers leading zeros to be significant.  If you
         * have a byte whose value is between 0 and 15 and you convert it to
         * hexadecimal, you get only one character.  This implementation avoids
         * the issue by checking to see if the result of Integer.toHexString on
         * a byte of the hash is one character long; if so, it left-pads it with
         * a single zero.
         *
         * Problem solved.
         */
        byte[] raw = md.digest(bytes);

        StringBuffer sb = new StringBuffer();
        for ( int i = 0; i < raw.length; i++ ) {
            // Convert a byte into a (potentially) two character hexadecimal digit
            String hex = Integer.toHexString( 0xff & raw[i] );
            // If the byte represented 0 through 15, it's going to be a single digit; pad it!
            if( hex.length() == 1 ) {
                sb.append('0');
            }
            sb.append( hex );
        }

        return sb.toString();
    }
}
