# Supplementary material for: Ultra-Structure database design methodology for managing systems biology data and analyses
Source: BMC Bioinformatics. 2009 Aug 19;10:254. doi: 10.1186/1471-2105-10-254 (PMC2748085; doi:10.1186/1471-2105-10-254)
Supplement: Additional file 2 — Ultra-Structure Prototype. Distribution of prototype code. Instructions for use are contained inside. [file 1471-2105-10-254-S2.zip › core576/main/core576-core/src/main/java/edu/unc/giddings/core576/util/FileUtil.java]

package edu.unc.giddings.core576.util;

import java.io.ByteArrayOutputStream;
import java.io.File;
import java.io.FileInputStream;
import java.io.IOException;
import java.io.InputStream;

/**
 * Utility class for performing various fun tasks on Files and related I/O
 * objects.
 * 
 * @author maier
 * @version $Revision$
 * 
 */
//DISABLE: HideUtilityClassConstructor|MissingCtor
    // This messes up my coverage tests because it's code I never call!  I want to see 100%
public final class FileUtil {
    
    /**
     * Returns the bytes from the given file.
     * 
     * @param file
     *            the File you want the bytes from.
     * @return the bytes from the given file as a <code>byte[]</code>.
     * @throws IOException
     *             if there is an error reading the given File
     */
    public static byte[] fileToBytes( File file ) throws IOException {
        return streamToBytes( new FileInputStream( file ) );
    }
    
    /**
     * Returns the bytes from <code>input</code>.
     * 
     * @param input
     *            an InputStream of data you want the bytes from
     * @return the bytes from the given InputStream
     * @throws IOException
     *             if there is something wrong with the given InputStream.
     */
    public static byte[] streamToBytes( InputStream input ) throws IOException {
        ByteArrayOutputStream out = new ByteArrayOutputStream();
        //DISABLE: MagicNumber I just want to read in 4K at a time
        byte[] buffer = new byte[4096];
        //ENABLE: MagicNumber
        int bytesRead = 0;
        
        while (( bytesRead = input.read( buffer )) != -1) {
            out.write( buffer, 0, bytesRead );
        }

        out.close();
        return out.toByteArray();
    }
}
