# Supplementary material for: Ultra-Structure database design methodology for managing systems biology data and analyses
Source: BMC Bioinformatics. 2009 Aug 19;10:254. doi: 10.1186/1471-2105-10-254 (PMC2748085; doi:10.1186/1471-2105-10-254)
Supplement: Additional file 2 — Ultra-Structure Prototype. Distribution of prototype code. Instructions for use are contained inside. [file 1471-2105-10-254-S2.zip › core576/main/core576-core/src/main/java/edu/unc/giddings/core576/util/ReflectionUtil.java]

package edu.unc.giddings.core576.util;

import java.beans.Introspector;
import java.beans.PropertyDescriptor;
import java.lang.reflect.Method;

import edu.unc.giddings.core576.ruleform.Ruleform;

import org.slf4j.Logger;
import org.slf4j.LoggerFactory;

/**
 * Utility class for handling several reflection-based issues.
 * 
 * @author Christopher Maier
 *
 */
public class ReflectionUtil {

    //**************************** Static Variables *****************************//
    
    private static final Logger LOG = LoggerFactory.getLogger(ReflectionUtil.class);

    //***************************************************************************//
    
    /**
     * <p>
     * Ensures that <code>Boolean</code>-valued properties are never null.  This is necessary for to make Stripes-backed HTML forms play nicely with Hibernate.
     * </p>
     * <p>
     * HTML checkboxes only return values in the HTTP request if they are checked; if they aren't,
     * then you'll end up with a <code>null</code> property on your bean, which we can't have if
     * there's a not-null constraint on the database table. This method simply checks to see if the
     * <code>Boolean</code> properties are <code>null</code>, and if so, sets them to the
     * default value of <code>Boolean.FALSE</code>.
     * </p>
     * <p>
     * See <a
     * href="http://thread.gmane.org/gmane.comp.java.stripes.user/1783/focus=1793">http://thread.gmane.org/gmane.comp.java.stripes.user/1783/focus=1793</a> for more.
     * </p>
     * 
     * @param o an object that needs to have its Boolean properties "fixed"
     */
    public static void fixBooleans(Ruleform o){
        // handle any proxied classes from Hibernate
        Class c = getRealClass(o.getClass());

        try {
            // get all bean properties
            PropertyDescriptor[] props = Introspector.getBeanInfo(c).getPropertyDescriptors();

            for (PropertyDescriptor property : props) {
                LOG.debug( "Property = {}", property );
                Method getter = property.getReadMethod();
                if (getter != null) {
                    if (!property.getPropertyType().equals(Boolean.class)) {
                        continue; // only dealing with Boolean properties
                    }
                    if (!Ruleform.class.isAssignableFrom(getter.getDeclaringClass())) {
                        continue; // only want methods from Ruleform or more specific
                    }

                    Object value = property.getReadMethod().invoke(o);
                    if (value == null) {
                        property.getWriteMethod().invoke(o, Boolean.FALSE);
                    }
                }
            }

        } catch (Exception e) {
            LOG.error( "Failed to transform null Boolean property values to Boolean.FALSE in class " + c, e );
        }
    }
    
    /**
     * <p>
     * Returns the true, unproxied class for the given <code>Class</code> object. This is useful
     * for dealing with Hibernate proxies, which are generated by the CGLIB proxying library. It
     * checks for the presence of the string "$$" in the name of the given <code>Class</code>
     * object; if the string not present, the class isn't a proxy and the <code>Class</code>
     * passed in is returned without alteration. If the string is present, the true class is
     * determined by removing the part of the name from the "$$" onward, and calling
     * <code>Class.forName()</code> on that <code>String</code>.
     * </p>
     * <p>
     * This technique is borrowed from the Stripernate project by Aaron Porter, available at <a
     * href="http://www.mongus.com/Topics/Web%20Development/Stripernate/">http://www.mongus.com/Topics/Web%20Development/Stripernate/</a>
     * </p>
     * 
     * @param clazz
     *            the class of an object to be formatted
     * @return the true unproxied class, or <code>null</code> if this is not able to be
     *         determined.
     */
    public static Class getRealClass(Class clazz){
        Class c;
        String className = clazz.getName();
        
        /* Proxied classes have a name like com.foo.Bar$$EnhancerByCGLIB$$d254036c */ 
        int index = className.indexOf("$$");
        if (index == -1){
            // this isn't a proxied class
            return clazz;
        }
        
        // This handles proxied classes
        // Chop off everything following the "$$", including the "$$"
        String unproxiedName = className.substring(0, index);
        LOG.debug( "Converted class name {} to {}", className, unproxiedName );
        try {
            c = Class.forName(unproxiedName);
        } catch (ClassNotFoundException e) {
            LOG.error( "Couldn't determine the unproxied class for {}", clazz );
            c = null;
        }
        return c;
    }
    
    public static String classToPropertyName (Class<?> c){
        String className = c.getSimpleName();
        
        String propertyName = className
        .replace(
                className.subSequence(0, 1), 
                className.subSequence(0,1).toString().toLowerCase()
        );
        LOG.debug( "Property Name is {}", propertyName );
        return propertyName;
    }
    
    
}
