# Supplementary material for: Ultra-Structure database design methodology for managing systems biology data and analyses
Source: BMC Bioinformatics. 2009 Aug 19;10:254. doi: 10.1186/1471-2105-10-254 (PMC2748085; doi:10.1186/1471-2105-10-254)
Supplement: Additional file 2 — Ultra-Structure Prototype. Distribution of prototype code. Instructions for use are contained inside. [file 1471-2105-10-254-S2.zip › core576/main/core576-core/src/main/resources/edu/unc/giddings/core576/ruleform/admin_functions.hbm.xml]

<?xml version="1.0" encoding="UTF-8"?>
<!DOCTYPE hibernate-mapping PUBLIC "-//Hibernate/Hibernate Mapping DTD 3.0//EN" "http://hibernate.sourceforge.net/hibernate-mapping-3.0.dtd">
<hibernate-mapping>
  <database-object>
    <create>
CREATE OR REPLACE FUNCTION core576_admin.minimize_sequences()
RETURNS VOID
LANGUAGE plpgsql
AS $$
    DECLARE
        _cursor CURSOR FOR SELECT table_schema, table_name FROM information_schema.tables WHERE table_schema = 'ruleform' AND table_type = 'BASE TABLE';
        _record RECORD;
        _count BIGINT;
        _query VARCHAR;
    BEGIN
        OPEN _cursor;
        LOOP FETCH _cursor INTO _record;
            EXIT WHEN NOT FOUND;
            
            _query := 'SELECT max(id) + 1 FROM ' || _record.table_schema || '.' || _record.table_name;
            RAISE NOTICE 'Query: %', _query;
            EXECUTE _query INTO _count;
            
            IF _count IS NULL THEN
            _count := 1;
            END IF;
            
            _query := 'ALTER SEQUENCE ' || _record.table_name || '_id_seq RESTART WITH ' || _count;
            RAISE NOTICE 'Query: %', _query;
            EXECUTE _query;
            
        END LOOP;
        CLOSE _cursor;
    END;
$$
        </create>
    <drop>
DROP FUNCTION core576_admin.minimize_sequences()
        </drop>
    <dialect-scope name="org.hibernate.dialect.PostgreSQLDialect"/>
  </database-object>
</hibernate-mapping>
