# Supplementary material for: Ultra-Structure database design methodology for managing systems biology data and analyses
Source: BMC Bioinformatics. 2009 Aug 19;10:254. doi: 10.1186/1471-2105-10-254 (PMC2748085; doi:10.1186/1471-2105-10-254)
Supplement: Additional file 2 — Ultra-Structure Prototype. Distribution of prototype code. Instructions for use are contained inside. [file 1471-2105-10-254-S2.zip › core576/main/core576-core/src/main/resources/edu/unc/giddings/core576/ruleform/Attribute.hbm.xml]

<?xml version="1.0" encoding="UTF-8"?>
<!DOCTYPE hibernate-mapping PUBLIC "-//Hibernate/Hibernate Mapping DTD 3.0//EN" "http://hibernate.sourceforge.net/hibernate-mapping-3.0.dtd">
<hibernate-mapping package="edu.unc.giddings.core576.ruleform" schema="ruleform">
  <class batch-size="20" name="Attribute" table="attribute">
    <id column="id" name="id" type="long" unsaved-value="null">
      <generator class="sequence">
        <param name="sequence">attribute_id_seq</param>
      </generator>
    </id>
    <!-- the natural-id is mutable because it's conceivable that we want to
        edit it after we have a persistent entity. -->
    <natural-id mutable="true">
      <property name="name" type="string">
        <column name="name" not-null="true" sql-type="VARCHAR">
          <comment>The name of an Attribute</comment>
        </column>
      </property>
    </natural-id>
    <property name="description" type="string">
      <column name="description" not-null="false">
        <comment>A free-text description of an Attribute</comment>
      </column>
    </property>
    <property name="notes" type="string">
      <column name="notes" not-null="false" sql-type="VARCHAR">
        <comment>Free-text usage notes for an Attribute</comment>
      </column>
    </property>
    <many-to-one class="ResearchFlag" foreign-key="attribute_research_flag_fkey" name="researchFlag">
      <column name="research" not-null="false">
        <comment>Indicates a reason that an Attribute should be investigated</comment>
      </column>
    </many-to-one>
    <property column="inheritable" name="inheritable" not-null="true" type="boolean"/>
    <property column="pinned" name="pinned" not-null="true" type="boolean"/>
    <property name="type">
      <column check="value_type IN (&apos;text&apos;, &apos;numeric&apos;, &apos;integer&apos;, &apos;boolean&apos;, &apos;location&apos;, &apos;resource&apos;,&apos;bioentity&apos;,&apos;event&apos;,&apos;attribute&apos;,&apos;inherit&apos;)" name="value_type" not-null="false" sql-type="VARCHAR">
        <comment>Indicates what the datatype of a value of this Attribute is.  Used to determine which consideration column of the *_attribute ruleforms the value may be found in.</comment>
      </column>
    </property>
    <many-to-one class="Resource" column="updated_by" name="updatedBy"/>
    <property column="update_date" generated="always" name="updateDate" not-null="true" type="timestamp"/>
    <set lazy="extra" name="attributes">
      <key column="attribute"/>
      <one-to-many class="AttributeMetaAttribute"/>
    </set>
    <set lazy="extra" name="networkByParent" order-by="distance ASC">
      <key column="parent"/>
      <one-to-many class="AttributeNetwork"/>
    </set>
    <set lazy="extra" name="networkByChild" order-by="distance DESC">
      <key column="child"/>
      <one-to-many class="AttributeNetwork"/>
    </set>
  </class>
  <sql-query name="attribute.unlinked">
        <return alias="unlinked" class="Attribute"/>
        
            SELECT {unlinked.*}
            FROM attribute AS unlinked
            JOIN (
                SELECT id 
                FROM attribute 
                EXCEPT (
                    SELECT distinct(net.child) 
                    FROM attribute_network as net 
                    WHERE net.parent = attribute_id('Attribute')
                    AND relationship = relationship_id('includes') 
                )
            ) AS linked ON unlinked.id = linked.id
            WHERE unlinked.id != attribute_id('Attribute');
        
    </sql-query>
  <query name="attribute.immediateChildrenNetworkRules">
        <query-param name="attribute" type="Attribute"/>
        
            from AttributeNetwork AS n
            where n.parent = :attribute 
              and n.distance = 1
              and n.relationship.preferred IS FALSE
            ORDER by n.parent.name, n.relationship.name, n.child.name
        
    </query>
  <!--
    <query name="attribute.foo"/>
    <query name="attribute.bar"/>
    -->
</hibernate-mapping>
