# Supplementary material for: Ultra-Structure database design methodology for managing systems biology data and analyses
Source: BMC Bioinformatics. 2009 Aug 19;10:254. doi: 10.1186/1471-2105-10-254 (PMC2748085; doi:10.1186/1471-2105-10-254)
Supplement: Additional file 2 — Ultra-Structure Prototype. Distribution of prototype code. Instructions for use are contained inside. [file 1471-2105-10-254-S2.zip › core576/main/core576-core/src/main/resources/edu/unc/giddings/core576/ruleform/AttributeNetwork.hbm.xml]

<?xml version="1.0" encoding="UTF-8"?>
<!DOCTYPE hibernate-mapping PUBLIC "-//Hibernate/Hibernate Mapping DTD 3.0//EN" "http://hibernate.sourceforge.net/hibernate-mapping-3.0.dtd">
<hibernate-mapping package="edu.unc.giddings.core576.ruleform" schema="ruleform">
  <class name="AttributeNetwork" table="attribute_network">
    <id column="id" name="id" type="long" unsaved-value="null">
      <generator class="sequence">
        <param name="sequence">attribute_network_id_seq</param>
      </generator>
    </id>
    <natural-id>
      <many-to-one class="Attribute" column="parent" name="parent"/>
      <many-to-one class="Relationship" column="relationship" name="relationship"/>
      <many-to-one class="Attribute" column="child" name="child"/>
    </natural-id>
    <property column="distance" name="distance" type="integer"/>
    <property name="order">
      <column check="ordering &gt; 0" name="ordering" not-null="false" sql-type="integer">
        <comment>Defines an ordering of entities within a grouping relationship.</comment>
      </column>
    </property>
    <property column="notes" name="notes" type="string"/>
    <many-to-one class="ResearchFlag" column="research" name="researchFlag" not-null="false"/>
    <many-to-one class="Resource" column="updated_by" name="updatedBy"/>
    <property column="update_date" generated="always" name="updateDate" not-null="true" type="timestamp"/>
  </class>
  <!--
    <query name="attributeNetwork.foo"/>
    <query name="attributeNetwork.bar"/>
    -->
</hibernate-mapping>
