# Supplementary material for: Ultra-Structure database design methodology for managing systems biology data and analyses
Source: BMC Bioinformatics. 2009 Aug 19;10:254. doi: 10.1186/1471-2105-10-254 (PMC2748085; doi:10.1186/1471-2105-10-254)
Supplement: Additional file 2 — Ultra-Structure Prototype. Distribution of prototype code. Instructions for use are contained inside. [file 1471-2105-10-254-S2.zip › core576/main/core576-core/src/main/resources/edu/unc/giddings/core576/ruleform/BioEntity.hbm.xml]

<?xml version="1.0" encoding="UTF-8"?>
<!DOCTYPE hibernate-mapping PUBLIC "-//Hibernate/Hibernate Mapping DTD 3.0//EN" "http://hibernate.sourceforge.net/hibernate-mapping-3.0.dtd">
<hibernate-mapping package="edu.unc.giddings.core576.ruleform" schema="ruleform">
  <class batch-size="100" name="BioEntity" table="bioentity">
    <comment>
            Existential ruleform table for BioEntities.
        </comment>
    <id column="id" name="id" type="long" unsaved-value="null">
      <generator class="sequence">
        <param name="sequence">bioentity_id_seq</param>
      </generator>
    </id>
    <natural-id mutable="true">
      <property name="name">
        <column name="name" not-null="true" sql-type="VARCHAR" unique="true">
          <comment>The name by which a BioEntity is known</comment>
        </column>
      </property>
    </natural-id>
    <property name="description">
      <column name="description" not-null="false" sql-type="VARCHAR">
        <comment>A free-text description of the BioEntity</comment>
      </column>
    </property>
    <property name="notes">
      <column name="notes" not-null="false" sql-type="VARCHAR">
        <comment>Usage notes for this particular BioEntity</comment>
      </column>
    </property>
    <many-to-one class="ResearchFlag" name="researchFlag">
      <column index="bioentity_research_fkey_idx" name="research" not-null="false">
        <comment>Indicates a reason that this rule should be investigated, e.g., to resolve a problem</comment>
      </column>
    </many-to-one>
    <property name="pinned">
      <column default="FALSE" name="pinned" not-null="true" sql-type="BOOLEAN">
        <comment>Indicates whether the name of this BioEntity is referred to explicitly in animation procedure code, and thus should not be altered or removed lightly</comment>
      </column>
    </property>
    <many-to-one class="Resource" name="updatedBy">
      <column index="bioentity_updated_by_fkey_idx" name="updated_by" not-null="false">
        <comment>The Resource that last updated this rule</comment>
      </column>
    </many-to-one>
    <property generated="always" name="updateDate">
      <column name="update_date" not-null="true" sql-type="TIMESTAMP">
        <comment>The time at which this rule was last updated</comment>
      </column>
    </property>
    <set cascade="save-update" inverse="true" lazy="extra" name="attributes">
      <key column="bioentity"/>
      <one-to-many class="BioEntityAttribute"/>
    </set>
    <set cascade="all" inverse="true" lazy="extra" name="attributesV2">
      <key column="bioentity"/>
      <one-to-many class="BioEntityAttributeV2"/>
    </set>
    <set cascade="save-update" inverse="true" lazy="extra" name="networkByParent">
      <key column="parent"/>
      <one-to-many class="BioEntityNetwork"/>
    </set>
    <set cascade="save-update" inverse="true" lazy="extra" name="networkByChild">
      <key column="child"/>
      <one-to-many class="BioEntityNetwork"/>
    </set>
    <set cascade="save-update" inverse="true" lazy="extra" name="locations">
      <key column="bioentity"/>
      <one-to-many class="BioEntityLocation"/>
    </set>
  </class>
  <query name="bioentity.immediateChildrenNetworkRules">
        <query-param name="bioentity" type="BioEntity"/>
        
            from BioEntityNetwork AS n
            where n.parent = :bioEntity 
              and n.distance = 1
              and n.relationship.preferred IS FALSE
            ORDER by n.parent.name, n.relationship.name, n.child.name
        
    </query>
  <sql-query name="bioentity.createBioEntityFromGroup2">
        <return class="BioEntity"/>
        <query-param name="group" type="long"/>
        <query-param name="attributeResource" type="long"/>
        <query-param name="networkResource" type="long"/>
        <query-param name="relationship" type="long"/>
        
            SELECT * FROM ruleform.generate_bioentity_from_group(:group,:attributeResource,:networkResource, :relationship)
        
    </sql-query>
  <!-- THIS IS DEPRECATED AND SHOULD BE REMOVED AS SOON AS POSSIBLE -->
  <sql-query name="bioentity.createBioEntityFromGroup">
        <return class="BioEntity"/>
        <query-param name="group" type="long"/>
        <query-param name="attributeResource" type="long"/>
        <query-param name="networkResource" type="long"/>
        
            SELECT * FROM ruleform.generate_bioentity_from_group(:group,:attributeResource,:networkResource)
        
    </sql-query>
  <!-- 
        Right now, this seems to violates the spirit of Ultra-Structure, since quite a bit of implementation-specific things are assumed and hard-coded.
        This will hopefully be factored out in a better way in the future.
     -->
  <sql-query name="bioentity.genomicRegionLookup">
        <return class="BioEntity"/>
        <query-param name="sequenceIdentifier" type="long"/>
        <query-param name="direction" type="string"/>
        <query-param name="start" type="integer"/>
        <query-param name="stop" type="integer"/>
        
            SELECT b.*
            FROM bioentity AS b
	        JOIN bioentity_network AS bn ON b.id = bn.parent AND bn.resource = resource_id('CoRE576') AND bn.relationship = relationship_id('chromosome')
	        JOIN bioentity_attribute AS a1 ON b.id = a1.bioentity AND a1.resource = resource_id('CoRE576') AND a1.attribute = attribute_id('Direction')
	        JOIN bioentity_attribute AS a2 ON b.id = a2.bioentity AND a1.resource = resource_id('CoRE576') AND a2.attribute = attribute_id('Start')
	        JOIN bioentity_attribute AS a3 ON b.id = a3.bioentity AND a1.resource = resource_id('CoRE576') AND a3.attribute = attribute_id('Stop')
            WHERE bn.child = :sequenceIdentifier
              AND a1.text_value = :direction
              AND a2.integer_value = :start
              AND a3.integer_value = :stop
        
    </sql-query>
  <query name="bioentity.retrieveByOrder">
        <query-param name="resource" type="Resource"/>
        <query-param name="group" type="BioEntity"/>
        <query-param name="relationship" type="Relationship"/>
        <query-param name="order" type="Integer"/>
        
            select n.parent
            from BioEntityNetwork AS n
            where n.resource = :resource 
              and n.relationship = :relationship
              and n.child = :group 
              and n.order = :order
        
    </query>
  <sql-query name="bioentity.uniqueBioEntityByAttributeValue">
        <return class="BioEntity"/>
        <query-param name="attribute" type="long"/>
        <query-param name="textValue" type="String"/>
        
            SELECT * FROM ruleform.unique_bioentity_lookup_by_attribute(:attribute, :textValue)
        
    </sql-query>
  <sql-query name="bioentity.createPeptide">
        <return class="BioEntity"/>
        <query-param name="sequence" type="String"/>
        
            SELECT * FROM ruleform.create_peptide(:sequence)
        
    </sql-query>
  <query name="bioentity.subsumingBioEntities">
        <query-param name="bioEntity" type="BioEntity"/>
        <query-param name="relationship" type="Relationship"/>
        
            SELECT distinct bn.child
            FROM BioEntityNetwork AS bn
            WHERE bn.relationship = :relationship
              AND bn.parent = :bioEntity
        
    </query>


    <sql-query name="bioentity.getAllowedBioEntityValues">
        <return class="BioEntity"/>
        <query-param name="resource" type="long"/>
        <query-param name="classificationAttribute" type="long"/>
        <query-param name="classificationBioEntity" type="long"/>
        <query-param name="authorizedAttribute" type="long"/>

        SELECT * FROM ruleform.bioentity_get_allowed_bioentity_values(:resource, :classificationAttribute, :classificationBioEntity, :authorizedAttribute)

    </sql-query>

    <sql-query name="bioentity.getAllowedTextValues">
        <return-scalar column="result_value" type="string"/>
        <query-param name="resource" type="long"/>
        <query-param name="classificationAttribute" type="long"/>
        <query-param name="classificationBioEntity" type="long"/>
        <query-param name="authorizedAttribute" type="long"/>

        SELECT * FROM ruleform.bioentity_get_allowed_text_values(:resource, :classificationAttribute, :classificationBioEntity, :authorizedAttribute)  AS t(result_value)

    </sql-query>

    <sql-query name="bioentity.getAllowedNumericValues">
        <return-scalar column="result_value" type="java.math.BigDecimal"/>
        <query-param name="resource" type="long"/>
        <query-param name="classificationAttribute" type="long"/>
        <query-param name="classificationBioEntity" type="long"/>
        <query-param name="authorizedAttribute" type="long"/>

        SELECT * FROM ruleform.bioentity_get_allowed_numeric_values(:resource, :classificationAttribute, :classificationBioEntity, :authorizedAttribute)  AS t(result_value)

    </sql-query>

    <sql-query name="bioentity.getAuthorizedBioEntityAttributes">
        <return class="BioEntityAttributeType"/>
        <query-param name="resource" type="long"/>
        <query-param name="classificationAttribute" type="long"/>
        <query-param name="classificationBioEntity" type="long"/>
        SELECT * FROM ruleform.get_authorized_bioentity_attributes(:resource, :classificationAttribute, :classificationBioEntity)
    </sql-query>

    <!--
    <sql-query name="bioentity.getAllowedTextValues">
        <return-scalar column="result_value" type="string"/>
        <query-param name="resource" type="long"/>
        <query-param name="classificationAttribute" type="long"/>
        <query-param name="classificationBioEntity" type="long"/>
        <query-param name="authorizedAttribute" type="long"/>

        SELECT * FROM ruleform.bioentity_get_allowed_text_values(:resource, :classificationAttribute, :classificationBioEntity, :authorizedAttribute) AS t(result_value)

    </sql-query>
    -->

</hibernate-mapping>
