# Supplementary material for: Ultra-Structure database design methodology for managing systems biology data and analyses
Source: BMC Bioinformatics. 2009 Aug 19;10:254. doi: 10.1186/1471-2105-10-254 (PMC2748085; doi:10.1186/1471-2105-10-254)
Supplement: Additional file 2 — Ultra-Structure Prototype. Distribution of prototype code. Instructions for use are contained inside. [file 1471-2105-10-254-S2.zip › core576/main/core576-core/src/main/resources/edu/unc/giddings/core576/ruleform/BioEntityAttribute.hbm.xml]

<?xml version="1.0" encoding="UTF-8"?>
<!DOCTYPE hibernate-mapping PUBLIC "-//Hibernate/Hibernate Mapping DTD 3.0//EN" "http://hibernate.sourceforge.net/hibernate-mapping-3.0.dtd">
<hibernate-mapping package="edu.unc.giddings.core576.ruleform" schema="ruleform">
  <class name="BioEntityAttribute" table="bioentity_attribute">
    <id column="id" name="id" type="long" unsaved-value="null">
      <generator class="sequence">
        <param name="sequence">bioentity_attribute_id_seq</param>
      </generator>
    </id>
    <natural-id>
      <many-to-one class="Resource" column="resource" name="resource"/>
      <many-to-one class="BioEntity" column="bioentity" name="bioEntity"/>
      <many-to-one class="Attribute" column="attribute" name="attribute"/>
    </natural-id>
    <property name="numericValue" type="java.math.BigDecimal">
      <column name="numeric_value" not-null="false" sql-type="NUMERIC">
        <comment>The numeric value of an attribute</comment>
      </column>
    </property>
    <property column="integer_value" name="integerValue" type="integer"/>
    <property column="boolean_value" name="booleanValue" type="boolean"/>
    <property name="textValue" type="string">
      <column name="text_value" sql-type="VARCHAR">
        <comment>The text value of an attribute</comment>
      </column>
    </property>
    <many-to-one class="BioEntity" column="bioentity_value" name="bioEntityValue"/>
    <many-to-one class="Unit" column="unit" name="unit"/>
    <property column="notes" name="notes" type="string"/>
    <many-to-one class="ResearchFlag" column="research" name="researchFlag" not-null="false"/>
    <many-to-one class="Resource" column="updated_by" name="updatedBy"/>
    <property generated="always" name="updateDate" type="timestamp">
      <column default="(&apos;now&apos;::TEXT)::TIMESTAMP WITH TIME ZONE" name="update_date" not-null="true" sql-type="TIMESTAMP WITH TIME ZONE"/>
    </property>
  </class>
</hibernate-mapping>
