# Supplementary material for: Ultra-Structure database design methodology for managing systems biology data and analyses
Source: BMC Bioinformatics. 2009 Aug 19;10:254. doi: 10.1186/1471-2105-10-254 (PMC2748085; doi:10.1186/1471-2105-10-254)
Supplement: Additional file 2 — Ultra-Structure Prototype. Distribution of prototype code. Instructions for use are contained inside. [file 1471-2105-10-254-S2.zip › core576/main/core576-core/src/main/resources/edu/unc/giddings/core576/ruleform/BioEntityAttributeAuthorization.hbm.xml]

<?xml version="1.0" encoding="UTF-8"?>
<!DOCTYPE hibernate-mapping PUBLIC "-//Hibernate/Hibernate Mapping DTD 3.0//EN" "http://hibernate.sourceforge.net/hibernate-mapping-3.0.dtd">
<hibernate-mapping package="edu.unc.giddings.core576.ruleform" schema="ruleform">
  <class batch-size="20" name="BioEntityAttributeAuthorization" table="bioentity_attribute_authorization">
    <id column="id" name="id" type="long" unsaved-value="null">
      <generator class="sequence">
        <param name="sequence">bioentity_attribute_authorization_id_seq</param>
      </generator>
    </id>
    <natural-id>
      <many-to-one class="BioEntity" name="bioEntity"/>
      <property name="sequenceNumber" type="integer">
        <column name="sequence_number" sql-type="sequence_number"/>
      </property>
    </natural-id>
    <many-to-one class="Attribute" foreign-key="bioentity_attribute_authorization_attribute_fkey" name="attribute">
      <column name="attribute" not-null="true" sql-type="BIGINT"/>
    </many-to-one>
    <property name="notes" type="string">
      <column name="notes" not-null="false" sql-type="VARCHAR">
        <comment>Free-text usage notes for a BioEntity Attribute Authorization</comment>
      </column>
    </property>
    <many-to-one class="ResearchFlag" foreign-key="attribute_research_flag_fkey" name="researchFlag">
      <column name="research" not-null="false">
        <comment>Indicates a reason that a BioEntity Attribute Authorization should be investigated</comment>
      </column>
    </many-to-one>
    <many-to-one class="Resource" foreign-key="bioentity_attribute_authorization_updated_by_fkey" name="updatedBy">
      <column name="updated_by" not-null="true" sql-type="BIGINT"/>
    </many-to-one>
    <property column="update_date" generated="always" name="updateDate" not-null="true" type="timestamp"/>
  </class>
</hibernate-mapping>
