# Supplementary material for: Ultra-Structure database design methodology for managing systems biology data and analyses
Source: BMC Bioinformatics. 2009 Aug 19;10:254. doi: 10.1186/1471-2105-10-254 (PMC2748085; doi:10.1186/1471-2105-10-254)
Supplement: Additional file 2 — Ultra-Structure Prototype. Distribution of prototype code. Instructions for use are contained inside. [file 1471-2105-10-254-S2.zip › core576/main/core576-core/src/main/resources/edu/unc/giddings/core576/ruleform/BioEntityAttributeV2.hbm.xml]

<?xml version="1.0" encoding="UTF-8"?>
<!DOCTYPE hibernate-mapping PUBLIC "-//Hibernate/Hibernate Mapping DTD 3.0//EN" "http://hibernate.sourceforge.net/hibernate-mapping-3.0.dtd">
<hibernate-mapping package="edu.unc.giddings.core576.ruleform" schema="ruleform">
  <class batch-size="20" name="BioEntityAttributeV2" table="bioentity_attribute_v2">
    <id column="id" name="id" type="long" unsaved-value="null">
      <generator class="sequence">
        <param name="sequence">bioentity_attribute_v2_id_seq</param>
      </generator>
    </id>
    <natural-id>
      <many-to-one class="Resource" column="resource" name="resource" not-null="true"/>
      <many-to-one class="BioEntity" column="bioentity" name="bioEntity" not-null="true"/>
      <many-to-one class="BioEntityAttributeType" column="attribute" name="attribute" not-null="true"/>
      <property column="sequence_number" name="sequenceNumber" not-null="true" type="integer"/>
    </natural-id>
    <many-to-one class="BioEntity" name="bioEntityValue" column="bioentity_value"/>
    <many-to-one class="Resource" name="resourceValue" column="resource_value"/>
    <property name="textValue" type="string" column="text_value"/>
    <property name="numericValue" type="java.math.BigDecimal" column="numeric_value"/>
    <property name="integerValue" type="integer" column="integer_value"/>
    <many-to-one name="units" class="Unit" column="units"/>
    <property name="notes" type="string" column="notes"/>
    <many-to-one class="ResearchFlag" name="researchFlag" column="research"/>
    <many-to-one class="Resource" name="updatedBy" column="updated_by" not-null="true"/>
    <property column="update_date" generated="always" name="updateDate" not-null="true" type="timestamp"/>
  </class>
</hibernate-mapping>
