# Supplementary material for: Ultra-Structure database design methodology for managing systems biology data and analyses
Source: BMC Bioinformatics. 2009 Aug 19;10:254. doi: 10.1186/1471-2105-10-254 (PMC2748085; doi:10.1186/1471-2105-10-254)
Supplement: Additional file 2 — Ultra-Structure Prototype. Distribution of prototype code. Instructions for use are contained inside. [file 1471-2105-10-254-S2.zip › core576/main/core576-core/src/main/resources/edu/unc/giddings/core576/ruleform/BioEntityLocationAttribute.hbm.xml]

<?xml version="1.0" encoding="UTF-8"?>
<!DOCTYPE hibernate-mapping PUBLIC "-//Hibernate/Hibernate Mapping DTD 3.0//EN" "http://hibernate.sourceforge.net/hibernate-mapping-3.0.dtd">
<hibernate-mapping package="edu.unc.giddings.core576.ruleform" schema="ruleform">
  <class name="BioEntityLocationAttribute" table="bioentity_location_attribute">
    <id column="id" name="id" type="long" unsaved-value="null">
      <generator class="sequence">
        <param name="sequence">bioentity_location_attribute_id_seq</param>
      </generator>
    </id>
    <natural-id>
      <many-to-one class="Resource" name="resource">
        <column name="resource" not-null="true" unique-key="bioentity_location_attribute_key">
          <comment>The Resource from which the information of this rule comes</comment>
        </column>
      </many-to-one>
      <many-to-one class="BioEntityLocation" name="bioEntityLocation">
        <column index="bioentity_location_attribute_bioentity_location_fkey_idx" name="bioentity_location" not-null="true" unique-key="bioentity_location_attribute_key">
          <comment>The BioEntity Location rule that this attribute rule applies to</comment>
        </column>
      </many-to-one>
      <many-to-one class="Attribute" name="attribute">
        <column index="bioentity_location_attribute_attribute_fkey_idx" name="attribute" not-null="true" unique-key="bioentity_location_attribute_key">
          <comment>The Attribute that this rule defines for a given BioEntity Location rule</comment>
        </column>
      </many-to-one>
      <property name="sequenceNumber">
        <column name="sequence_number" not-null="true" sql-type="sequence_number" unique-key="bioentity_location_attribute_key">
          <comment>A BioEntity Location Attribute may have several values for the same attribute.</comment>
        </column>
      </property>
    </natural-id>
    <property name="numericValue">
      <column name="numeric_value" not-null="false" sql-type="NUMERIC">
        <comment>If the Attribute has a numeric (decimal, real) value, it is recorded here.</comment>
      </column>
    </property>
    <property name="integerValue">
      <column name="integer_value" not-null="false" sql-type="INT">
        <comment>If the Attribute has a integer value, it is recorded here.</comment>
      </column>
    </property>
    <many-to-one class="BioEntity" name="bioEntityValue">
      <column index="bioentity_location_attribute_bioentity_value_fkey_idx" name="bioentity_value" not-null="false">
        <comment>If the Attribute has a BioEntity value, it is recorded here.</comment>
      </column>
    </many-to-one>
    <property name="notes">
      <column name="notes" not-null="false" sql-type="VARCHAR">
        <comment>Usage notes for this particular rule</comment>
      </column>
    </property>
    <many-to-one class="ResearchFlag" name="researchFlag">
      <column index="bioentity_location_attribute_research_fkey_idx" name="research" not-null="false">
        <comment>Indicates a reason that this rule should be investigated, e.g., to resolve a problem</comment>
      </column>
    </many-to-one>
    <many-to-one class="Resource" name="updatedBy">
      <column index="bioentity_location_attribute_updated_by_fkey_idx" name="updated_by" not-null="true">
        <comment>The Resource that last updated this rule</comment>
      </column>
    </many-to-one>
    <property generated="always" name="updateDate">
      <column name="update_date" not-null="true" sql-type="TIMESTAMP">
        <comment>The time at which this rule was last updated</comment>
      </column>
    </property>
  </class>
</hibernate-mapping>
