# Supplementary material for: Ultra-Structure database design methodology for managing systems biology data and analyses
Source: BMC Bioinformatics. 2009 Aug 19;10:254. doi: 10.1186/1471-2105-10-254 (PMC2748085; doi:10.1186/1471-2105-10-254)
Supplement: Additional file 2 — Ultra-Structure Prototype. Distribution of prototype code. Instructions for use are contained inside. [file 1471-2105-10-254-S2.zip › core576/main/core576-core/src/main/resources/edu/unc/giddings/core576/ruleform/Coordinate.hbm.xml]

<?xml version="1.0" encoding="UTF-8"?>
<!DOCTYPE hibernate-mapping PUBLIC "-//Hibernate/Hibernate Mapping DTD 3.0//EN" "http://hibernate.sourceforge.net/hibernate-mapping-3.0.dtd">
<hibernate-mapping package="edu.unc.giddings.core576.ruleform" schema="ruleform">
  <class batch-size="100" name="Coordinate" table="coordinate">
    <comment>
            Specific location coordinates within the system.
        </comment>
    <id column="id" name="id" type="long" unsaved-value="null">
      <generator class="sequence">
        <param name="sequence">coordinate_id_seq</param>
      </generator>
    </id>
    <natural-id mutable="true">
      <property name="name">
        <column name="name" not-null="true" sql-type="VARCHAR" unique="true">
          <comment>The unique name of a coordinate</comment>
        </column>
      </property>
    </natural-id>
    <many-to-one class="CoordinateKind" name="kind">
      <column name="kind" not-null="true">
        <comment>The kind of coordinate this coordinate is</comment>
      </column>
    </many-to-one>
    <property name="description">
      <column name="description" not-null="false" sql-type="VARCHAR">
        <comment>Free-form description of the coordinate</comment>
      </column>
    </property>
    <property name="notes">
      <column name="notes" not-null="false" sql-type="VARCHAR">
        <comment>Usage notes for the coordinate</comment>
      </column>
    </property>
    <property name="pinned">
      <column default="FALSE" name="pinned" not-null="true" sql-type="BOOLEAN">
        <comment>Indicates that a coordinate rule has been pinned, restricting changes to the rule</comment>
      </column>
    </property>
    <many-to-one class="ResearchFlag" name="researchFlag">
      <column index="coordinate_research_fkey_idx" name="research" not-null="false">
        <comment>A research flag that has been set on an individual rule</comment>
      </column>
    </many-to-one>
    <many-to-one class="Resource" name="updatedBy">
      <column index="coordinate_updated_by_fkey_idx" name="updated_by" not-null="false">
        <comment>The Resource that last updated this rule</comment>
      </column>
    </many-to-one>
    <property generated="always" name="updateDate">
      <column name="update_date" not-null="true" sql-type="TIMESTAMP">
        <comment>The time at which this rule was last updated</comment>
      </column>
    </property>
    <set cascade="save-update, delete" inverse="true" lazy="extra" name="attributes">
      <key column="coordinate"/>
      <one-to-many class="CoordinateAttribute"/>
    </set>
  </class>
  <sql-query name="coordinate.nestCoordinates">
        <return class="Coordinate"/>
        <query-param name="inner" type="long"/>
        <query-param name="outer" type="long"/>
        
            SELECT * FROM ruleform.nest_coordinates(:inner,:outer)
        
    </sql-query>
</hibernate-mapping>
