# Supplementary material for: Ultra-Structure database design methodology for managing systems biology data and analyses
Source: BMC Bioinformatics. 2009 Aug 19;10:254. doi: 10.1186/1471-2105-10-254 (PMC2748085; doi:10.1186/1471-2105-10-254)
Supplement: Additional file 2 — Ultra-Structure Prototype. Distribution of prototype code. Instructions for use are contained inside. [file 1471-2105-10-254-S2.zip › core576/main/core576-core/src/main/resources/edu/unc/giddings/core576/ruleform/Event.hbm.xml]

<?xml version="1.0" encoding="UTF-8"?>
<!DOCTYPE hibernate-mapping PUBLIC "-//Hibernate/Hibernate Mapping DTD 3.0//EN" "http://hibernate.sourceforge.net/hibernate-mapping-3.0.dtd">
<hibernate-mapping package="edu.unc.giddings.core576.ruleform" schema="ruleform">
  <class name="Event" table="event">
    <id column="id" name="id" type="long" unsaved-value="null">
      <generator class="sequence">
        <param name="sequence">event_id_seq</param>
      </generator>
    </id>
    <natural-id mutable="false">
      <property column="name" name="name" not-null="true" type="string"/>
    </natural-id>
    <property column="description" name="description" type="string"/>
    <property column="notes" name="notes" type="string"/>
    <many-to-one class="ResearchFlag" column="research" name="researchFlag" not-null="false"/>
    <property column="pinned" name="pinned" not-null="true" type="boolean"/>
    <many-to-one class="Resource" column="updated_by" name="updatedBy"/>
    <property column="update_date" generated="always" name="updateDate" not-null="true" type="timestamp"/>
    <set lazy="extra" name="networkByParent" order-by="parent, relationship, child" where="distance = 1">
      <key column="parent"/>
      <one-to-many class="EventNetwork"/>
    </set>
    <set lazy="extra" name="networkByChild">
      <key column="child"/>
      <one-to-many class="EventNetwork"/>
    </set>
    <set lazy="extra" name="attributes" order-by="attribute ASC">
      <key column="event"/>
      <one-to-many class="EventAttribute"/>
    </set>

    <set name="attributesV2" inverse="true" lazy="extra" cascade="all">
      <key column="event"/>
      <one-to-many class="EventAttributeV2"/>
    </set>

  </class>
  <sql-query name="event.unlinked">
        <return alias="unlinked" class="Event"/>
        
            SELECT {unlinked.*}
            FROM event AS unlinked
            JOIN (
                SELECT id 
                FROM event 
                EXCEPT (
                    SELECT distinct(net.child) 
                    FROM event_network as net 
                    WHERE net.parent = event_id('Event')
                    AND relationship = relationship_id('includes') 
                )
            ) AS linked ON unlinked.id = linked.id
            WHERE unlinked.id != event_id('Event');
        
    </sql-query>
  <query name="event.immediateChildrenNetworkRules">
        <query-param name="event" type="Event"/>
        
            from EventNetwork AS n
            where n.parent = :event 
              and n.distance = 1
              and n.relationship.preferred IS FALSE
            ORDER by n.parent.name, n.relationship.name, n.child.name
        
    </query>
</hibernate-mapping>
