# Supplementary material for: Ultra-Structure database design methodology for managing systems biology data and analyses
Source: BMC Bioinformatics. 2009 Aug 19;10:254. doi: 10.1186/1471-2105-10-254 (PMC2748085; doi:10.1186/1471-2105-10-254)
Supplement: Additional file 2 — Ultra-Structure Prototype. Distribution of prototype code. Instructions for use are contained inside. [file 1471-2105-10-254-S2.zip › core576/main/core576-core/src/main/resources/edu/unc/giddings/core576/ruleform/EventAttributeAuthorization.hbm.xml]

<?xml version="1.0" encoding="UTF-8"?>
<!DOCTYPE hibernate-mapping PUBLIC "-//Hibernate/Hibernate Mapping DTD 3.0//EN" "http://hibernate.sourceforge.net/hibernate-mapping-3.0.dtd">
<hibernate-mapping package="edu.unc.giddings.core576.ruleform" schema="ruleform">
  <class batch-size="20" name="EventAttributeAuthorization" table="event_attribute_authorization">
    <id column="id" name="id" type="long" unsaved-value="null">
      <generator class="sequence">
        <param name="sequence">event_attribute_authorization_seq</param>
      </generator>
    </id>
    <!-- UNIQUE (classification_attribute, classification_event, attribute, sequence_number), -->
    <natural-id mutable="true">
      <!-- classification_attribute BIGINT NOT NULL REFERENCES ruleform.event_attribute_type(id) ON UPDATE CASCADE ON DELETE RESTRICT DEFERRABLE INITIALLY IMMEDIATE, -->
      <many-to-one class="EventAttributeType" column="classification_attribute" name="classificationAttribute" not-null="true"/>
      <!-- classification_event BIGINT NOT NULL REFERENCES ruleform.event(id) ON UPDATE CASCADE ON DELETE RESTRICT DEFERRABLE INITIALLY IMMEDIATE, -->
      <many-to-one class="Event" column="classification_event" name="classificationEvent" not-null="true"/>
      <!-- attribute BIGINT NOT NULL REFERENCES ruleform.event_attribute_type(id) ON UPDATE CASCADE ON DELETE RESTRICT DEFERRABLE INITIALLY IMMEDIATE,-->
      <many-to-one class="EventAttributeType" column="attribute" name="attribute" not-null="true"/>
      <!-- sequence_number ruleform.sequence_number NOT NULL, -->
      <property column="sequence_number" name="sequenceNumber" not-null="true" type="integer"/>
    </natural-id>
    <!-- event_attribute BIGINT DEFAULT NULL REFERENCES ruleform.event_attribute_type(id) ON UPDATE CASCADE ON DELETE RESTRICT DEFERRABLE INITIALLY IMMEDIATE, -->
    <many-to-one class="event_attribute" column="event_attribute" name="event_attribute" not-null="true"/>
    <!-- event BIGINT DEFAULT NULL REFERENCES ruleform.event(id) ON UPDATE CASCADE ON DELETE RESTRICT DEFERRABLE INITIALLY IMMEDIATE, -->
    <many-to-one class="event" column="event" name="event" not-null="true"/>
    <!-- text_value VARCHAR DEFAULT NULL, -->
    <property name="textValue" type="string">
      <column default="NULL" name="text_value" not-null="false"/>
    </property>
    <!-- integer_value INTEGER DEFAULT NULL, -->
    <property name="integerValue" type="integer">
      <column default="NULL" name="integer_value" not-null="false"/>
    </property>
    <!-- integer_min INTEGER DEFAULT NULL, -->
    <property name="integerMin" type="integer">
      <column default="NULL" name="integer_min" not-null="false"/>
    </property>
    <!--  integer_max INTEGER DEFAULT NULL, -->
    <property name="integerMax" type="integer">
      <column default="NULL" name="integer_max" not-null="false"/>
    </property>
    <!-- notes VARCHAR DEFAULT NULL, -->
    <property name="notes" type="string">
      <column default="NULL" name="notes" not-null="false"/>
    </property>
    <!-- research bigint DEFAULT NULL REFERENCES ruleform.research(id) ON UPDATE CASCADE ON DELETE RESTRICT DEFERRABLE INITIALLY IMMEDIATE, -->
    <many-to-one class="ResearchFlag" name="research">
      <column default="NULL" name="research" not-null="false"/>
    </many-to-one>
    <!-- updated_by bigint NOT NULL REFERENCES ruleform.resource(id) ON UPDATE CASCADE ON DELETE RESTRICT DEFERRABLE INITIALLY IMMEDIATE, -->
    <many-to-one class="Resource" column="updated_by" name="updatedBy" not-null="true"/>
    <!-- update_date timestamp with time zone DEFAULT ('now'::text)::timestamp(6) with time zone NOT NULL -->
    <property column="update_date" generated="always" name="updateDate" not-null="true" type="timestamp"/>
  </class>
</hibernate-mapping>
