# Supplementary material for: Ultra-Structure database design methodology for managing systems biology data and analyses
Source: BMC Bioinformatics. 2009 Aug 19;10:254. doi: 10.1186/1471-2105-10-254 (PMC2748085; doi:10.1186/1471-2105-10-254)
Supplement: Additional file 2 — Ultra-Structure Prototype. Distribution of prototype code. Instructions for use are contained inside. [file 1471-2105-10-254-S2.zip › core576/main/core576-core/src/main/resources/edu/unc/giddings/core576/ruleform/EventAttributeType.hbm.xml]

<?xml version="1.0" encoding="UTF-8"?>
<!DOCTYPE hibernate-mapping PUBLIC "-//Hibernate/Hibernate Mapping DTD 3.0//EN" "http://hibernate.sourceforge.net/hibernate-mapping-3.0.dtd">
<hibernate-mapping package="edu.unc.giddings.core576.ruleform" schema="ruleform">
  <class batch-size="20" name="EventAttributeType" table="event_attribute_type">
    <id column="id" name="id" type="long" unsaved-value="null">
      <generator class="sequence">
        <param name="sequence">event_attribute_type_seq</param>
      </generator>
    </id>
    <natural-id>
      <!-- name VARCHAR NOT NULL UNIQUE, -->
      <property column="name" name="name" not-null="true" type="string"/>
    </natural-id>
    <!-- description character varying NOT NULL, -->
    <property column="description" name="description" not-null="true" type="string"/>
    <!-- value_type character varying NOT NULL,
        CONSTRAINT valid_type CHECK (value_type IN ('text', 'numeric', 'integer', 'boolean', 'resource', 'bioentity', 'event', 'attribute')),-->
    <property name="valueType" type="string">
      <column check="value_type IN (&apos;text&apos;, &apos;numeric&apos;, &apos;integer&apos;, &apos;boolean&apos;, &apos;resource&apos;, &apos;bioentity&apos;, &apos;event&apos;, &apos;attribute&apos;)" name="value_type" not-null="true"/>
    </property>
    <!-- notes character varying, -->
    <property column="notes" name="notes" type="string"/>
    <!-- pinned boolean DEFAULT false NOT NULL, -->
    <property name="pinned" type="boolean">
      <column default="false" name="pinned" not-null="true"/>
    </property>
    <!-- research bigint DEFAULT NULL REFERENCES ruleform.research(id) ON UPDATE CASCADE ON DELETE RESTRICT DEFERRABLE INITIALLY IMMEDIATE, -->
    <many-to-one class="ResearchFlag" name="researchFlag">
      <column default="NULL" name="research" not-null="false"/>
    </many-to-one>
    <!-- updated_by bigint NOT NULL REFERENCES ruleform.resource(id) ON UPDATE CASCADE ON DELETE RESTRICT DEFERRABLE INITIALLY IMMEDIATE, -->
    <many-to-one class="Resource" column="updated_by" name="updatedBy" not-null="true"/>
    <!-- update_date timestamp with time zone DEFAULT ('now'::text)::timestamp(6) with time zone NOT NULL -->
    <property column="update_date" generated="always" name="updateDate" not-null="true" type="timestamp"/>
  </class>
</hibernate-mapping>
