# Supplementary material for: Ultra-Structure database design methodology for managing systems biology data and analyses
Source: BMC Bioinformatics. 2009 Aug 19;10:254. doi: 10.1186/1471-2105-10-254 (PMC2748085; doi:10.1186/1471-2105-10-254)
Supplement: Additional file 2 — Ultra-Structure Prototype. Distribution of prototype code. Instructions for use are contained inside. [file 1471-2105-10-254-S2.zip › core576/main/core576-core/src/main/resources/edu/unc/giddings/core576/ruleform/GFS.hbm.xml]

<?xml version="1.0" encoding="UTF-8"?>
<!DOCTYPE hibernate-mapping PUBLIC "-//Hibernate/Hibernate Mapping DTD 3.0//EN" "http://hibernate.sourceforge.net/hibernate-mapping-3.0.dtd">
<hibernate-mapping>
  <!-- 
        Defines queries used for generating GFS-related information.  This is 
        customized just to get some interface hacked together for a grant review.
        Eventually, this should go away.
     -->
  <query name="gfs.gfsHits">
        <query-param name="peptide" type="BioEntity"/>
        
            FROM BioEntityNetwork AS bn
            WHERE
                bn.relationship.name = 'theoretically-derived-from'
                AND bn.child = :peptide
        
    </query>
  <query name="gfs.peptide">
        <query-param name="location" type="Location"/>
        
            SELECT bl.bioEntity
            FROM BioEntityLocation AS bl
            WHERE
                bl.relationship.name = 'is-encoded-by'
                AND bl.location = :location
        
    </query>
</hibernate-mapping>
