# Supplementary material for: Ultra-Structure database design methodology for managing systems biology data and analyses
Source: BMC Bioinformatics. 2009 Aug 19;10:254. doi: 10.1186/1471-2105-10-254 (PMC2748085; doi:10.1186/1471-2105-10-254)
Supplement: Additional file 2 — Ultra-Structure Prototype. Distribution of prototype code. Instructions for use are contained inside. [file 1471-2105-10-254-S2.zip › core576/main/core576-core/src/main/resources/edu/unc/giddings/core576/ruleform/Job.hbm.xml]

<?xml version="1.0" encoding="UTF-8"?>
<!DOCTYPE hibernate-mapping PUBLIC "-//Hibernate/Hibernate Mapping DTD 3.0//EN" "http://hibernate.sourceforge.net/hibernate-mapping-3.0.dtd">
<hibernate-mapping package="edu.unc.giddings.core576.ruleform" schema="ruleform">
    <class batch-size="20" name="Job" table="job">
        <id column="id" name="id" type="long" unsaved-value="null">
            <generator class="sequence">
                <param name="sequence">job_id_seq</param>
            </generator>
        </id>
        <many-to-one class="Event" column="event" name="event" not-null="true"/>
        <!--
        BioEntity is set to "cascade" since we commonly have the situation where we're defining
        the BioEntity that a Job is acting upon at the same time we're defining the Job itself.
        -->
        <many-to-one class="BioEntity" column="bioentity" name="bioEntity" cascade="all" not-null="true"/>
        <many-to-one class="Resource" column="assign_to" name="assignTo" not-null="true"/>

        <!--
        TODO: Not sure the best way to handle this...
        perhaps alter the table definition to make "status" default to null, then always set it via trigger.
        Maybe that way we could have Hibernate set to insert="false" and update="false", set access="field"
        and take away the setStatusCode method.
        -->
        <many-to-one class="StatusCode" column="status" name="status" not-null="true" update="false"/>

        <many-to-one class="Job" name="parentJob" column="parent_job"/>
        <property name="notes" type="string" column="notes"/>
        <many-to-one class="ResearchFlag" name="researchFlag" column="research"/>
        <many-to-one class="Resource" column="updated_by" name="updatedBy" not-null="true"/>
        <property column="update_date" generated="always" name="updateDate" not-null="true" type="timestamp"/>

        <!--
        We'd like to use these formula-based properties, but there's a Hibernate bug
        that prevents us from doing so :(
        -->
        <!--
        <property name="active" type="boolean" generated="always" access="field" insert="false" update="false">
            <formula>ruleform.is_job_active(id)</formula>
        </property>
        <property name="terminated" type="boolean" generated="always" access="field" insert="false" update="false">
            <formula>ruleform.is_job_terminated(id)</formula>
        </property>
        -->

        <set name="attributes" inverse="true" lazy="extra" cascade="all">
            <key column="job"/>
            <one-to-many class="JobAttribute"/>
        </set>
        
        <set name="childJobs" inverse="true" lazy="extra">
            <key column="parent_job"/>
            <one-to-many class="Job"/>
        </set>

        <set name="activeOrTerminalSubJobs">
            <key column="parent_job"/>
            <one-to-many class="Job"/>
            <loader query-ref="loadActiveOrTerminalSubJobs"/>
        </set>

        <set name="chronology" inverse="true" order-by="time_stamp ASC">
            <key column="job"/>
            <one-to-many class="JobChronology"/>
        </set>

        <!--
        Access is "field" because we don't want to have a setter, since clients
        shouldn't be modifying this collection.
        -->
        <set name="nextStatusCodes" mutable="false" access="field">
            <key column="id"/> <!-- not really sure what to put here -->
            <one-to-many class="StatusCode"/>
            <loader query-ref="loadNextStatusCodes"/>
        </set>


    </class>

    <!-- Loader Queries -->
    <sql-query name="loadActiveOrTerminalSubJobs">
        <load-collection alias="j" role="Job.activeOrTerminalSubJobs"/>
        SELECT {j.*} FROM ruleform.get_active_or_terminal_sub_jobs_of_job(:id) AS j
    </sql-query>

    <!--
    Wow... that's rather quite ugly!
    Unfortunately, that seems to be what we need to do, since we can't refer
    to job as a FROM table along with the function-table.

    If we changed the API of the get_next_status_codes function to
    accept a Job id instead of an Event id and StatusCode id, that would be
    much cleaner.... perhaps a wrapper function that takes a Job and delegates
    to the function we already have?
    -->
    <sql-query name="loadNextStatusCodes">
        <load-collection alias="sc" role="Job.nextStatusCodes"/>
        SELECT {sc.*}
        FROM ruleform.get_next_status_codes(
            (select j.event from ruleform.job as j where j.id = :id),
            (select j.status from ruleform.job as j where j.id = :id)
        ) AS sc;
    </sql-query>

    <!-- Native SQL Queries -->

    <sql-query name="job.activeTopLevelJobs">
        <return class="Job"/>
        SELECT * FROM ruleform.get_active_top_level_jobs()
    </sql-query>
        
    <sql-query name="job.activeTopLevelJobsForResource">
        <return class="Job"/>
        <query-param name="assignTo" type="long"/>
        SELECT * FROM ruleform.get_top_level_jobs_with_sub_jobs_assigned_to_resource( :assignTo )
    </sql-query>

    <sql-query name="job.getAuthorizedEventAttributes">
        <return class="EventAttributeType"/>
        <query-param name="event" type="long"/>
        SELECT * FROM ruleform.get_authorized_event_attributes( :event )
    </sql-query>
    
    <sql-query name="job.getAllowedTextValues">
        <return-scalar column="result_value" type="string"/>
        <query-param name="event" type="long"/>
        <query-param name="authorizedAttribute" type="long"/>

        SELECT * FROM ruleform.event_get_allowed_text_values(:event, :authorizedAttribute)  AS t(result_value)

    </sql-query>
    <sql-query name="job.getAllowedEventValues">
        <return class="Event"/>
        <query-param name="event" type="long"/>
        <query-param name="authorizedAttribute" type="long"/>

        SELECT * FROM ruleform.event_get_allowed_event_values(:event, :authorizedAttribute)

    </sql-query>
    <sql-query name="job.getAllowedBioEntityValues">
        <return class="BioEntity"/>
        <query-param name="event" type="long"/>
        <query-param name="authorizedAttribute" type="long"/>

        SELECT * FROM ruleform.event_get_allowed_bioentity_values(:event, :authorizedAttribute)

    </sql-query>
</hibernate-mapping>
