# Supplementary material for: Ultra-Structure database design methodology for managing systems biology data and analyses
Source: BMC Bioinformatics. 2009 Aug 19;10:254. doi: 10.1186/1471-2105-10-254 (PMC2748085; doi:10.1186/1471-2105-10-254)
Supplement: Additional file 2 — Ultra-Structure Prototype. Distribution of prototype code. Instructions for use are contained inside. [file 1471-2105-10-254-S2.zip › core576/main/core576-core/src/main/resources/edu/unc/giddings/core576/ruleform/JobChronology.hbm.xml]

<?xml version="1.0" encoding="UTF-8"?>
<!DOCTYPE hibernate-mapping PUBLIC "-//Hibernate/Hibernate Mapping DTD 3.0//EN" "http://hibernate.sourceforge.net/hibernate-mapping-3.0.dtd">
<hibernate-mapping package="edu.unc.giddings.core576.ruleform" schema="ruleform">
    <class batch-size="20" name="JobChronology" table="job_chronology">
        <id column="id" name="id" type="long" unsaved-value="null">
            <generator class="sequence">
                <param name="sequence">job_chronology_id_seq</param>
            </generator>
        </id>
        <many-to-one name="job" class="Job" column="job" />
        <property name="timeStamp" type="timestamp" column="time_stamp" generated="always"/>
        <many-to-one name="status" class="StatusCode" column="status" />
        <property name="notes" type="string" column="notes" />
        <many-to-one name="researchFlag" class="ResearchFlag" column="research" />
        <many-to-one name="updatedBy" class="Resource" column="updated_by" />
        <property column="update_date" generated="always" name="updateDate" not-null="true" type="timestamp"/>
    </class>
</hibernate-mapping>
