# Supplementary material for: Ultra-Structure database design methodology for managing systems biology data and analyses
Source: BMC Bioinformatics. 2009 Aug 19;10:254. doi: 10.1186/1471-2105-10-254 (PMC2748085; doi:10.1186/1471-2105-10-254)
Supplement: Additional file 2 — Ultra-Structure Prototype. Distribution of prototype code. Instructions for use are contained inside. [file 1471-2105-10-254-S2.zip › core576/main/core576-core/src/main/resources/edu/unc/giddings/core576/ruleform/Location.hbm.xml]

<?xml version="1.0" encoding="UTF-8"?>
<!DOCTYPE hibernate-mapping PUBLIC "-//Hibernate/Hibernate Mapping DTD 3.0//EN" "http://hibernate.sourceforge.net/hibernate-mapping-3.0.dtd">
<hibernate-mapping package="edu.unc.giddings.core576.ruleform" schema="ruleform">
  <class name="Location" table="location">
    <id column="id" name="id" type="long" unsaved-value="null">
      <generator class="sequence">
        <param name="sequence">location_id_seq</param>
      </generator>
    </id>
    <natural-id mutable="false">
      <property column="name" name="name" not-null="true" type="string"/>
    </natural-id>
    <property column="description" name="description" type="string"/>
    <many-to-one class="LocationContext" name="context">
      <column name="context" not-null="true">
        <comment>A reference to the Location Context in which this particular Location is valid</comment>
      </column>
    </many-to-one>
    <property column="notes" name="notes" type="string"/>
    <many-to-one class="ResearchFlag" column="research" name="researchFlag" not-null="false"/>
    <property column="pinned" name="pinned" not-null="true" type="boolean"/>
    <many-to-one class="Resource" column="updated_by" name="updatedBy"/>
    <property column="update_date" generated="always" name="updateDate" not-null="true" type="timestamp"/>
    <set cascade="save-update" inverse="true" lazy="extra" name="attributes">
      <key column="location"/>
      <one-to-many class="LocationAttribute"/>
    </set>
    <set cascade="save-update" inverse="true" lazy="extra" name="bioEntities">
      <key column="location"/>
      <one-to-many class="BioEntityLocation"/>
    </set>
  </class>
  <!-- Postgres Dialect doesn't appear to allow resultsets from stored procedures!!!
        See http://opensource.atlassian.com/projects/hibernate/browse/HHH-1745
    <sql-query name="location.genomicLocationQuery" callable="true">
        <return class="Location"/>
        { call ruleform.lookup_or_create_genomic_location(:baseSequence, :strand, :start, :stop, :resource, :locationContext, :createIfNull) }
    </sql-query>
    -->
  <sql-query name="location.genomicLocationQuery">
        <return class="Location"/>
        <query-param name="baseSequence" type="long"/>
        <query-param name="strand" type="long"/>
        <query-param name="start" type="integer"/>
        <query-param name="stop" type="integer"/>
        <query-param name="resource" type="long"/>
        <query-param name="locationContext" type="long"/>
        <query-param name="createIfNull" type="boolean"/>
        
            SELECT * FROM ruleform.lookup_or_create_genomic_location(:baseSequence, :strand, :start, :stop, :resource, :locationContext, :createIfNull)
        
    </sql-query>
  <!-- Postgres Dialect doesn't appear to allow resultsets from stored procedures!!!
        See http://opensource.atlassian.com/projects/hibernate/browse/HHH-1745
        <sql-query name="location.peptideLocationQuery" callable="true">
        <return class="Location"/>
        { call ruleform.lookup_or_create_peptide_location(:baseSequence, :start, :stop, :createIfNull) }
        </sql-query>
    -->
  <sql-query name="location.peptideLocationQuery">
        <return class="Location"/>
        <query-param name="baseSequence" type="long"/>
        <query-param name="start" type="integer"/>
        <query-param name="stop" type="integer"/>
        <query-param name="createIfNull" type="boolean"/>
        
            SELECT * FROM ruleform.lookup_or_create_peptide_location(:baseSequence, :start, :stop, :createIfNull)
        
    </sql-query>
</hibernate-mapping>
