# Supplementary material for: Ultra-Structure database design methodology for managing systems biology data and analyses
Source: BMC Bioinformatics. 2009 Aug 19;10:254. doi: 10.1186/1471-2105-10-254 (PMC2748085; doi:10.1186/1471-2105-10-254)
Supplement: Additional file 2 — Ultra-Structure Prototype. Distribution of prototype code. Instructions for use are contained inside. [file 1471-2105-10-254-S2.zip › core576/main/core576-core/src/main/resources/edu/unc/giddings/core576/ruleform/LocationContext.hbm.xml]

<?xml version="1.0" encoding="UTF-8"?>
<!DOCTYPE hibernate-mapping PUBLIC "-//Hibernate/Hibernate Mapping DTD 3.0//EN" "http://hibernate.sourceforge.net/hibernate-mapping-3.0.dtd">
<hibernate-mapping package="edu.unc.giddings.core576.ruleform" schema="ruleform">
  <class batch-size="100" name="LocationContext" table="location_context">
    <comment>
            Existential ruleform table for Location Contexts.
        </comment>
    <id column="id" name="id" type="long" unsaved-value="null">
      <generator class="sequence">
        <param name="sequence">location_context_id_seq</param>
      </generator>
    </id>
    <natural-id mutable="false">
      <property name="name">
        <column name="name" not-null="true" sql-type="VARCHAR" unique="true">
          <comment>The name by which a LocationContext is known</comment>
        </column>
      </property>
    </natural-id>
    <property name="description">
      <column name="description" not-null="false" sql-type="VARCHAR">
        <comment>A free-text description of the LocationContext</comment>
      </column>
    </property>
    <property name="notes">
      <column name="notes" not-null="false" sql-type="VARCHAR">
        <comment>Usage notes for this particular LocationContext</comment>
      </column>
    </property>
    <many-to-one class="ResearchFlag" name="researchFlag">
      <column name="research" not-null="false">
        <comment>Indicates a reason that this rule should be investigated, e.g., to resolve a problem</comment>
      </column>
    </many-to-one>
    <property name="pinned">
      <column default="FALSE" name="pinned" not-null="true" sql-type="BOOLEAN">
        <comment>Indicates whether the name of this LocationContext is referred to explicitly in animation procedure code, and thus should not be altered or removed lightly</comment>
      </column>
    </property>
    <many-to-one class="Resource" name="updatedBy">
      <column name="updated_by" not-null="false">
        <comment>The Resource that last updated this rule</comment>
      </column>
    </many-to-one>
    <property generated="always" name="updateDate">
      <column name="update_date" not-null="true" sql-type="TIMESTAMP">
        <comment>The time at which this rule was last updated</comment>
      </column>
    </property>
    <!-- <set name="attributes" lazy="extra" inverse="true" cascade="save-update">
            <key column="context"/>
            <one-to-many class="LocationContextAttribute"/>            
        </set>-->
    <list inverse="true" lazy="extra" name="attributes">
      <key column="context"/>
      <list-index base="1" column="sequence_number"/>
      <one-to-many class="LocationContextAttribute"/>
    </list>
  </class>
</hibernate-mapping>
