# Supplementary material for: Ultra-Structure database design methodology for managing systems biology data and analyses
Source: BMC Bioinformatics. 2009 Aug 19;10:254. doi: 10.1186/1471-2105-10-254 (PMC2748085; doi:10.1186/1471-2105-10-254)
Supplement: Additional file 2 — Ultra-Structure Prototype. Distribution of prototype code. Instructions for use are contained inside. [file 1471-2105-10-254-S2.zip › core576/main/core576-core/src/main/resources/edu/unc/giddings/core576/ruleform/LocationRelationship.hbm.xml]

<?xml version="1.0" encoding="UTF-8"?>
<!DOCTYPE hibernate-mapping PUBLIC "-//Hibernate/Hibernate Mapping DTD 3.0//EN" "http://hibernate.sourceforge.net/hibernate-mapping-3.0.dtd">
<hibernate-mapping package="edu.unc.giddings.core576.ruleform" schema="ruleform">
    <class name="LocationRelationship" table="location_relationship">
        <id column="id" name="id" type="long" unsaved-value="null">
            <generator class="sequence">
                <param name="sequence">location_relationship_id_seq</param>
            </generator>
        </id>
        <natural-id>
            <many-to-one class="LocationContext" column="context" name="context"/>
            <many-to-one class="Relationship" column="relationship" name="relationship"/>
            <many-to-one class="LocationContext" column="target_context" name="targetContext"/>
            <many-to-one class="BioEntity" column="bioentity_mapped_value" name="mappedBioEntityValue"/>
            <property column="sequence_number" name="sequenceNumber" type="integer"/>
        </natural-id>
        <many-to-one class="Attribute" column="location_1_attribute" name="locationOneAttribute"/>
        <many-to-one class="Relationship" column="attribute_relationship" name="attributeRelationship"/>
        <many-to-one class="Attribute" column="location_2_attribute" name="locationTwoAttribute"/>
        <property column="notes" name="notes" type="string"/>
        <many-to-one class="ResearchFlag" column="research" name="researchFlag" not-null="false"/>
        <many-to-one class="Resource" column="updated_by" name="updatedBy"/>
        <property column="update_date" generated="always" name="updateDate" not-null="true" type="timestamp"/>
    </class>

    <query name="locationRelationship.availableContexts">
        SELECT distinct lr.context
        FROM LocationRelationship AS lr
    </query>

    <query name="locationRelationship.availableTargetContexts">
        <query-param name="context" type="LocationContext"/>
        SELECT distinct lr.targetContext
        FROM LocationRelationship AS lr
        WHERE lr.context = :context
    </query>

    <query name="locationRelationship.availableRelationships">
        <query-param name="context" type="LocationContext"/>
        <query-param name="target" type="LocationContext"/>
        SELECT distinct lr.relationship
        FROM LocationRelationship AS lr
        WHERE lr.context = :context
          AND lr.targetContext = :target
    </query>
    
</hibernate-mapping>
