# Supplementary material for: Ultra-Structure database design methodology for managing systems biology data and analyses
Source: BMC Bioinformatics. 2009 Aug 19;10:254. doi: 10.1186/1471-2105-10-254 (PMC2748085; doi:10.1186/1471-2105-10-254)
Supplement: Additional file 2 — Ultra-Structure Prototype. Distribution of prototype code. Instructions for use are contained inside. [file 1471-2105-10-254-S2.zip › core576/main/core576-core/src/main/resources/edu/unc/giddings/core576/ruleform/Protocol.hbm.xml]

<?xml version="1.0" encoding="UTF-8"?>
<!DOCTYPE hibernate-mapping PUBLIC "-//Hibernate/Hibernate Mapping DTD 3.0//EN" "http://hibernate.sourceforge.net/hibernate-mapping-3.0.dtd">
<hibernate-mapping package="edu.unc.giddings.core576.ruleform" schema="ruleform">
  <class batch-size="20" name="Protocol" table="protocol">
    <id column="id" name="id" type="long" unsaved-value="null">
      <generator class="sequence">
        <param name="sequence">protocol_seq</param>
      </generator>
    </id>
    <!-- UNIQUE (event, bioentity_1, bioentity_2, sub_event, sequence_number), -->
    <natural-id>
      <!-- event BIGINT NOT NULL REFERENCES ruleform.event(id) ON UPDATE CASCADE ON DELETE RESTRICT DEFERRABLE INITIALLY IMMEDIATE, -->
      <many-to-one class="Event" column="event" name="event" not-null="true"/>
      <!-- bioentity_1 BIGINT NOT NULL REFERENCES ruleform.bioentity(id) ON UPDATE CASCADE ON DELETE RESTRICT DEFERRABLE INITIALLY IMMEDIATE, -->
      <many-to-one class="BioEntity" column="bioentity_1" name="bioentity1" not-null="true"/>
      <!-- bioentity_2 BIGINT NOT NULL REFERENCES ruleform.bioentity(id) ON UPDATE CASCADE ON DELETE RESTRICT DEFERRABLE INITIALLY IMMEDIATE, -->
      <many-to-one class="BioEntity" column="bioentity_2" name="bioentity2" not-null="true"/>
      <!-- sub_event BIGINT NOT NULL REFERENCES ruleform.event(id) ON UPDATE CASCADE ON DELETE RESTRICT DEFERRABLE INITIALLY IMMEDIATE, -->
      <many-to-one class="Event" column="sub_event" name="subEvent" not-null="true"/>
      <!-- sequence_number ruleform.sequence_number NOT NULL, -->
      <property column="sequence_number" name="sequenceNumber" not-null="true" type="integer"/>
    </natural-id>
    <!-- assign_to BIGINT NOT NULL REFERENCES ruleform.resource(id) ON UPDATE CASCADE ON DELETE RESTRICT DEFERRABLE INITIALLY IMMEDIATE, -->
    <many-to-one class="Resource" column="assign_to" name="assignTo" not-null="true"/>
    <!-- task BIGINT NOT NULL REFERENCES ruleform.event(id) ON UPDATE CASCADE ON DELETE RESTRICT DEFERRABLE INITIALLY IMMEDIATE, -->
    <many-to-one class="Event" column="sub_event" name="subEvent" not-null="true"/>
    <!-- notes VARCHAR DEFAULT NULL, -->
    <property name="notes" type="string">
      <column default="NULL" name="notes" not-null="false"/>
    </property>
    <!-- research bigint DEFAULT NULL REFERENCES ruleform.research(id) ON UPDATE CASCADE ON DELETE RESTRICT DEFERRABLE INITIALLY IMMEDIATE, -->
    <many-to-one class="ResearchFlag" name="research">
      <column default="NULL" name="research" not-null="false"/>
    </many-to-one>
    <!-- updated_by bigint NOT NULL REFERENCES ruleform.resource(id) ON UPDATE CASCADE ON DELETE RESTRICT DEFERRABLE INITIALLY IMMEDIATE, -->
    <many-to-one class="Resource" name="updatedBy">
      <column name="updated_by" not-null="true"/>
    </many-to-one>
    <!-- update_date timestamp with time zone DEFAULT ('now'::text)::timestamp(6) with time zone NOT NULL -->
    <property column="update_date" generated="always" name="updateDate" not-null="true" type="timestamp"/>
  </class>
</hibernate-mapping>
