# Supplementary material for: Ultra-Structure database design methodology for managing systems biology data and analyses
Source: BMC Bioinformatics. 2009 Aug 19;10:254. doi: 10.1186/1471-2105-10-254 (PMC2748085; doi:10.1186/1471-2105-10-254)
Supplement: Additional file 2 — Ultra-Structure Prototype. Distribution of prototype code. Instructions for use are contained inside. [file 1471-2105-10-254-S2.zip › core576/main/core576-core/src/main/resources/edu/unc/giddings/core576/ruleform/Relationship.hbm.xml]

<?xml version="1.0" encoding="UTF-8"?>
<!DOCTYPE hibernate-mapping PUBLIC "-//Hibernate/Hibernate Mapping DTD 3.0//EN" "http://hibernate.sourceforge.net/hibernate-mapping-3.0.dtd">
<hibernate-mapping package="edu.unc.giddings.core576.ruleform" schema="ruleform">
  <class batch-size="10" name="Relationship" table="relationship">
    <id column="id" name="id" type="long" unsaved-value="null">
      <generator class="sequence">
        <param name="sequence">relationship_id_seq</param>
      </generator>
    </id>
    <natural-id mutable="true">
      <property column="name" name="name" not-null="true" type="string"/>
    </natural-id>
    <property column="description" name="description" type="string"/>
    <property column="preferred" name="preferred" type="boolean"/>
    <many-to-one cascade="all" class="Relationship" name="inverse">
      <column name="inverse" unique="true">
        <comment>The inverse Relationship of this Relationship</comment>
      </column>
    </many-to-one>
    <property name="operator">
      <column name="operator" not-null="false" sql-type="VARCHAR">
        <comment>If this Relationship has a SQL equivalent (i.e., can be used in a SQL query) operator, it is given here.</comment>
      </column>
    </property>
    <property column="notes" name="notes" type="string"/>
    <many-to-one class="ResearchFlag" column="research" name="researchFlag" not-null="false"/>
    <property column="pinned" name="pinned" not-null="true" type="boolean"/>
    <many-to-one class="Resource" column="updated_by" name="updatedBy"/>
    <property column="update_date" generated="always" name="updateDate" not-null="true" type="timestamp"/>
  </class>
  <!--
    <query name="relationship.foo"/>
    <query name="relationship.bar"/>
    -->
</hibernate-mapping>
